# Supplementary material for: bMSAF is a prognostic predictor for advanced hepatocellular carcinoma patients treated with immune checkpoint inhibitor camrelizumab and anti‐angiogenic agent apatinib combination therapy
Source: Clin Transl Med. 2022 Oct 17;12(10):e1086. doi: 10.1002/ctm2.1086 (PMC9574487; doi:10.1002/ctm2.1086)
Supplement: Supplementary file 12 — Supporting Information [file CTM2-12-e1086-s010.xlsx]

## Sheet: Table S1
Table S1. Clinical and outcomes characteristics of individual patients.
Patient ID	Treatment	Age (yrs)	Sex	Extrahepatic metastasis	Vascular invasion	BCLC staging	Cirrhosis and/or portal hypertension	ECOG	Child-Pugh	HBV infection	HCV infection	AFP (ng/ml)	Neutrophil (10^9/L)	Lymphocyte (10^9/L)	Platelet count (10^9/L)	TBIL (umol/L)	Albumin (g/L)	INR (ULN)	Tumor burden (mm）	Best Overall Response	PFS(months)	PFS (0=event, 1=censor)_x000D_	OS	OS (0=event, 1=censor)_x000D_	PD-L1 expression (%)
1001	Second-line	61	Male	YES	NO	BCLC-C	YES	1	6	YES	NO	946.2	2.72	0.55	144	10	34	1.21	96	SD	3.71	0	5.03	0	0
1002	First-line	47	Male	YES	NO	BCLC-C	YES	1	5	YES	NO	5.6025	1.8	0.5	80	11	40	1.15	83	SD	5.52	1	22.05	0	2
1003	Second-line	44	Male	YES	NO	BCLC-C	YES	1	5	YES	NO	5.2954	3.06	1.49	159	15.1	44	1.06	44	PR	7.39	0	35.75	1	Unkown
1004	First-line	28	Female	NO	NO	BCLC-C	NO	0	5	NO	NO	1.8343	2.4	1.1	156	9.7	37	1.02	105	PD	1.77	0	35.61	1	0
1005	Second-line	68	Female	YES	NO	BCLC-C	YES	0	5	NO	NO	9.8687	2.49	2.03	154	16.4	39	0.99	35	CR	19.32	1	35.61	1	0
1006	First-line	75	Male	YES	NO	BCLC-C	YES	1	5	YES	NO	3.0295	5.22	2.29	177	19	40	0.72	44	PR	7.36	0	25.89	0	1
1007	First-line	55	Male	YES	YES	BCLC-C	YES	1	5	YES	NO	2.3074	4.11	0.41	177	19.8	38	1.1	89	PR	7.36	1	13.54	0	0
1009	First-line	57	Male	YES	NO	BCLC-C	YES	1	6	YES	NO	4243.79	2.42	0.77	149	23.5	41	1.09	80	PD	1.91	0	2.33	0	0
1010	First-line	47	Male	YES	NO	BCLC-C	YES	1	5	YES	NO	507.213	2.3	0.8	86	26.7	40	1.13	53	SD	3.68	0	19.48	0	0
1011	Second-line	60	Male	YES	YES	BCLC-C	YES	1	5	YES	NO	10.043	3.8	1.2	142	13.2	37	1.12	43	PR	18.6	1	33.58	1	0
1013	Second-line	37	Male	YES	NO	BCLC-C	YES	0	5	YES	NO	6.1088	3.11	1.38	205	19	41	1.04	83	NE	0.99	0	0.99	0	0
1015	Second-line	56	Male	YES	NO	BCLC-C	YES	0	5	NO	NO	2.3489	3.46	0.9	204	24.5	45	1	28	SD	11.04	1	31.47	1	Unkown
1016	Second-line	54	Male	YES	NO	BCLC-B	YES	1	5	YES	NO	14491.8	1.58	0.99	102	14.2	38	1.04	69	PD	1.74	0	10.58	0	20
1017	First-line	63	Female	YES	YES	BCLC-C	YES	1	6	NO	NO	9143.28	3.11	1.55	208	16.5	32	1.23	81	PR	13.86	1	30.92	1	Unkown
1018	Second-line	47	Male	YES	YES	BCLC-C	YES	1	5	YES	NO	7230.13	2.5	0.9	80	9	38	1.01	93	SD	3.68	0	26.81	0	0
1020	Second-line	49	Male	YES	NO	BCLC-C	YES	1	5	YES	NO	3.4362	2.6	1.2	133	11.4	43	1.17	16	SD	3.68	0	29.73	1	0
1023	Second-line	43	Male	YES	NO	BCLC-C	YES	1	6	YES	NO	69.7449	1.5	0.4	237	13	43	0.96	47	PD	1.91	0	21.42	0	2
1026	Second-line	56	Female	NO	YES	BCLC-C	NO	1	5	NO	NO	99106.1	3.4	1.3	196	12.1	39	0.94	90	PD	1.84	0	9.1	0	0
1027	Second-line	48	Male	YES	NO	BCLC-B	YES	1	5	YES	NO	1.4193	1.9	1.9	135	17	47	1.01	33	SD	3.68	0	21.82	0	2
1028	Second-line	56	Male	YES	NO	BCLC-C	YES	1	6	YES	NO	0.7553	5.5	0.9	129	19.5	35	1.16	30	PR	11.07	1	27.66	1	0
1029	Second-line	46	Male	NO	NO	BCLC-B	NO	1	5	NO	NO	259.458	3.04	2	234	22	47	1.02	28	SD	2.79	0	22.97	0	0
1030	Second-line	50	Female	YES	NO	BCLC-C	YES	0	5	YES	NO	2981.36	8.34	1.52	113	28	44	1.08	27	PR	11.04	1	27.33	1	2
1031	Second-line	54	Male	YES	NO	BCLC-C	YES	1	5	YES	NO	27851.5	3.94	1.11	138	9.9	35	1.2	115	PR	11.07	1	26.91	1	5
1033	Second-line	55	Male	YES	NO	BCLC-C	YES	1	5	YES	NO	37.4579	2.29	0.55	115	16.1	44	1.09	33	SD	3.68	0	6.18	0	0
1034	Second-line	54	Male	YES	NO	BCLC-C	YES	1	6	YES	NO	80.7258	3.63	1.01	112	10.1	35	1.3	58	SD	5.52	0	9.66	0	1
1035	Second-line	56	Male	YES	NO	BCLC-B	YES	0	5	YES	NO	1015.92	1.7	1.6	161	10.5	42	0.96	30	SD	3.25	0	17.68	0	0
3001	Second-line	51	Male	YES	YES	BCLC-C	YES	1	5	YES	NO	4.11	2.73	1.09	112	18.3	52.6	0.86		SD	5.45	0	24.9	0	2
3002	Second-line	56	Male	YES	NO	BCLC-C	YES	1	5	YES	NO	1210	1.72	1.16	181	12.2	43.4	0.93	152	PR	16.62	1	31.05	1	0
3003	Second-line	50	Male	YES	YES	BCLC-C	YES	1	5	NO	NO	204.5	2.19	1.15	113	21.6	47.7	0.99	22	PR	16.36	1	30.78	1	10
3005	Second-line	59	Male	YES	NO	BCLC-C	YES	1	6	YES	NO	1210	4.38	1.51	154	25.5	46.1	0.91	34	PD	1.64	0	11.2	0	Unkown
4004	First-line	45	Male	YES	YES	BCLC-C	YES	0	5	YES	NO	22.67	2.03	0.64	164	25.3	38.1	1.08	77	SD	16.56	0	24.21	0	Unkown
4005	First-line	64	Male	YES	YES	BCLC-C	YES	0	5	YES	NO	35.78	3.22	2.5	194	13.1	41.4	0.97	103	SD	1.81	1	33.38	1	Unkown
4006	First-line	58	Male	YES	NO	BCLC-C	YES	0	5	YES	NO	1210	2.5	1.04	158	15.2	47.8	1.03	241	PD	1.84	0	7.39	0	Unkown
4007	First-line	57	Male	NO	YES	BCLC-C	NO	1	5	YES	NO	5.5	3.02	2.31	235	14.7	38.8	0.96	111	SD	3.71	0	33.18	1	Unkown
4008	First-line	58	Male	YES	NO	BCLC-C	YES	1	6	YES	NO	1210	4.14	0.59	159	20.3	36.7	1.05	109	SD	9.2	0	11.43	0	Unkown
4011	First-line	47	Male	NO	NO	BCLC-B	NO	0	5	YES	NO	4.76	2.1	1.32	152	15.1	44.8	0.94	82	SD	5.49	0	21.88	0	Unkown
4012	First-line	58	Male	YES	YES	BCLC-C	YES	0	5	YES	NO	1210	4.11	2.17	181	13.5	43.7	1.16	103	PR	7.59	0	7.59	0	Unkown
5002	Second-line	39	Male	YES	NO	BCLC-C	YES	1	5	YES	NO	1210	3.17	1.99	238	13.01	44.5	1.1	48	PR	13.8	1	28.02	1	Unkown
5003	Second-line	64	Male	NO	NO	BCLC-C	NO	1	5	YES	NO	94.69	2.71	0.95	159	12.71	35.4	0.96	111	PR	13.77	1	27.99	1	Unkown
5004	Second-line	52	Male	YES	NO	BCLC-C	YES	1	6	YES	NO	1210	2.13	0.57	161	18.82	32.9	0.93	107	PR	11.07	1	27.43	1	Unkown
5005	Second-line	69	Male	YES	NO	BCLC-C	YES	1	5	YES	NO	1210	1.53	1.69	120	13.54	37.4	0.99	165	SD	1.74	1	3.98	0	Unkown
6003	First-line	52	Male	YES	NO	BCLC-C	YES	0	6	YES	NO	630.3	5.07	2.09	148	12.6	50	1.06	64	SD	3.65	0	12.42	0	Unkown
7001	First-line	64	Male	YES	YES	BCLC-C	YES	0	5	NO	NO	18.5	4.4	1.7	199	8	42.6	0.93	31	SD	4.6	0	13.6	0	Unkown
7002	First-line	59	Male	NO	NO	BCLC-C	NO	0	5	YES	NO	51.3	3.9	1.4	126	18.3	39.2	1.02	30	SD	9.2	0	15.57	0	Unkown
7003	First-line	43	Male	NO	NO	BCLC-C	NO	0	5	YES	NO	232.2	2.2	1.1	212	8.8	37.3	1.07	54	SD	2.73	0	14.95	0	Unkown
7007	Second-line	65	Male	YES	YES	BCLC-C	YES	0	5	YES	NO	1000	5.2	0.5	143	28.7	38.5	1.1	53	SD	3.65	0	11.17	0	Unkown
7008	First-line	47	Male	NO	NO	BCLC-C	NO	0	5	YES	NO	1.3	2.7	1.5	141	13.8	42.7	1.01	35	SD	3.65	0	28.29	0	Unkown
7009	First-line	63	Male	YES	YES	BCLC-C	YES	0	5	YES	NO	1000	3.9	0.5	111	19	43	1.05	116	PR	16.53	1	33.54	1	Unkown
7017	First-line	62	Male	YES	NO	BCLC-B	YES	0	5	YES	NO	1.3	3.2	5	227	13.1	44.2	1.04	17	PR	16.62	1	31.84	1	Unkown
7019	First-line	66	Male	YES	YES	BCLC-C	YES	0	5	YES	NO	32.3	3.3	0.6	147	13.7	44.4	1.09	52	PR	16.56	0	31.77	1	Unkown
7020	First-line	46	Male	YES	NO	BCLC-B	YES	0	5	YES	NO	49.2	2.4	3.1	222	8.9	46.4	0.93	25	PD	1.84	0	18.23	0	Unkown
7023	First-line	55	Female	NO	NO	BCLC-B	NO	0	5	NO	NO	4.6	1.6	1.6	244	11.2	45.8	0.86	12	PR	10.61	1	31.31	1	Unkown
7024	First-line	57	Male	YES	YES	BCLC-C	YES	0	5	YES	NO	18.8	3.8	1.2	102	25.9	46.5	1	125	SD	5.52	0	14.78	0	Unkown
7026	Second-line	63	Male	YES	NO	BCLC-C	YES	0	5	YES	NO	1.7	1.5	1	155	10.3	41.2	0.91	19	PR	7.39	0	29.5	1	Unkown
7030	Second-line	40	Male	YES	YES	BCLC-C	YES	0	5	YES	NO	1.3	7.7	1	163	13.4	37.6	1.09	33	SD	3.48	0	25.56	0	Unkown
10004	First-line	36	Male	YES	NO	BCLC-C	YES	0	5	YES	NO	10455.1	2	1.38	112	10	47.4	1.24	40	NE	0.03	1	4.6	1	0
10005	Second-line	63	Male	YES	NO	BCLC-B	YES	0	5	NO	NO	122.3	2.5	1.54	176	18	40.2	1.1	72	PD	1.81	0	3.29	0	0
10008	Second-line	53	Male	YES	NO	BCLC-B	YES	0	5	NO	NO	5628	4.5	1	182	18	44.8	1.06	34	SD	5.49	0	7.59	1	1
10010	First-line	49	Male	YES	NO	BCLC-B	YES	0	5	YES	NO	65.6	3.7	0.84	135	13	47.3	1.15	37	PD	1.91	0	5.22	0	2
10013	First-line	50	Female	YES	NO	BCLC-C	YES	0	5	YES	NO	416.5	1.5	0.73	91	18	42.5	1.07	23	PR	13.83	1	30.42	1	3
10014	Second-line	61	Female	NO	YES	BCLC-C	NO	0	5	YES	NO	108.4	5.7	0.57	203	18	39.9	1.11	47	SD	2.79	0	4.7	0	0
10015	First-line	70	Male	YES	YES	BCLC-C	YES	0	5	YES	NO	383	2.6	0.88	83	11	42.8	1.17	38	SD	3.75	0	9.72	0	1
10016	First-line	42	Male	YES	NO	BCLC-C	YES	0	5	YES	NO	80000	5.2	0.7	151	16	44.7	1	130	SD	3.75	0	3.94	0	0
10017	First-line	54	Male	NO	NO	BCLC-B	NO	0	5	YES	NO	2580.5	3.9	1.5	181	15	42.9	1.06	15	SD	15.28	1	30.23	1	0
10020	Second-line	50	Male	NO	NO	BCLC-C	NO	0	5	YES	NO	80000	1.6	0.79	120	15	46	0.98	104	PD	1.87	0	5.75	0	3
10023	Second-line	53	Male	YES	YES	BCLC-C	YES	0	5	YES	NO	30634.7	3	1.21	253	8	46.1	0.92	45	PD	1.77	0	5.88	0	Unkown
10024	Second-line	42	Male	YES	NO	BCLC-C	YES	0	5	YES	NO	1682.4	2.7	1.6	132	10	49.4	0.92	55	SD	7.46	0	18.1	0	5
10025	Second-line	47	Male	YES	NO	BCLC-C	YES	0	5	YES	NO	4.4	3.9	0.59	90	13	46.7	1.14	59	SD	5.49	0	21.68	0	0
11001	Second-line	49	Male	YES	YES	BCLC-C	YES	1	6	YES	NO	859.3	4.3	1.7	165	29.7	33	1.09	44	NE	1.51	0	1.51	0	0
11002	Second-line	47	Male	YES	NO	BCLC-C	YES	0	5	YES	NO	3.8	2.4	1.1	206	12.9	49.7	1.11	100	SD	13.8	0	31.54	1	0
11003	First-line	54	Male	YES	YES	BCLC-C	YES	0	5	YES	NO	100000	3.7	1.6	178	24.9	47.6	1.08	81	PR	7.29	0	7.95	0	3
11006	Second-line	49	Male	YES	NO	BCLC-B	YES	0	5	YES	NO	1.7	2.2	1.4	99	15.5	39.8	1.02	26	PD	1.94	0	7.2	0	0
11007	Second-line	51	Male	YES	NO	BCLC-C	YES	1	5	YES	NO	102.8	2.4	1	132	12.9	49	1.07	106	SD	3.68	0	26.41	0	Unkown
11008	Second-line	55	Male	YES	YES	BCLC-C	YES	1	5	YES	NO	13991.2	2.9	1.4	209	9.5	37.7	1.09	24	PD	1.81	0	9.92	0	3
11011	Second-line	42	Female	YES	YES	BCLC-C	YES	0	5	YES	NO	100000	2.5	0.8	153	14.1	45.3	1.05	144	SD	3.68	0	6.6	0	Unkown
11013	Second-line	62	Male	YES	YES	BCLC-C	YES	0	6	YES	NO	100000	3.5	0.4	171	20.9	38.7	1.15	49	PD	1.74	0	3.55	0	0
11014	Second-line	53	Male	YES	NO	BCLC-B	YES	0	5	YES	NO	2.2	2.5	1.4	81	29.2	47.8	1.15	50	SD	1.74	0	7.85	0	Unkown
12001	Second-line	55	Male	NO	NO	BCLC-C	NO	1	6	NO	NO	Unkown	4.23	1.91	99	10.7	45.1	1.14	56	SD	7.33	0	26.84	0	Unkown
12002	First-line	30	Male	YES	NO	BCLC-C	YES	1	5	YES	NO	Unkown	3.94	1.36	187	10.1	44.3	1.24	90	PD	1.41	0	4.11	0	Unkown
12003	Second-line	55	Male	NO	NO	BCLC-C	NO	1	5	YES	NO	Unkown	4.88	1.81	252	10.6	37.3	1.03	176	SD	3.68	0	13.7	0	Unkown
12005	First-line	53	Male	YES	NO	BCLC-C	YES	1	5	YES	NO	165.4	2.8	1.93	138	7.3	42	1.02	25	SD	7.36	0	31.34	1	Unkown
12007	Second-line	55	Male	YES	YES	BCLC-C	YES	1	5	YES	NO	98.62	3.87	1.03	129	19.1	40.7	1.08	31	SD	5.62	0	23.13	0	Unkown
12008	Second-line	67	Female	YES	NO	BCLC-C	YES	1	6	YES	NO	4.35	3.28	0.93	145	9.4	41.5	0.94	67	SD	3.65	0	23.66	0	Unkown
15001	Second-line	52	Male	YES	NO	BCLC-C	YES	0	5	YES	NO	2181.24	3.43	0.85	179	10.5	41.2	0.99	29	PD	1.77	0	33.54	1	0
15002	Second-line	40	Male	YES	NO	BCLC-C	YES	0	5	YES	NO	53.0287	2.54	1.82	160	11	40.2	1.1	18	PR	9.13	1	33.41	1	0
15003	Second-line	53	Male	YES	YES	BCLC-C	YES	0	5	YES	NO	4219.72	5.28	1.52	217	17.6	45.6	0.91	58	PD	1.74	0	9.53	0	10
15004	Second-line	39	Male	YES	YES	BCLC-C	YES	0	5	YES	NO	31.7392	4.74	0.94	144	11.6	36.2	0.99	99	SD	3.65	0	32.66	1	Unkown
15006	First-line	48	Male	YES	YES	BCLC-C	YES	0	5	YES	NO	12.3836	2.47	0.59	112	21.3	39.8	1.02	80	PD	0.99	0	3.84	1	0
15010	First-line	44	Male	NO	NO	BCLC-B	NO	0	5	YES	NO	1.992	2.1	1.39	151	11.4	37.6	1.03	36	SD	5.72	0	19.88	0	Unkown
15011	Second-line	39	Male	YES	NO	BCLC-B	YES	0	5	YES	NO	831.66	3.14	1.34	104	16.8	38.6	1	24	SD	3.55	1	18.96	0	1
16003	Second-line	51	Female	YES	NO	BCLC-C	YES	0	5	YES	NO	1210	3.4	0.8	183	9.3	46.3	1.02	64	SD	13.83	1	22.31	0	Unkown
16006	Second-line	42	Male	YES	NO	BCLC-C	YES	1	5	YES	YES	131.5	2.8	0.6	167	18.4	39.1	1.15	96	PD	1.94	0	7.43	0	Unkown
16009	Second-line	36	Male	NO	YES	BCLC-C	NO	0	5	YES	NO	1210	2.6	1.3	227	4.8	45.2	0.94	40	SD	3.19	0	10.05	0	Unkown
17003	Second-line	46	Male	YES	NO	BCLC-C	YES	1	5	NO	NO	42.81	2.63	1.18	242	7.3	42.2	0.91	13	SD	8.28	1	32.03	1	Unkown
17006	First-line	45	Male	NO	NO	BCLC-C	NO	1	5	YES	NO	1210	3.41	1.37	208	14.4	42.3	1.27	43	SD	11.01	0	18.99	0	Unkown
17008	Second-line	28	Male	YES	NO	BCLC-C	YES	1	6	YES	NO	14330	1.8	0.59	99	18.8	33.6	1.08	80	PD	1.15	0	3.29	0	Unkown
17009	Second-line	49	Male	YES	NO	BCLC-C	YES	1	5	YES	NO	2.457	3.14	2.03	186	13.9	43.6	1.04	62	PD	1.87	0	29.47	1	Unkown
18003	First-line	68	Male	NO	NO	BCLC-C	NO	0	5	YES	NO	414.77	6.07	2.14	278	17.77	44.8	1.02	79	SD	5.52	0	13.11	0	Unkown
18004	Second-line	69	Male	YES	NO	BCLC-C	YES	0	5	YES	NO	14994	2.65	0.77	152	10.28	41.8	1.03	69	PR	19.38	1	32.49	1	Unkown
18005	First-line	49	Male	YES	NO	BCLC-C	YES	0	5	YES	NO	112.4	3.97	1.08	88	14.28	45.6	1.2	83	PR	5.52	0	12.22	0	Unkown
18006	First-line	33	Male	NO	NO	BCLC-C	NO	0	5	YES	NO	481.6	1.67	1.09	179	8.25	48.9	1.07	136	SD	5.52	0	32.23	1	Unkown
18007	Second-line	72	Male	YES	NO	BCLC-C	YES	0	5	YES	NO	3.62	3.85	1.08	93	17.32	42.6	1.17	91	SD	16.53	1	32.2	1	Unkown
18008	Second-line	54	Male	NO	NO	BCLC-C	NO	0	5	YES	NO	3.16	3.18	2.37	170	4.44	43.2	1.09	49	SD	11.01	0	18.86	0	Unkown
18009	Second-line	30	Male	YES	NO	BCLC-C	YES	0	5	YES	NO	13840	2.89	1.54	212	13.06	50.8	1.04	47	SD	3.68	0	10.02	0	Unkown
18012	First-line	61	Male	YES	NO	BCLC-C	YES	0	5	YES	NO	23516	6.76	1.48	258	10.6	48	0.96	170	SD	5.49	0	14.29	0	Unkown
18013	Second-line	42	Male	NO	YES	BCLC-C	NO	0	5	YES	NO	20269.4	2.7	0.71	116	11.41	46.3	1.23	113	PD	1.84	0	5.26	0	Unkown
18014	Second-line	66	Male	NO	NO	BCLC-C	NO	1	5	NO	NO	35.96	2.98	1.33	124	9.11	51	0.94	141	PR	13.8	1	30.36	1	Unkown
18016	Second-line	58	Male	YES	NO	BCLC-B	YES	0	5	YES	NO	0.605	4.15	2.44	221	10.98	43.7	1.05	27	SD	3.68	0	8.08	0	Unkown
18017	Second-line	53	Male	YES	NO	BCLC-C	YES	0	6	YES	NO	810.3	3.51	1.28	113	23.66	41.1	1.01	72	PD	1.87	0	27.89	1	Unkown
19004	Second-line	54	Male	YES	NO	BCLC-B	YES	0	5	YES	NO	227	2.89	1.34	149	13.8	50.8	1	15	SD	3.61	1	32.2	1	4
19007	Second-line	52	Male	YES	NO	BCLC-C	YES	0	5	YES	NO	1210	2.51	0.67	147	12.2	45.9	1.02	74	PR	16.36	1	31.01	1	Unkown
19008	Second-line	59	Male	YES	NO	BCLC-C	YES	0	5	NO	NO	13266	4.78	0.86	168	12.8	42.8	0.98	36	PD	1.84	0	7.56	0	0
19009	Second-line	34	Male	YES	YES	BCLC-C	YES	1	5	YES	NO	160.6	3.92	1.36	155	23	46.6	1.15	222	SD	1.64	1	30.55	1	Unkown
20001	First-line	39	Male	YES	NO	BCLC-C	YES	1	5	YES	NO	592.7	4.67	0.85	118	17.9	43.6	0.91	85	PD	1.45	0	2.63	0	0
21002	Second-line	53	Male	YES	YES	BCLC-C	YES	0	5	YES	NO	64.71	1.87	0.63	75	16.4	42.9	1.05	36	SD	5.55	0	10.91	0	Unkown
22005	First-line	57	Male	NO	YES	BCLC-C	NO	1	5	YES	NO	2813	3.46	0.97	166	12.6	47.7	1.07	112	SD	6.47	1	11.07	0	Unkown
23007	First-line	37	Male	YES	NO	BCLC-C	YES	0	5	YES	NO	12.1	2.48	0.96	103	15.2	49.9	0.97	35	SD	5.39	0	9.49	0	0
27003	First-line	37	Male	NO	NO	BCLC-C	NO	0	5	YES	NO	666.8	2.6	1.2	125	19.1	43.2	1.05	23	PR	16.79	1	32.69	1	3

## Sheet: Table S2
Table S2. Baseline clinical characteristics in RESCUE and present studies.
Patient Characteristics	All patients in RESCUE study (N=190) No. (%)	All patients in this study (N=118) No. (%)	P value
		this study
		(N=118)
Age, yrs			0.672
≥60 y	44(23)	24(20)
<60 y	146(77)	94(80)
Sex			0.704
Male	169(89)	107(91)
Female	21(11)	11(9)
ECOG			0.906
0	114(60)	70(59)
1	76(40)	48(41)
Child-Pugh score			0.868
A5	162(85)	102(86)
A6	28(15)	16(14)
HBV infection			0.857
YES	168(88)	103(87)
NO	22(12)	15(13)
HCV infection			1
YES	1(1)	1(1)
NO	189(99)	117(99)
Barcelona staging			0.64
BCLC-B	34(18)	18(15)
BCLC-C	156(82)	100(85)
Vascular invasion			0.598
YES	49(26)	34(29)
NO	141(74)	84(71)
Extrahepatic metastasis			0.69
YES	139(73)	89(75)
NO	51(27)	29(25)
α-fetoprotein concentration			0.905
<400 ng/ml	94(49)	62(53)
≥400 ng/ml	93(49)	53(45)
Unkown	3(2)	3(2)
Platelet count			0.898
<130×109/L	55(29)	35(30)
≥130×109/L	135(71)	83(70)
Total bilirubin			0.865
≤1 ULN	165(87)	101(86)
>1 ULN	25(13)	17(14)
INR			0.462
≤1 ULN	70(37)	38(32)
>1 ULN	120(63)	80(68)
Cirrhosis and/or portal hypertension			1
YES	150(79)	93(79)
NO	40(21)	25(21)
Treatment lines			0.904
1	70(37)	45(38)
2	120(63)	73(62)
ECOG, Eastern Cooperative Oncology; BCLC, Barcelona Clinic Liver Cancer; HBV, Hepatitis B virus; HCV, Hepatitis C virus; ULN, upper limit of normal; INR, international normalized ratio.
Note. P-values were calculated by Fisher's exact test, and P-values <0.05 were statistically significant.

## Sheet: Table S3
Table S3. Quality control information of 44 liver cancer samples sequenced by WES.
Patients ID	Sample ID	Sample type	Average sequencing depth on target without duplicated reads	Fraction of target regions covered by >= 10x	Fraction of effective bases on target (capture efficiency; without duplicated reads)
1002	180017363FD	tumor	537	0.9977	0.4378
1003	180017362FD	tumor	497	0.9969	0.4409
1004	180017364FD	tumor	589	0.9933	0.4407
1005	180017365FD	tumor	250	0.9931	0.1844
1006	180017366FD	tumor	449	0.9982	0.2654
1007	180017367FD	tumor	393	0.9944	0.2573
1016	180019632FD	tumor	575	0.9964	0.5152
1018	180019654FD	tumor	401	0.9971	0.5207
1020	180019650FD	tumor	780	0.9979	0.4841
1023	180019659FD	tumor	832	0.9985	0.5387
1027	180021022FD	tumor	465	0.9941	0.6142
1028	180028234FD	tumor	499	0.9953	0.5997
1029	180028230FD	tumor	408	0.9954	0.5532
1030	180030674FD	tumor	446	0.9918	0.6018
1031	180030678FD	tumor	598	0.9977	0.5502
1034	180028462FD	tumor	359	0.9934	0.6544
3001	180017374FD	tumor	419	0.9916	0.4398
3003	180019633FD	tumor	493	0.9945	0.5163
10004	180017370FD	tumor	800	0.9975	0.3054
10005	180017371FD	tumor	189	0.9903	0.3041
10010	180017376FD	tumor	559	0.998	0.4138
10013	180019630FD	tumor	486	0.9927	0.4381
10014	180019631FD	tumor	418	0.9949	0.4667
10016	180019642FD	tumor	840	0.997	0.5092
10017	180019648FD	tumor	458	0.994	0.4743
10020	180019652FD	tumor	963	0.9984	0.446
10024	180021030FD	tumor	472	0.9976	0.4456
10025	180021026FD	tumor	125	0.9948	0.5758
11001	180019057FD	tumor	730	0.9983	0.4085
11002	180019055FD	tumor	688	0.9982	0.4674
11003	180019053FD	tumor	605	0.9974	0.4621
11006	180019634FD	tumor	644	0.9982	0.5202
11008	180019657FD	tumor	824	0.9984	0.5826
11013	180030676FD	tumor	482	0.9983	0.5395
15001	180017368FD	tumor	560	0.9961	0.2733
15002	180017369FD	tumor	901	0.9987	0.2848
15003	180017372FD	tumor	532	0.9978	0.3497
15006	180017375FD	tumor	651	0.9979	0.4296
15011	180019051FD	tumor	603	0.9953	0.4644
19004	180019049FD	tumor	543	0.9941	0.4721
19008	180019646FD	tumor	447	0.9951	0.4943
20001	180014088FD	tumor	374	0.9957	0.565
23007	180019635FD	tumor	569	0.9975	0.5257
27003	180017373FD	tumor	846	0.9988	0.3302

## Sheet: Table S4
Table S4. Genomic characteristics of 44 liver cancer tissue samples.
Patients ID	Sample ID	Gene Symbol	cHGVS	pHGVS	Function	Transcript	Primary	ExIn_ID	Chr	Start	Stop	Ref	Call	VarType	caseAF
20001	180014088FD	TCHH	c.2521C>A	p.Q841K | p.Gln841Lys	missense	NM_007113.2	Y	EX2E	1	152083171	152083172	G	T	snv	0.326
20001	180014088FD	RUSC1	c.2236G>C	p.E746Q | p.Glu746Gln	missense	NM_001105203.1	Y	EX8	1	155296744	155296745	G	C	snv	0.189
20001	180014088FD	NOS1AP	c.1232T>C	p.F411S | p.Phe411Ser	missense	NM_014697.2	Y	EX10E	1	162336967	162336968	T	C	snv	0.087
20001	180014088FD	FAM71A	c.190A>T	p.N64Y | p.Asn64Tyr	missense	NM_153606.3	Y	EX1E	1	212798408	212798409	A	T	snv	0.214
20001	180014088FD	AHCTF1	c.136A>T	p.K46* | p.Lys46*	nonsense	NM_015446.4	Y	EX2	1	247081563	247081564	T	A	snv	0.205
20001	180014088FD	KLHL29	c.826A>T	p.S276C | p.Ser276Cys	missense	NM_052920.1	Y	EX5	2	23865605	23865606	A	T	snv	0.392
20001	180014088FD	SLC9A4	c.2345G>T	p.G782V | p.Gly782Val	missense	NM_001011552.3	Y	EX12E	2	103149094	103149095	G	T	snv	0.185
20001	180014088FD	LRP1B	c.9641T>G	p.I3214S | p.Ile3214Ser	missense	NM_018557.2	Y	EX61	2	141215204	141215205	A	C	snv	0.173
20001	180014088FD	SCN2A	c.4324A>T	p.K1442* | p.Lys1442*	nonsense	NM_001040142.1	Y	EX24	2	166237116	166237117	A	T	snv	0.285
20001	180014088FD	LRP2	c.7037G>A	p.C2346Y | p.Cys2346Tyr	missense	NM_004525.2	Y	EX39	2	170063192	170063193	C	T	snv	0.278
20001	180014088FD	ACSL3	c.1684A>T	p.T562S | p.Thr562Ser	missense	NM_004457.3	Y	EX14	2	223795481	223795482	A	T	snv	0.247
20001	180014088FD	NYAP2	c.643C>A	p.H215N | p.His215Asn	missense	NM_020864.1	Y	EX4	2	226446775	226446776	C	A	snv	0.17
20001	180014088FD	CHL1	c.1514_1529delCTGGGTCTTACTCATG	p.A505Vfs*3 | p.Ala505Valfs*3	frameshift	NM_006614.3	Y	EX14	3	404991	405007	ATGCTGGGTCTTACTC	.	del	0.173
20001	180014088FD	GLB1	c.1882A>T	p.S628C | p.Ser628Cys	missense	NM_000404.2	Y	EX16E	3	33038688	33038689	T	A	snv	0.216
20001	180014088FD	ITGA9	c.1834A>T	p.N612Y | p.Asn612Tyr	missense	NM_002207.2	Y	EX16	3	37670821	37670822	A	T	snv	0.166
20001	180014088FD	SETD2	c.6142A>T	p.R2048* | p.Arg2048*	nonsense	NM_014159.6	Y	EX14	3	47103803	47103804	T	A	snv	0.143
20001	180014088FD	KLHDC8B	c.544G>A	p.G182S | p.Gly182Ser	missense	NM_173546.2	Y	EX4	3	49212176	49212177	G	A	snv	0.209
20001	180014088FD	SYNPR	c.754T>A	p.Y252N | p.Tyr252Asn	missense	NM_001130003.1	Y	EX6E	3	63601052	63601053	T	A	snv	0.321
20001	180014088FD	GOLGB1	c.5629A>T	p.T1877S | p.Thr1877Ser	missense	NM_001256486.1	Y	EX13	3	121413740	121413741	T	A	snv	0.111
20001	180014088FD	NCBP2	c.129T>A	p.Y43* | p.Tyr43*	nonsense	NM_007362.3	Y	EX2	3	196666252	196666253	A	T	snv	0.128
20001	180014088FD	UGT2B4	c.1040T>C	p.L347S | p.Leu347Ser	missense	NM_021139.2	Y	EX4	4	70352376	70352377	A	G	snv	0.2
20001	180014088FD	UCP1	c.437A>T	p.H146L | p.His146Leu	missense	NM_021833.4	Y	EX3	4	141484560	141484561	T	A	snv	0.211
20001	180014088FD	IL7R	c.1081T>A	p.F361I | p.Phe361Ile	missense	NM_002185.3	Y	EX8E	5	35876288	35876289	T	A	snv	0.134
20001	180014088FD	EGFLAM	c.356A>T	p.Q119L | p.Gln119Leu	missense	NM_001205301.1	Y	EX4	5	38350666	38350667	A	T	snv	0.357
20001	180014088FD	ZNF366	c.938T>A	p.V313E | p.Val313Glu	missense	NM_152625.1	Y	EX2	5	71756385	71756386	A	T	snv	0.388
20001	180014088FD	PCDHB6	c.1061T>G	p.I354S | p.Ile354Ser	missense	NM_018939.2	Y	EX1E	5	140530898	140530899	T	G	snv	0.363
20001	180014088FD	PSMG4	c.352A>T	p.T118S | p.Thr118Ser	missense	NM_001128592.1	Y	EX3	6	3264543	3264544	A	T	snv	0.144
20001	180014088FD	ZNF391	c.434C>A	p.S145Y | p.Ser145Tyr	missense	NM_001076781.1	Y	EX3E	6	27368582	27368583	C	A	snv	0.122
20001	180014088FD	FAM83B	c.2524A>G	p.I842V | p.Ile842Val	missense	NM_001010872.1	Y	EX5E	6	54806292	54806293	A	G	snv	0.102
20001	180014088FD	AGPAT4	c.590T>G	p.L197R | p.Leu197Arg	missense	NM_020133.2	Y	EX5	6	161574451	161574452	A	C	snv	0.215
20001	180014088FD	DNAH11	c.7312A>T	p.S2438C | p.Ser2438Cys	missense	NM_003777.3	Y	EX45	7	21765452	21765453	A	T	snv	0.237
20001	180014088FD	HIBADH	c.632G>T	p.C211F | p.Cys211Phe	missense	NM_152740.3	Y	EX6	7	27578022	27578023	C	A	snv	0.253
20001	180014088FD	PRKAR2B	c.1179A>T	p.K393N | p.Lys393Asn	missense	NM_002736.2	Y	EX11E	7	106799948	106799949	A	T	snv	0.302
20001	180014088FD	CSMD1	c.2085_2086delTGinsAA	p.N695_E696delinsKK | p.Asn695_Glu696delinsLysLys	missense	NM_033225.5	Y	EX15	8	3263728	3263730	CA	TT	delins	0.266
20001	180014088FD	TUSC3	c.118G>A	p.G40R | p.Gly40Arg	missense	NM_006765.3	Y	EX1	8	15398056	15398057	G	A	snv	0.292
20001	180014088FD	SLC18A1	c.986A>C	p.Q329P | p.Gln329Pro	missense	NM_001135691.2	Y	EX11	8	20022408	20022409	T	G	snv	0.282
20001	180014088FD	CHRNA6	c.1392C>A	p.D464E | p.Asp464Glu	missense	NM_004198.3	Y	EX6E	8	42608414	42608415	G	T	snv	0.212
20001	180014088FD	LAMC3	c.4666G>A	p.D1556N | p.Asp1556Asn	missense	NM_006059.3	Y	EX28E	9	133967111	133967112	G	A	snv	0.123
20001	180014088FD	MUC5B	c.1439C>T	p.A480V | p.Ala480Val	missense	NM_002458.2	Y	EX12	11	1251798	1251799	C	T	snv	0.414
20001	180014088FD	OR5T2	c.658A>T	p.I220F | p.Ile220Phe	missense	NM_001004746.1	Y	EX1E	11	56000003	56000004	T	A	snv	0.268
20001	180014088FD	XRRA1	c.2101C>T	p.R701W | p.Arg701Trp	missense	NM_182969.2	Y	EX18	11	74554922	74554923	G	A	snv	0.22
20001	180014088FD	TECTA	c.791-2A>T	.	splice-3	NM_005422.2	Y	IVS5	11	120989012	120989013	A	T	snv	0.349
20001	180014088FD	A2M	c.2662C>A	p.P888T | p.Pro888Thr	missense	NM_000014.4	Y	EX21	12	9242553	9242554	G	T	snv	0.197
20001	180014088FD	ETV6	c.298G>C	p.E100Q | p.Glu100Gln	missense	NM_001987.4	Y	EX3	12	11992207	11992208	G	C	snv	0.164
20001	180014088FD	NCKAP5L	c.3523A>G	p.T1175A | p.Thr1175Ala	missense	NM_001037806.3	Y	EX11	12	50186586	50186587	T	C	snv	0.236
20001	180014088FD	ANO4	c.1898A>T	p.Y633F | p.Tyr633Phe	missense	NM_178826.3	Y	EX20	12	101491719	101491720	A	T	snv	0.275
20001	180014088FD	SACS	c.11083G>A	p.D3695N | p.Asp3695Asn	missense	NM_014363.4	Y	EX10E	13	23906931	23906932	C	T	snv	0.308
20001	180014088FD	RB1	c.2218_2231delAAACGTGTTTTGAT	p.K740Qfs*6 | p.Lys740Glnfs*6	frameshift	NM_000321.2	Y	EX22	13	49039139	49039153	AAACGTGTTTTGAT	.	del	0.215
20001	180014088FD	TRIP11	c.605G>A	p.G202E | p.Gly202Glu	missense	NM_004239.3	Y	EX5	14	92484077	92484078	C	T	snv	0.355
20001	180014088FD	HERPUD1	c.1012-2A>T	.	splice-3	NM_014685.2	Y	IVS7	16	56977035	56977036	A	T	snv	0.314
20001	180014088FD	TP53	c.747G>C	p.R249S | p.Arg249Ser	missense	NM_000546.5	Y	EX7	17	7577533	7577534	C	G	snv	0.439
20001	180014088FD	FASN	c.2173A>T	p.S725C | p.Ser725Cys	missense	NM_004104.4	Y	EX14	17	80046975	80046976	T	A	snv	0.349
20001	180014088FD	CDH2	c.1034A>T	p.Y345F | p.Tyr345Phe	missense	NM_001792.3	Y	EX8	18	25573587	25573588	T	A	snv	0.336
20001	180014088FD	SYDE1	c.592G>A	p.G198S | p.Gly198Ser	missense	NM_033025.4	Y	EX3	19	15220675	15220676	G	A	snv	0.25
20001	180014088FD	ZNF155	c.1547A>T	p.D516V | p.Asp516Val	missense	NM_001260488.1	Y	EX6E	19	44501522	44501523	A	T	snv	0.232
20001	180014088FD	ZNF865	c.1906_1924delCTGGCCGGGGCAGCCGGCC	p.L636Sfs*26 | p.Leu636Serfs*26	frameshift	NM_001195605.1	Y	EX1E	19	56126886	56126905	GCCCTGGCCGGGGCAGCCG	.	del	0.233
20001	180014088FD	ZNF749	c.1864delA	p.R622Dfs*6 | p.Arg622Aspfs*6	frameshift	NM_001023561.2	Y	EX3E	19	57956379	57956380	A	.	del	0.187
20001	180014088FD	SIGLEC1	c.2878T>G	p.C960G | p.Cys960Gly	missense	NM_023068.3	Y	EX11	20	3675375	3675376	A	C	snv	0.141
20001	180014088FD	BRWD1	c.3458A>T	p.Q1153L | p.Gln1153Leu	missense	NM_033656.3	Y	EX30	21	40590510	40590511	T	A	snv	0.243
20001	180014088FD	TTC28	c.3172G>T	p.V1058F | p.Val1058Phe	missense	NM_001145418.1	Y	EX8	22	28501401	28501402	C	A	snv	0.24
20001	180014088FD	CHM	c.1064T>G	p.L355R | p.Leu355Arg	missense	NM_000390.2	Y	EX8	X	85211259	85211260	A	C	snv	0.568
20001	180014088FD	DOCK11	c.3100T>A	p.C1034S | p.Cys1034Ser	missense	NM_144658.3	Y	EX29	X	117748657	117748658	T	A	snv	0.556
20001	180014088FD	CXorf64	c.233G>C	p.G78A | p.Gly78Ala	missense	NM_001122716.1	Y	EX2E	X	125954853	125954854	G	C	snv	0.605
20001	180014088FD	ATP11C	c.460G>T	p.A154S | p.Ala154Ser	missense	NM_001010986.2	Y	EX6	X	138886733	138886734	C	A	snv	0.175
20001	180014088FD	GAB3	c.420G>T	p.Q140H | p.Gln140His	missense	NM_001081573.1	Y	EX3	X	153941657	153941658	C	A	snv	0.487
1003	180017362FD	CLSTN1	c.1493A>T	p.Q498L | p.Gln498Leu	missense	NM_001009566.1	Y	EX10	1	9801177	9801178	T	A	snv	0.338
1003	180017362FD	PADI6	c.518A>T	p.E173V | p.Glu173Val	missense	NM_207421.3	Y	EX5	1	17707623	17707624	A	T	snv	0.332
1003	180017362FD	HSPG2	c.9050A>T	p.Y3017F | p.Tyr3017Phe	missense	NM_005529.5	Y	EX68	1	22168733	22168734	T	A	snv	0.388
1003	180017362FD	COL16A1	c.1438-2A>T	.	splice-3	NM_001856.3	Y	IVS20	1	32156175	32156176	T	A	snv	0.374
1003	180017362FD	RNF220	c.608A>T	p.E203V | p.Glu203Val	missense	NM_018150.2	Y	EX2	1	44878376	44878377	A	T	snv	0.346
1003	180017362FD	FAF1	c.1818A>T	p.K606N | p.Lys606Asn	missense	NM_007051.2	Y	EX18	1	50941186	50941187	T	A	snv	0.347
1003	180017362FD	COL11A1	c.5305T>G	p.C1769G | p.Cys1769Gly	missense	NM_080629.2	Y	EX66	1	103345243	103345244	A	C	snv	0.304
1003	180017362FD	SLC25A24	c.1285A>T	p.T429S | p.Thr429Ser	missense	NM_213651.2	Y	EX10E	1	108679366	108679367	T	A	snv	0.296
1003	180017362FD	NRAS	c.170A>T	p.D57V | p.Asp57Val	missense	NM_002524.4	Y	EX3	1	115256540	115256541	T	A	snv	0.38
1003	180017362FD	ANP32E	c.11AGA[3>2] (std: c.11AGA[2] alt: c.17_19delAGA )	p.K4[3>2] (std: p.K4[2] alt: p.K6del ) | p.Lys4[3>2] (std: p.Lys4[2] alt: p.Lys6del )	cds-del	NM_030920.3	Y	EX1	1	150208115	150208118	TCT	.	del	0.23
1003	180017362FD	CGN	c.2401C>T	p.R801C | p.Arg801Cys	missense	NM_020770.2	Y	EX13	1	151503051	151503052	C	T	snv	0.611
1003	180017362FD	ASH1L	c.4728G>T	p.Q1576H | p.Gln1576His	missense	NM_018489.2	Y	EX3	1	155447932	155447933	C	A	snv	0.272
1003	180017362FD	PAPPA2	c.1838G>T	p.R613L | p.Arg613Leu	missense	NM_020318.2	Y	EX3	1	176564577	176564578	G	T	snv	0.28
1003	180017362FD	PTGS2	c.1794A>T	p.K598N | p.Lys598Asn	missense	NM_000963.2	Y	EX10E	1	186643505	186643506	T	A	snv	0.258
1003	180017362FD	USH2A	c.11224A>T	p.N3742Y | p.Asn3742Tyr	missense	NM_206933.2	Y	EX57	1	215933008	215933009	T	A	snv	0.252
1003	180017362FD	PSEN2	c.994G[4>3] (std: c.994G[3] alt: c.997delG )	p.E333Sfs*12 | p.Glu333Serfs*12	frameshift	NM_000447.2	Y	EX11	1	227079466	227079467	G	.	del	0.285
1003	180017362FD	ARF1	c.285T>A	p.N95K | p.Asn95Lys	missense	NM_001024227.1	Y	EX4	1	228285316	228285317	T	A	snv	0.284
1003	180017362FD	EPAS1	c.389_400delGTATCTTTGACT	p.S130_F134delinsI | p.Ser130_Phe134delinsIle	cds-indel	NM_001430.4	Y	EX4	2	46583881	46583893	GTATCTTTGACT	.	del	0.337
1003	180017362FD	PLA2R1	c.2765-2A>T	.	splice-3	NM_007366.4	Y	IVS19	2	160824190	160824191	T	A	snv	0.383
1003	180017362FD	NRP2	c.2014A>T	p.S672C | p.Ser672Cys	missense	NM_201266.1	Y	EX12	2	206617668	206617669	A	T	snv	0.322
1003	180017362FD	PTH2R	c.1075A>T	p.R359W | p.Arg359Trp	missense	NM_005048.2	Y	EX10	2	209345887	209345888	A	T	snv	0.319
1003	180017362FD	CNTN6	c.1160C>A	p.A387D | p.Ala387Asp	missense	NM_014461.2	Y	EX10	3	1369216	1369217	C	A	snv	0.25
1003	180017362FD	OXSM	c.1019A>T	p.E340V | p.Glu340Val	missense	NM_017897.2	Y	EX3E	3	25835623	25835624	A	T	snv	0.327
1003	180017362FD	SCN10A	c.5411T>A	p.L1804H | p.Leu1804His	missense	NM_006514.2	Y	EX27E	3	38739299	38739300	A	T	snv	0.356
1003	180017362FD	ABHD14A	c.483G>T	p.E161D | p.Glu161Asp	missense	NM_015407.4	Y	EX4	3	52014493	52014494	G	T	snv	0.364
1003	180017362FD	BTLA	c.110A>T	p.Q37L | p.Gln37Leu	missense	NM_181780.3	Y	EX2	3	112198594	112198595	T	A	snv	0.318
1003	180017362FD	GPR156	c.1336A>T	p.T446S | p.Thr446Ser	missense	NM_153002.2	Y	EX9E	3	119886987	119886988	T	A	snv	0.359
1003	180017362FD	HEG1	c.3035G>A	p.R1012K | p.Arg1012Lys	missense	NM_020733.1	Y	EX7	3	124729320	124729321	C	T	snv	0.304
1003	180017362FD	SPATA16	c.983A>T	p.Y328F | p.Tyr328Phe	missense	NM_031955.5	Y	EX6	3	172674564	172674565	T	A	snv	0.383
1003	180017362FD	SOX2	c.-33_25del	p.0?	init-loss	NM_003106.3	Y	EX1E	3	181430113	181430171	GCCGCCGGCGGGCCGGGCCCGCGCACAGCGCCCGCATGTACAACATGATGGAGACGGA	.	del	0.375
1003	180017362FD	ATP13A5	c.3191A>T	p.K1064M | p.Lys1064Met	missense	NM_198505.2	Y	EX27	3	193002737	193002738	T	A	snv	0.39
1003	180017362FD	APOD	c.391G>T	p.V131L | p.Val131Leu	missense	NM_001647.3	Y	EX5E	3	195295949	195295950	C	A	snv	0.338
1003	180017362FD	ZBTB49	c.308G>T	p.C103F | p.Cys103Phe	missense	NM_145291.3	Y	EX3	4	4303870	4303871	G	T	snv	0.313
1003	180017362FD	CWH43	c.607G>T	p.G203C | p.Gly203Cys	missense	NM_025087.2	Y	EX5	4	48996730	48996731	G	T	snv	0.317
1003	180017362FD	KIAA1211	c.2050C>A	p.R684S | p.Arg684Ser	missense	NM_020722.1	Y	EX8	4	57181717	57181718	C	A	snv	0.288
1003	180017362FD	DSPP	c.3085_3087delAACinsGAT	p.N1029D | p.Asn1029Asp	missense	NM_014208.3	Y	EX5E	4	88536898	88536901	AAC	GAT	delins	0.12
1003	180017362FD	NDST4	c.470A>T	p.Y157F | p.Tyr157Phe	missense	NM_022569.1	Y	EX2	4	115997722	115997723	T	A	snv	0.476
1003	180017362FD	IL21	c.347A>T	p.Q116L | p.Gln116Leu	missense	NM_021803.3	Y	EX3	4	123536849	123536850	T	A	snv	0.531
1003	180017362FD	FGF10	c.549A>T	p.K183N | p.Lys183Asn	missense	NM_004465.1	Y	EX3E	5	44305174	44305175	T	A	snv	0.518
1003	180017362FD	APC	c.7654A>T	p.S2552C | p.Ser2552Cys	missense	NM_000038.5	Y	EX16E	5	112178944	112178945	A	T	snv	0.66
1003	180017362FD	PCDHA6	c.1445C>T	p.A482V | p.Ala482Val	missense	NM_018909.2	Y	EX1	5	140209120	140209121	C	T	snv	0.095
1003	180017362FD	PCDHGA9	c.70T>A	p.W24R | p.Trp24Arg	missense	NM_018921.2	Y	EX1	5	140782588	140782589	T	A	snv	0.5
1003	180017362FD	TREML1	c.326C>A	p.A109D | p.Ala109Asp	missense	NM_178174.2	Y	EX2	6	41121545	41121546	G	T	snv	0.345
1003	180017362FD	RIMS1	c.567G[2>1] (std: c.567G[1] alt: c.568delG )	p.D190Mfs*4 | p.Asp190Metfs*4	frameshift	NM_014989.5	Y	EX5	6	72889372	72889373	G	.	del	0.373
1003	180017362FD	NR2E1	c.683T>G	p.L228R | p.Leu228Arg	missense	NM_003269.3	Y	EX6	6	108501566	108501567	T	G	snv	0.3
1003	180017362FD	TPD52L1	c.369delG	p.K124Sfs*5 | p.Lys124Serfs*5	frameshift	NM_001003396.1	Y	EX4	6	125569511	125569512	G	.	del	0.365
1003	180017362FD	STXBP5	c.1372_1373delGGinsAT	p.G458M | p.Gly458Met	missense	NM_001127715.2	Y	EX14	6	147635741	147635743	GG	AT	delins	0.244
1003	180017362FD	TWISTNB	c.134A>T	p.Y45F | p.Tyr45Phe	missense	NM_001002926.1	Y	EX1	7	19748505	19748506	T	A	snv	0.521
1003	180017362FD	ACN9	c.179A>T	p.Y60F | p.Tyr60Phe	missense	NM_020186.2	Y	EX2E	7	96810327	96810328	A	T	snv	0.319
1003	180017362FD	TRRAP	c.4469G>T	p.G1490V | p.Gly1490Val	missense	NM_001244580.1	Y	EX31	7	98540635	98540636	G	T	snv	0.325
1003	180017362FD	CBLL1	c.868A>T	p.S290C | p.Ser290Cys	missense	NM_024814.2	Y	EX6E	7	107399014	107399015	A	T	snv	0.322
1003	180017362FD	LRRN3	c.296T>A	p.L99* | p.Leu99*	nonsense	NM_001099660.1	Y	EX4E	7	110763123	110763124	T	A	snv	0.321
1003	180017362FD	ARHGEF10	c.1954_1956delACC	p.T652del | p.Thr652del	cds-del	NM_014629.2	Y	EX17	8	1853866	1853869	CCA	.	del	0.315
1003	180017362FD	TRAM1	c.973G>T	p.E325* | p.Glu325*	nonsense	NM_014294.5	Y	EX10	8	71495476	71495477	C	A	snv	0.333
1003	180017362FD	NBN	c.2008A>T	p.R670* | p.Arg670*	nonsense	NM_002485.4	Y	EX13	8	90958429	90958430	T	A	snv	0.301
1003	180017362FD	ZC3H3	c.2768C[3>2] (std: c.2768C[2] alt: c.2770delC )	p.Q924Sfs*153 | p.Gln924Serfs*153	frameshift	NM_015117.2	Y	EX11	8	144522255	144522256	G	.	del	0.413
1003	180017362FD	TAF1L	c.4665T>A	p.F1555L | p.Phe1555Leu	missense	NM_153809.2	Y	EX1E	9	32630912	32630913	A	T	snv	0.32
1003	180017362FD	PRUNE2	c.916A>T	p.I306F | p.Ile306Phe	missense	NM_015225.2	Y	EX8	9	79326273	79326274	T	A	snv	0.337
1003	180017362FD	SHC3	c.1608G>T	p.M536I | p.Met536Ile	missense	NM_016848.5	Y	EX11	9	91652955	91652956	C	A	snv	0.369
1003	180017362FD	KIAA0368	c.2537A>T	p.Y846F | p.Tyr846Phe	missense	NM_001080398.1	Y	EX21	9	114176250	114176251	T	A	snv	0.362
1003	180017362FD	ADARB2	c.1366C>T	p.R456W | p.Arg456Trp	missense	NM_018702.3	Y	EX6	10	1279782	1279783	G	A	snv	0.29
1003	180017362FD	GPRIN2	c.1148G>T	p.R383L | p.Arg383Leu	missense	NM_014696.3	Y	EX3E	10	47000027	47000028	G	T	snv	0.257
1003	180017362FD	ZNF488	c.205G>T	p.V69L | p.Val69Leu	missense	NM_153034.2	Y	EX2E	10	48370736	48370737	G	T	snv	0.574
1003	180017362FD	HKDC1	c.397T>A	p.C133S | p.Cys133Ser	missense	NM_025130.3	Y	EX4	10	70992790	70992791	T	A	snv	0.573
1003	180017362FD	OR5R1	c.782A>T	p.Q261L | p.Gln261Leu	missense	NM_001004744.1	Y	EX1E	11	56184926	56184927	T	A	snv	0.33
1003	180017362FD	GRM5	c.1974C>A	p.S658R | p.Ser658Arg	missense	NM_001143831.2	Y	EX7	11	88300876	88300877	G	T	snv	0.425
1003	180017362FD	FAM76B	c.88G>T	p.E30* | p.Glu30*	nonsense	NM_144664.4	Y	EX2	11	95521726	95521727	C	A	snv	0.371
1003	180017362FD	TRPC6	c.256T>A	p.Y86N | p.Tyr86Asn	missense	NM_004621.5	Y	EX2	11	101375443	101375444	A	T	snv	0.276
1003	180017362FD	ELMOD1	c.262A[7>8] (std: c.268dupA alt: c.268_269insA )	p.I90Nfs*2 | p.Ile90Asnfs*2	frameshift	NM_018712.3	Y	EX5	11	107502374	107502374	.	A	ins	0.356
1003	180017362FD	C12orf71	c.728G>A	p.R243Q | p.Arg243Gln	missense	NM_001080406.1	Y	EX2E	12	27234188	27234189	C	T	snv	0.617
1003	180017362FD	REP15	c.300_301delCAinsTG	p.N101D | p.Asn101Asp	missense	NM_001029874.1	Y	EX1E	12	27849794	27849796	CA	TG	delins	0.068
1003	180017362FD	FAM60A	c.370A>T	p.S124C | p.Ser124Cys	missense	NM_001135811.1	Y	EX6	12	31440703	31440704	T	A	snv	0.526
1003	180017362FD	ABCD2	c.943G>C	p.E315Q | p.Glu315Gln	missense	NM_005164.3	Y	EX2	12	40010966	40010967	C	G	snv	0.258
1003	180017362FD	MUC19	c.4975A>T	p.I1659F | p.Ile1659Phe	missense	XM_003846356.1	Y	EX42	12	40844481	40844482	A	T	snv	0.321
1003	180017362FD	KCNH3	c.1192T>A	p.W398R | p.Trp398Arg	missense	NM_012284.1	Y	EX8	12	49942679	49942680	T	A	snv	0.349
1003	180017362FD	KRT75	c.587T>A	p.L196Q | p.Leu196Gln	missense	NM_004693.2	Y	EX2	12	52826947	52826948	A	T	snv	0.336
1003	180017362FD	BEST3	c.1808T>A	p.L603Q | p.Leu603Gln	missense	NM_032735.2	Y	EX10E	12	70048885	70048886	A	T	snv	0.405
1003	180017362FD	ZFC3H1	c.5015T[6>7] (std: c.5020dupT alt: c.5020_5021insT )	p.Y1674Lfs*15 | p.Tyr1674Leufs*15	frameshift	NM_144982.4	Y	EX26	12	72013734	72013734	.	A	ins	0.418
1003	180017362FD	SMAD9	c.1368G>A	p.M456I | p.Met456Ile	missense	NM_001127217.2	Y	EX7E	13	37422848	37422849	C	T	snv	0.329
1003	180017362FD	PCDH17	c.358G>T	p.V120L | p.Val120Leu	missense	NM_001040429.2	Y	EX1	13	58207037	58207038	G	T	snv	0.356
1003	180017362FD	KLHL1	c.137T>C	p.F46S | p.Phe46Ser	missense	NM_020866.2	Y	EX1	13	70681694	70681695	A	G	snv	0.435
1003	180017362FD	CCDC168	c.3160G>C	p.A1054P | p.Ala1054Pro	missense	NM_001146197.1	Y	EX4E	13	103399886	103399887	C	G	snv	0.302
1003	180017362FD	RNASE7	c.233_244delGTGTGGCCGCCA	p.S78_A81del | p.Ser78_Ala81del	cds-del	NM_032572.3	Y	EX2E	14	21511380	21511392	CCAGTGTGGCCG	.	del	0.369
1003	180017362FD	PSMB11	c.758A>T	p.E253V | p.Glu253Val	missense	NM_001099780.1	Y	EX1E	14	23512191	23512192	A	T	snv	0.405
1003	180017362FD	SEC23A	c.2078A>T	p.Q693L | p.Gln693Leu	missense	NM_006364.2	Y	EX18	14	39509999	39510000	T	A	snv	0.32
1003	180017362FD	YLPM1	c.4282G>T	p.E1428* | p.Glu1428*	nonsense	NM_019589.2	Y	EX5	14	75266281	75266282	G	T	snv	0.33
1003	180017362FD	TMEM63C	c.2147A>T	p.E716V | p.Glu716Val	missense	NM_020431.2	Y	EX22	14	77718239	77718240	A	T	snv	0.36
1003	180017362FD	NRXN3	c.1375A>T	p.I459F | p.Ile459Phe	missense	NM_004796.4	Y	EX9	14	79432465	79432466	A	T	snv	0.371
1003	180017362FD	SIN3A	c.2837G>T	p.R946L | p.Arg946Leu	missense	NM_001145358.1	Y	EX15	15	75684596	75684597	C	A	snv	0.349
1003	180017362FD	CHRNA5	c.1261A[3>2] (std: c.1261A[2] alt: c.1263delA )	p.K421Nfs*3 | p.Lys421Asnfs*3	frameshift	NM_000745.3	Y	EX6E	15	78885448	78885449	A	.	del	0.32
1003	180017362FD	BAIAP3	c.237-2A>T	.	splice-3	NM_003933.4	Y	IVS2	16	1388900	1388901	A	T	snv	0.332
1003	180017362FD	ZC3H7A	c.1457C>T	p.S486L | p.Ser486Leu	missense	NM_014153.3	Y	EX13	16	11861337	11861338	G	A	snv	0.309
1003	180017362FD	TAT	c.805G>T	p.D269Y | p.Asp269Tyr	missense	NM_000353.2	Y	EX8	16	71604688	71604689	C	A	snv	0.352
1003	180017362FD	ZDHHC7	c.64A>T	p.N22Y | p.Asn22Tyr	missense	NM_001145548.1	Y	EX3	16	85024160	85024161	T	A	snv	0.297
1003	180017362FD	IL17C	c.511C>T	p.P171S | p.Pro171Ser	missense	NM_013278.3	Y	EX3E	16	88706396	88706397	C	T	snv	0.376
1003	180017362FD	TP53	c.625A>T	p.R209* | p.Arg209*	nonsense	NM_000546.5	Y	EX6	17	7578223	7578224	T	A	snv	0.557
1003	180017362FD	OMG	c.1205T>A	p.L402* | p.Leu402*	nonsense	NM_002544.4	Y	EX2E	17	29622144	29622145	A	T	snv	0.352
1003	180017362FD	CACNG5	c.787A>T	p.K263* | p.Lys263*	nonsense	NM_145811.2	Y	EX5E	17	64881315	64881316	A	T	snv	0.281
1003	180017362FD	CD300C	c.418T>A	p.S140T | p.Ser140Thr	missense	NM_006678.3	Y	EX3	17	72539108	72539109	A	T	snv	0.331
1003	180017362FD	SEC14L1	c.2145-2A>T	.	splice-3	NM_001204408.1	Y	IVS19	17	75212628	75212629	A	T	snv	0.372
1003	180017362FD	C18orf54	c.807A>T	p.K269N | p.Lys269Asn	missense	NM_173529.4	Y	EX5	18	51892154	51892155	A	T	snv	0.347
1003	180017362FD	THOP1	c.1465G>A	p.A489T | p.Ala489Thr	missense	NM_003249.3	Y	EX10	19	2810310	2810311	G	A	snv	0.339
1003	180017362FD	EEF2	c.352G>T	p.A118S | p.Ala118Ser	missense	NM_001961.3	Y	EX3	19	3983155	3983156	C	A	snv	0.375
1003	180017362FD	RYR1	c.12652T>A	p.F4218I | p.Phe4218Ile	missense	NM_000540.2	Y	EX91	19	39055625	39055626	T	A	snv	0.331
1003	180017362FD	ZNF665	c.143-2A>T	.	splice-3	NM_024733.3	Y	IVS3	19	53669601	53669602	T	A	snv	0.372
1003	180017362FD	CACNG8	c.154T>A	p.C52S | p.Cys52Ser	missense	NM_031895.5	Y	EX1	19	54466549	54466550	T	A	snv	0.407
1003	180017362FD	PLCB1	c.2357T>C	p.L786P | p.Leu786Pro	missense	NM_015192.2	Y	EX22	20	8721038	8721039	T	C	snv	0.334
1003	180017362FD	KIF16B	c.784A>T	p.T262S | p.Thr262Ser	missense	NM_024704.4	Y	EX8	20	16486750	16486751	T	A	snv	0.352
1003	180017362FD	NINL	c.1787A>T	p.Q596L | p.Gln596Leu	missense	NM_025176.4	Y	EX14	20	25462626	25462627	T	A	snv	0.361
1003	180017362FD	PIGP	c.169T>A	p.W57R | p.Trp57Arg	missense	NM_153681.2	Y	EX2	21	38441909	38441910	A	T	snv	0.332
1003	180017362FD	HEPH	c.675T>A	p.H225Q | p.His225Gln	missense	NM_138737.3	Y	EX4	X	65393530	65393531	T	A	snv	0.652
1003	180017362FD	UPF3B	c.403C[2>1] (std: c.403C[1] alt: c.404delC )	p.P135Lfs*40 | p.Pro135Leufs*40	frameshift	NM_080632.2	Y	EX4	X	118979225	118979226	G	.	del	0.674
1003	180017362FD	GPR112	c.6623T>A	p.V2208E | p.Val2208Glu	missense	NM_153834.3	Y	EX6	X	135432487	135432488	T	A	snv	0.736
1002	180017363FD	MAP7D1	c.2390A>T	p.N797I | p.Asn797Ile	missense	NM_018067.3	Y	EX16	1	36645542	36645543	A	T	snv	0.115
1002	180017363FD	ZYG11A	c.1905A>G	p.I635M | p.Ile635Met	missense	NM_001004339.2	Y	EX11	1	53347297	53347298	A	G	snv	0.135
1002	180017363FD	ST6GALNAC5	c.395G>C	p.G132A | p.Gly132Ala	missense	NM_030965.1	Y	EX3	1	77510021	77510022	G	C	snv	0.131
1002	180017363FD	DNASE2B	c.1013T>A	p.F338Y | p.Phe338Tyr	missense	NM_021233.2	Y	EX6E	1	84880477	84880478	T	A	snv	0.133
1002	180017363FD	EVI5	c.739A>G	p.S247G | p.Ser247Gly	missense	NM_005665.4	Y	EX5	1	93167729	93167730	T	C	snv	0.103
1002	180017363FD	CAPZA1	c.473_477delTTGAA	p.I158Kfs*7 | p.Ile158Lysfs*7	frameshift	NM_006135.2	Y	EX6	1	113201688	113201693	ATTGA	.	del	0.117
1002	180017363FD	FLG	c.1093T>A	p.S365T | p.Ser365Thr	missense	NM_002016.1	Y	EX3E	1	152286268	152286269	A	T	snv	0.256
1002	180017363FD	TTC24	c.776T>G	p.F259C | p.Phe259Cys	missense	NM_001105669.2	Y	EX3	1	156552091	156552092	T	G	snv	0.132
1002	180017363FD	OR10R2	c.377G>A	p.G126D | p.Gly126Asp	missense	NM_001004472.1	Y	EX1E	1	158450043	158450044	G	A	snv	0.201
1002	180017363FD	CRB1	c.1373C>T	p.P458L | p.Pro458Leu	missense	NM_201253.2	Y	EX6	1	197390330	197390331	C	T	snv	0.291
1002	180017363FD	SPATA17	c.499T>A	p.Y167N | p.Tyr167Asn	missense	NM_138796.2	Y	EX6	1	217915419	217915420	T	A	snv	0.105
1002	180017363FD	PXDN	c.361G>A	p.E121K | p.Glu121Lys	missense	NM_012293.1	Y	EX4	2	1691458	1691459	C	T	snv	0.117
1002	180017363FD	ADCY3	c.868G>A	p.E290K | p.Glu290Lys	missense	NM_004036.3	Y	EX3	2	25065210	25065211	C	T	snv	0.176
1002	180017363FD	DYSF	c.3348+1G>A	.	splice-5	NM_001130978.1	Y	IVS30	2	71801501	71801502	G	A	snv	0.135
1002	180017363FD	FSIP2	c.18551A>T	p.Q6184L | p.Gln6184Leu	missense	NM_173651.2	Y	EX17	2	186672316	186672317	A	T	snv	0.121
1002	180017363FD	OXSR1	c.1048G>A	p.G350R | p.Gly350Arg	missense	NM_005109.2	Y	EX11	3	38278425	38278426	G	A	snv	0.144
1002	180017363FD	PCDH7	c.3659G>A	p.S1220N | p.Ser1220Asn	missense	NM_001173523.1	Y	EX3E	4	31144361	31144362	G	A	snv	0.131
1002	180017363FD	EPHA5	c.1345G>A	p.D449N | p.Asp449Asn	missense	NM_004439.5	Y	EX5	4	66356151	66356152	C	T	snv	0.105
1002	180017363FD	ANKRD17	c.5422C>T	p.R1808C | p.Arg1808Cys	missense	NM_032217.3	Y	EX29	4	73957922	73957923	G	A	snv	0.142
1002	180017363FD	MMRN1	c.1463T>C	p.L488S | p.Leu488Ser	missense	NM_007351.2	Y	EX6	4	90856293	90856294	T	C	snv	0.147
1002	180017363FD	DDX60L	c.3262A>G	p.K1088E | p.Lys1088Glu	missense	NM_001012967.1	Y	EX25	4	169325208	169325209	T	C	snv	0.137
1002	180017363FD	C5orf42	c.4864G>T	p.A1622S | p.Ala1622Ser	missense	NM_023073.3	Y	EX26	5	37183418	37183419	C	A	snv	0.14
1002	180017363FD	HCN1	c.603A>T	p.E201D | p.Glu201Asp	missense	NM_021072.3	Y	EX2	5	45645532	45645533	T	A	snv	0.151
1002	180017363FD	BTF3	c.218A>G	p.K73R | p.Lys73Arg	missense	NM_001037637.1	Y	EX3	5	72798328	72798329	A	G	snv	0.143
1002	180017363FD	RASA1	c.1380T>G	p.Y460* | p.Tyr460*	nonsense	NM_002890.2	Y	EX10	5	86658414	86658415	T	G	snv	0.12
1002	180017363FD	RASGEF1C	c.1016delG	p.C339Sfs*15 | p.Cys339Serfs*15	frameshift	NM_175062.3	Y	EX10	5	179545675	179545676	C	.	del	0.147
1002	180017363FD	DST	c.5771C>G	p.P1924R | p.Pro1924Arg	missense	NM_015548.4	Y	EX34	6	56436978	56436979	G	C	snv	0.105
1002	180017363FD	PHF3	c.3610C>G	p.R1204G | p.Arg1204Gly	missense	NM_015153.2	Y	EX12	6	64416664	64416665	C	G	snv	0.121
1002	180017363FD	EPHA7	c.806A>G	p.Y269C | p.Tyr269Cys	missense	NM_004440.3	Y	EX3	6	94120244	94120245	T	C	snv	0.109
1002	180017363FD	C6orf118	c.727G>T	p.A243S | p.Ala243Ser	missense	NM_144980.3	Y	EX2	6	165715083	165715084	C	A	snv	0.148
1002	180017363FD	EIF3B	c.2207G>A	p.R736H | p.Arg736His	missense	NM_001037283.1	Y	EX16	7	2418375	2418376	G	A	snv	0.148
1002	180017363FD	GLI3	c.2041A[2>3] (std: c.2042dupA alt: c.2042_2043insA )	p.N681Kfs*57 | p.Asn681Lysfs*57	frameshift	NM_000168.5	Y	EX13	7	42011996	42011996	.	T	ins	0.089
1002	180017363FD	LRRN3	c.946_956delGCTACTAACAA	p.A316Pfs*2 | p.Ala316Profs*2	frameshift	NM_001099660.1	Y	EX4E	7	110763771	110763782	AAGCTACTAAC	.	del	0.088
1002	180017363FD	EXOC4	c.1403G>C	p.S468T | p.Ser468Thr	missense	NM_021807.3	Y	EX9	7	133164877	133164878	G	C	snv	0.096
1002	180017363FD	HTRA4	c.985C>A	p.P329T | p.Pro329Thr	missense	NM_153692.3	Y	EX5	8	38836751	38836752	C	A	snv	0.161
1002	180017363FD	DSCC1	c.193C>A	p.R65S | p.Arg65Ser	missense	NM_024094.2	Y	EX2	8	120865444	120865445	G	T	snv	0.129
1002	180017363FD	GARNL3	c.1213A>T	p.R405* | p.Arg405*	nonsense	NM_032293.4	Y	EX14	9	130104574	130104575	A	T	snv	0.16
1002	180017363FD	ATHL1	c.649G>A	p.E217K | p.Glu217Lys	missense	NM_025092.4	Y	EX4	11	290855	290856	G	A	snv	0.123
1002	180017363FD	USP47	c.128A>G	p.D43G | p.Asp43Gly	missense	NM_017944.3	Y	EX2	11	11906101	11906102	A	G	snv	0.147
1002	180017363FD	TEAD1	c.659A>G	p.E220G | p.Glu220Gly	missense	NM_021961.5	Y	EX9	11	12904631	12904632	A	G	snv	0.125
1002	180017363FD	ALX4	c.643C>T	p.R215W | p.Arg215Trp	missense	NM_021926.3	Y	EX2	11	44297031	44297032	G	A	snv	0.147
1002	180017363FD	TNKS1BP1	c.495_496delGGinsT	p.A166Pfs*61 | p.Ala166Profs*61	frameshift	NM_033396.2	Y	EX3	11	57087784	57087786	CC	A	delins	0.138
1002	180017363FD	MS4A14	c.1305_1306delCCinsAA	p.Q436K | p.Gln436Lys	missense	NM_001261828.1	Y	EX6E	11	60183646	60183648	CC	AA	delins	0.122
1002	180017363FD	AHNAK	c.12119C>T	p.P4040L | p.Pro4040Leu	missense	NM_001620.1	Y	EX5E	11	62289769	62289770	G	A	snv	0.111
1002	180017363FD	FUT4	c.1550G>A	p.R517Q | p.Arg517Gln	missense	NM_002033.3	Y	EX1E	11	94278848	94278849	G	A	snv	0.168
1002	180017363FD	C11orf87	c.475C>T	p.Q159* | p.Gln159*	nonsense	NM_207645.3	Y	EX2E	11	109294833	109294834	C	T	snv	0.131
1002	180017363FD	NTM	c.583C>A	p.Q195K | p.Gln195Lys	missense	NM_001144058.1	Y	EX4	11	132177638	132177639	C	A	snv	0.091
1002	180017363FD	IGSF9B	c.1171G>C	p.A391P | p.Ala391Pro	missense	NM_014987.1	Y	EX9	11	133801629	133801630	C	G	snv	0.129
1002	180017363FD	WNT5B	c.911G>T	p.C304F | p.Cys304Phe	missense	NM_032642.2	Y	EX5E	12	1755248	1755249	G	T	snv	0.148
1002	180017363FD	MFAP5	c.472C>T	p.R158* | p.Arg158*	nonsense	NM_003480.2	Y	EX10E	12	8800736	8800737	G	A	snv	0.123
1002	180017363FD	EPS8	c.1774G>T	p.E592* | p.Glu592*	nonsense	NM_004447.5	Y	EX17	12	15793683	15793684	C	A	snv	0.117
1002	180017363FD	REP15	c.163C>G	p.L55V | p.Leu55Val	missense	NM_001029874.1	Y	EX1E	12	27849657	27849658	C	G	snv	0.14
1002	180017363FD	MYO1H	c.175G>A	p.G59R | p.Gly59Arg	missense	NM_001101421.3	Y	EX2	12	109831183	109831184	G	A	snv	0.122
1002	180017363FD	DNAH10	c.10708G>A	p.E3570K | p.Glu3570Lys	missense	NM_207437.3	Y	EX63	12	124402189	124402190	G	A	snv	0.071
1002	180017363FD	RGS6	c.1259A>G	p.K420R | p.Lys420Arg	missense	NM_001204423.1	Y	EX15	14	73002978	73002979	A	G	snv	0.144
1002	180017363FD	HERC2	c.13612G>T	p.V4538L | p.Val4538Leu	missense	NM_004667.5	Y	EX89	15	28360684	28360685	C	A	snv	0.104
1002	180017363FD	TMOD2	c.154C>A	p.Q52K | p.Gln52Lys	missense	NM_014548.3	Y	EX3	15	52060485	52060486	C	A	snv	0.119
1002	180017363FD	UNC13C	c.3490A>G	p.T1164A | p.Thr1164Ala	missense	NM_001080534.1	Y	EX8	15	54556406	54556407	A	G	snv	0.118
1002	180017363FD	SRRM2	c.4297A>T	p.R1433* | p.Arg1433*	nonsense	NM_016333.3	Y	EX11	16	2814825	2814826	A	T	snv	0.144
1002	180017363FD	RBBP6	c.4989G>C	p.K1663N | p.Lys1663Asn	missense	NM_006910.4	Y	EX18E	16	24583375	24583376	G	C	snv	0.114
1002	180017363FD	GP1BA	c.1505C>T	p.P502L | p.Pro502Leu	missense	NM_000173.5	Y	EX2E	17	4837403	4837404	C	T	snv	0.186
1002	180017363FD	RNF43	c.2076G>T	p.W692C | p.Trp692Cys	missense	NM_017763.4	Y	EX9	17	56435060	56435061	C	A	snv	0.119
1002	180017363FD	SMARCA4	c.1593+1G>C	.	splice-5	NM_003072.3	Y	IVS9	19	11105677	11105678	G	C	snv	0.106
1002	180017363FD	EPOR	c.1278C>A	p.Y426* | p.Tyr426*	nonsense	NM_000121.3	Y	EX8E	19	11488908	11488909	G	T	snv	0.082
1002	180017363FD	CYP4F2	c.653C>G	p.P218R | p.Pro218Arg	missense	NM_001082.3	Y	EX7	19	16000497	16000498	G	C	snv	0.132
1002	180017363FD	ZNF101	c.416C>T	p.T139M | p.Thr139Met	missense	NM_033204.2	Y	EX4E	19	19790213	19790214	C	T	snv	0.138
1002	180017363FD	ZNF614	c.631G>C	p.E211Q | p.Glu211Gln	missense	NM_025040.3	Y	EX5E	19	52520219	52520220	C	G	snv	0.093
1002	180017363FD	CNOT3	c.725C>A	p.S242Y | p.Ser242Tyr	missense	NM_014516.3	Y	EX9	19	54649666	54649667	C	A	snv	0.161
1002	180017363FD	FAM71E2	c.2700G[3>2] (std: c.2700G[2] alt: c.2702delG )	p.G901Afs*3 | p.Gly901Alafs*3	frameshift	NM_001145402.1	Y	EX9	19	55869533	55869534	C	.	del	0.135
1002	180017363FD	MKKS	c.1520A>C	p.E507A | p.Glu507Ala	missense	NM_170784.2	Y	EX6E	20	10386087	10386088	T	G	snv	0.115
1002	180017363FD	TRPC4AP	c.10G>A	p.A4T | p.Ala4Thr	missense	NM_015638.2	Y	EX1	20	33680574	33680575	C	T	snv	0.213
1002	180017363FD	ZGPAT	c.622C>T	p.R208C | p.Arg208Cys	missense	NM_032527.4	Y	EX3	20	62364607	62364608	C	T	snv	0.13
1002	180017363FD	SAMSN1	c.608C>T	p.S203L | p.Ser203Leu	missense	NM_001256370.1	Y	EX5	21	15884769	15884770	G	A	snv	0.103
1002	180017363FD	CLDN17	c.293G>T	p.G98V | p.Gly98Val	missense	NM_012131.2	Y	EX1E	21	31538642	31538643	C	A	snv	0.109
1002	180017363FD	PLXNB3	c.4774G>C	p.D1592H | p.Asp1592His	missense	NM_005393.2	Y	EX28	X	153041854	153041855	G	C	snv	0.294
1004	180017364FD	PLEKHG5	c.3032C>A	p.A1011D | p.Ala1011Asp	missense	NM_001265592.1	Y	EX21	1	6528100	6528101	G	T	snv	0.455
1004	180017364FD	PMF1-BGLAP	c.533A>G	p.Q178R | p.Gln178Arg	missense	NM_001199661.1	Y	EX5	1	156212372	156212373	A	G	snv	0.2
1004	180017364FD	BGLAP	c.94A>G	p.K32E | p.Lys32Glu	missense	NM_199173.4	N	EX2	1	156212372	156212373	A	G	snv	0.2
1004	180017364FD	OR6K6	c.808G>T	p.A270S | p.Ala270Ser	missense	NM_001005184.1	Y	EX1E	1	158725412	158725413	G	T	snv	0.138
1004	180017364FD	FMO3	c.817C>T	p.P273S | p.Pro273Ser	missense	NM_001002294.2	Y	EX6	1	171080127	171080128	C	T	snv	0.162
1004	180017364FD	USH2A	c.6937G>C	p.G2313R | p.Gly2313Arg	missense	NM_206933.2	Y	EX36	1	216143986	216143987	C	G	snv	0.593
1004	180017364FD	ITSN2	c.3695T>A	p.V1232D | p.Val1232Asp	missense	NM_006277.2	Y	EX30	2	24443817	24443818	A	T	snv	0.485
1004	180017364FD	COL5A2	c.902A>G	p.H301R | p.His301Arg	missense	NM_000393.3	Y	EX13	2	189945719	189945720	T	C	snv	0.199
1004	180017364FD	KANSL1L	c.1231G>T	p.G411W | p.Gly411Trp	missense	NM_152519.2	Y	EX4	2	210969024	210969025	C	A	snv	0.263
1004	180017364FD	CPS1	c.697_698insA	p.R233Qfs*9 | p.Arg233Glnfs*9	frameshift	NM_001875.4	Y	EX7	2	211452857	211452857	.	A	ins	0.194
1004	180017364FD	ACAA1	c.799G>C	p.D267H | p.Asp267His	missense	NM_001607.3	Y	EX8	3	38168018	38168019	C	G	snv	0.201
1004	180017364FD	SIDT1	c.542C>G	p.A181G | p.Ala181Gly	missense	NM_017699.2	Y	EX4	3	113295794	113295795	C	G	snv	0.254
1004	180017364FD	NOP14	c.2258T>A	p.L753Q | p.Leu753Gln	missense	NM_003703.1	Y	EX16	4	2941313	2941314	A	T	snv	0.151
1004	180017364FD	SPOCK3	c.132G>A	p.W44* | p.Trp44*	nonsense	NM_016950.2	Y	EX2	4	168155192	168155193	C	T	snv	0.182
1004	180017364FD	MYO10	c.4472C>T	p.A1491V | p.Ala1491Val	missense	NM_012334.2	Y	EX33	5	16680125	16680126	G	A	snv	0.14
1004	180017364FD	OR2V1	c.536T>C	p.F179S | p.Phe179Ser	missense	NM_001258283.1	Y	EX1E	5	180551768	180551769	A	G	snv	0.18
1004	180017364FD	ZFP57	c.1342T>C	p.S448P | p.Ser448Pro	missense	NM_001109809.2	Y	EX4E	6	29640545	29640546	A	G	snv	0.192
1004	180017364FD	HMGCLL1	c.289C>A	p.P97T | p.Pro97Thr	missense	NM_019036.2	Y	EX4	6	55406624	55406625	G	T	snv	0.189
1004	180017364FD	GRIK2	c.29A>G	p.N10S | p.Asn10Ser	missense	NM_021956.4	Y	EX1	6	101847181	101847182	A	G	snv	0.333
1004	180017364FD	GBAS	c.169A>G	p.R57G | p.Arg57Gly	missense	NM_001483.2	Y	EX2	7	56045894	56045895	A	G	snv	0.164
1004	180017364FD	PCLO	c.3521A[5>6] (std: c.3525dupA alt: c.3525_3526insA )	p.V1176Sfs*24 | p.Val1176Serfs*24	frameshift	NM_033026.5	Y	EX4	7	82595578	82595578	.	T	ins	0.15
1004	180017364FD	PRSS1	c.145G>T	p.G49C | p.Gly49Cys	missense	NM_002769.4	Y	EX2	7	142458509	142458510	G	T	snv	0.19
1004	180017364FD	GINS4	c.100T>G	p.W34G | p.Trp34Gly	missense	NM_032336.2	Y	EX3	8	41393881	41393882	T	G	snv	0.181
1004	180017364FD	DCSTAMP	c.29T>C	p.I10T | p.Ile10Thr	missense	NM_030788.3	Y	EX2	8	105360808	105360809	T	C	snv	0.166
1004	180017364FD	NUDCD1	c.1502G>A	p.C501Y | p.Cys501Tyr	missense	NM_032869.3	Y	EX10E	8	110255487	110255488	C	T	snv	0.209
1004	180017364FD	CSMD3	c.7330C>A	p.Q2444K | p.Gln2444Lys	missense	NM_198123.1	Y	EX47	8	113331095	113331096	G	T	snv	0.17
1004	180017364FD	NOV	c.45C>A	p.C15* | p.Cys15*	nonsense	NM_002514.3	Y	EX1	8	120428816	120428817	C	A	snv	0.167
1004	180017364FD	EIF2C2	c.1215G>T	p.M405I | p.Met405Ile	missense	NM_012154.3	Y	EX10	8	141566048	141566049	C	A	snv	0.171
1004	180017364FD	FAM83H	c.2804G>A	p.G935D | p.Gly935Asp	missense	NM_198488.3	Y	EX5E	8	144808826	144808827	C	T	snv	0.173
1004	180017364FD	ZNF251	c.754C>G	p.L252V | p.Leu252Val	missense	NM_138367.1	Y	EX5E	8	145948290	145948291	G	C	snv	0.32
1004	180017364FD	KANK1	c.3791A>G	p.D1264G | p.Asp1264Gly	missense	NM_015158.3	Y	EX10	9	742298	742299	A	G	snv	0.365
1004	180017364FD	OLFML1	c.415G>C	p.A139P | p.Ala139Pro	missense	NM_198474.3	Y	EX2	11	7509642	7509643	G	C	snv	0.268
1004	180017364FD	MAP4K2	c.2030G>A	p.R677H | p.Arg677His	missense	NM_004579.3	Y	EX27	11	64559442	64559443	C	T	snv	0.494
1004	180017364FD	OR5AU1	c.771C>A	p.N257K | p.Asn257Lys	missense	NM_001004731.1	Y	EX1E	14	21623413	21623414	G	T	snv	0.311
1004	180017364FD	LOC440243	c.273A>T	p.Q91H | p.Gln91His	missense	XM_496041.6	Y	EX2	15	23579270	23579271	T	A	snv	0.051
1004	180017364FD	MKRN3	c.400C>T	p.P134S | p.Pro134Ser	missense	NM_005664.3	Y	EX1E	15	23811328	23811329	C	T	snv	0.05
1004	180017364FD	HERC2	c.3098G>A	p.R1033Q | p.Arg1033Gln	missense	NM_004667.5	Y	EX21	15	28493834	28493835	C	T	snv	0.203
1004	180017364FD	FAN1	c.112C>A	p.P38T | p.Pro38Thr	missense	NM_014967.4	Y	EX2	15	31196977	31196978	C	A	snv	0.233
1004	180017364FD	IGDCC4	c.2257C>T	p.P753S | p.Pro753Ser	missense	NM_020962.1	Y	EX13	15	65682643	65682644	G	A	snv	0.221
1004	180017364FD	CIB2	c.98G>A	p.R33Q | p.Arg33Gln	missense	NM_006383.2	Y	EX3	15	78403606	78403607	C	T	snv	0.223
1004	180017364FD	UBE2I	c.17T>G	p.L6R | p.Leu6Arg	missense	NM_194259.2	Y	EX3	16	1364047	1364048	T	G	snv	0.134
1004	180017364FD	MNT	c.1380G>T	p.Q460H | p.Gln460His	missense	NM_020310.2	Y	EX6E	17	2290563	2290564	C	A	snv	0.232
1004	180017364FD	ZNF44	c.1373G>A	p.R458K | p.Arg458Lys	missense	NM_001164276.1	Y	EX5E	19	12383840	12383841	C	T	snv	0.181
1004	180017364FD	COL6A1	c.821C>T	p.P274L | p.Pro274Leu	missense	NM_001848.2	Y	EX9	21	47409013	47409014	C	T	snv	0.226
1004	180017364FD	CDC45	c.700A>C	p.M234L | p.Met234Leu	missense	NM_001178010.1	Y	EX9	22	19484920	19484921	A	C	snv	0.23
1004	180017364FD	SHANK3	c.2309C>T	p.P770L | p.Pro770Leu	missense	NM_033517.1	Y	EX20	22	51154139	51154140	C	T	snv	0.247
1004	180017364FD	KLHL4	c.1807A>G	p.M603V | p.Met603Val	missense	NM_019117.4	Y	EX9	X	86890656	86890657	A	G	snv	0.252
1004	180017364FD	GPRASP1	c.2603C>A	p.T868N | p.Thr868Asn	missense	NM_001184727.1	Y	EX6E	X	101911443	101911444	C	A	snv	0.418
1005	180017365FD	ZBTB48	c.812T>C	p.L271P | p.Leu271Pro	missense	NM_005341.2	Y	EX3	1	6642238	6642239	T	C	snv	0.375
1005	180017365FD	CROCC	c.2458C>A	p.Q820K | p.Gln820Lys	missense	NM_014675.3	Y	EX17	1	17273429	17273430	C	A	snv	0.066
1005	180017365FD	CDCA8	c.310A>G	p.I104V | p.Ile104Val	missense	NM_001256875.1	Y	EX4	1	38164621	38164622	A	G	snv	0.239
1005	180017365FD	COL9A2	c.1891C>T	p.Q631* | p.Gln631*	nonsense	NM_001852.3	Y	EX32E	1	40767032	40767033	G	A	snv	0.247
1005	180017365FD	PDE4B	c.2159G>T	p.G720V | p.Gly720Val	missense	NM_001037341.1	Y	EX17E	1	66838308	66838309	G	T	snv	0.299
1005	180017365FD	IFI44	c.599C>T	p.S200F | p.Ser200Phe	missense	NM_006417.4	Y	EX4	1	79120802	79120803	C	T	snv	0.319
1005	180017365FD	CASQ2	c.697A>G	p.T233A | p.Thr233Ala	missense	NM_001232.3	Y	EX6	1	116269652	116269653	T	C	snv	0.323
1005	180017365FD	NOTCH2	c.316T>C	p.S106P | p.Ser106Pro	missense	NM_024408.3	Y	EX3	1	120548050	120548051	A	G	snv	0.059
1005	180017365FD	GATAD2B	c.52T>A	p.L18M | p.Leu18Met	missense	NM_020699.2	Y	EX2	1	153800771	153800772	A	T	snv	0.33
1005	180017365FD	EFNA3	c.-3_15delGGGATGGCGGCGGCTCCG	p.0?	init-loss	NM_004952.4	Y	EX1	1	155051401	155051419	GGCGGCGGCTCCGGGGAT	.	del	0.18
1005	180017365FD	OR6K2	c.134_135delTCinsCA	p.I45T | p.Ile45Thr	missense	NM_001005279.1	Y	EX1E	1	158670307	158670309	GA	TG	delins	0.282
1005	180017365FD	FCRLA	c.211A>C	p.T71P | p.Thr71Pro	missense	NM_001184866.1	Y	EX3	1	161680611	161680612	A	C	snv	0.212
1005	180017365FD	POU2F1	c.1990G>T	p.A664S | p.Ala664Ser	missense	NM_002697.3	Y	EX15	1	167382350	167382351	G	T	snv	0.09
1005	180017365FD	MYOC	c.1328C>A	p.T443N | p.Thr443Asn	missense	NM_000261.1	Y	EX3E	1	171605251	171605252	G	T	snv	0.266
1005	180017365FD	RABGAP1L	c.1457C>A	p.A486E | p.Ala486Glu	missense	NM_014857.4	Y	EX11	1	174274256	174274257	C	A	snv	0.187
1005	180017365FD	RNASEL	c.4G>A	p.E2K | p.Glu2Lys	missense	NM_021133.3	Y	EX2	1	182555937	182555938	C	T	snv	0.5
1005	180017365FD	ARPC5	c.167_189delCTGCCCTACAGGCAGCTCTGAAG	p.A56Efs*27 | p.Ala56Glufs*27	frameshift	NM_001270439.1	Y	EX2	1	183602252	183602275	CTTCAGAGCTGCCTGTAGGGCAG	.	del	0.425
1005	180017365FD	OR2W3	c.161_162delAC	p.H54Pfs*32 | p.His54Profs*32	frameshift	NM_001001957.2	Y	EX1E	1	248059047	248059049	CA	.	del	0.207
1005	180017365FD	OR2T6	c.95G>T	p.C32F | p.Cys32Phe	missense	NM_001005471.1	Y	EX1E	1	248551003	248551004	G	T	snv	0.321
1005	180017365FD	DPYSL5	c.1594A>T	p.S532C | p.Ser532Cys	missense	NM_020134.3	Y	EX12	2	27167676	27167677	A	T	snv	0.245
1005	180017365FD	PTPN4	c.2581G>T	p.V861F | p.Val861Phe	missense	NM_002830.3	Y	EX26	2	120725434	120725435	G	T	snv	0.242
1005	180017365FD	CERKL	c.494G>A	p.R165K | p.Arg165Lys	missense	NM_001030311.2	Y	EX3	2	182438598	182438599	C	T	snv	0.293
1005	180017365FD	SDPR	c.666G>T	p.K222N | p.Lys222Asn	missense	NM_004657.5	Y	EX2E	2	192701260	192701261	C	A	snv	0.229
1005	180017365FD	CTDSP1	c.514C>T	p.R172W | p.Arg172Trp	missense	NM_001206878.1	Y	EX6	2	219267999	219268000	C	T	snv	0.056
1005	180017365FD	SPEG	c.2924A>C	p.Q975P | p.Gln975Pro	missense	NM_005876.4	Y	EX10	2	220331937	220331938	A	C	snv	0.188
1005	180017365FD	CUL3	c.347T>C	p.M116T | p.Met116Thr	missense	NM_003590.4	Y	EX3	2	225400275	225400276	A	G	snv	0.203
1005	180017365FD	TSEN2	c.409G>T	p.E137* | p.Glu137*	nonsense	NM_001145394.1	Y	EX5	3	12544860	12544861	G	T	snv	0.269
1005	180017365FD	SCN10A	c.3589T[3>4] (std: c.3591dupT alt: c.3591_3592insT )	p.V1198Cfs*7 | p.Val1198Cysfs*7	frameshift	NM_006514.2	Y	EX20	3	38760233	38760233	.	A	ins	0.227
1005	180017365FD	BSN	c.3439T>C	p.Y1147H | p.Tyr1147His	missense	NM_003458.3	Y	EX5	3	49690427	49690428	T	C	snv	0.196
1005	180017365FD	WNT5A	c.1000G>T	p.G334C | p.Gly334Cys	missense	NM_003392.4	Y	EX5E	3	55504262	55504263	C	A	snv	0.207
1005	180017365FD	MINA	c.109A>C	p.S37R | p.Ser37Arg	missense	NM_001042533.2	Y	EX2	3	97686328	97686329	T	G	snv	0.267
1005	180017365FD	SLC25A36	c.332A>G	p.D111G | p.Asp111Gly	missense	NM_001104647.1	Y	EX4	3	140682015	140682016	A	G	snv	0.202
1005	180017365FD	PDE6B	c.889T>C	p.S297P | p.Ser297Pro	missense	NM_000283.3	Y	EX5	4	647904	647905	T	C	snv	0.253
1005	180017365FD	SLC34A2	c.29C>A	p.A10D | p.Ala10Asp	missense	NM_006424.2	Y	EX2	4	25664150	25664151	C	A	snv	0.298
1005	180017365FD	ZNF827	c.2778G>T	p.M926I | p.Met926Ile	missense	NM_178835.3	Y	EX11	4	146695739	146695740	C	A	snv	0.32
1005	180017365FD	SEMA5A	c.2419C>T	p.R807W | p.Arg807Trp	missense	NM_003966.2	Y	EX18	5	9063097	9063098	G	A	snv	0.247
1005	180017365FD	MCCC2	c.685G>T	p.E229* | p.Glu229*	nonsense	NM_022132.4	Y	EX7	5	70922526	70922527	G	T	snv	0.286
1005	180017365FD	ACOT12	c.1137A>G	p.I379M | p.Ile379Met	missense	NM_130767.2	Y	EX12	5	80631711	80631712	T	C	snv	0.318
1005	180017365FD	PCDHB11	c.652G[3>2] (std: c.652G[2] alt: c.654delG )	p.S219Pfs*31 | p.Ser219Profs*31	frameshift	NM_018931.2	Y	EX1E	5	140579998	140579999	G	.	del	0.265
1005	180017365FD	FAM71B	c.1599G>T	p.K533N | p.Lys533Asn	missense	NM_130899.2	Y	EX2E	5	156589676	156589677	C	A	snv	0.256
1005	180017365FD	OR12D2	c.135G>A	p.M45I | p.Met45Ile	missense	NM_013936.3	Y	EX1E	6	29364610	29364611	G	A	snv	0.192
1005	180017365FD	C6orf106	c.512A>T	p.D171V | p.Asp171Val	missense	NM_024294.2	Y	EX4	6	34574680	34574681	T	A	snv	0.438
1005	180017365FD	ZNF318	c.2231C>T	p.S744L | p.Ser744Leu	missense	NM_014345.2	Y	EX4	6	43322840	43322841	G	A	snv	0.058
1005	180017365FD	DST	c.3085G>A	p.A1029T | p.Ala1029Thr	missense	NM_015548.4	Y	EX20	6	56492027	56492028	C	T	snv	0.283
1005	180017365FD	ROS1	c.2978T>C	p.L993S | p.Leu993Ser	missense	NM_002944.2	Y	EX20	6	117686362	117686363	A	G	snv	0.271
1005	180017365FD	SDK1	c.5147G>A	p.S1716N | p.Ser1716Asn	missense	NM_152744.3	Y	EX36	7	4245558	4245559	G	A	snv	0.266
1005	180017365FD	PMS2	c.760G>C	p.E254Q | p.Glu254Gln	missense	NM_000535.5	Y	EX7	7	6036999	6037000	C	G	snv	0.192
1005	180017365FD	ZDHHC4	c.740A>T	p.Q247L | p.Gln247Leu	missense	NM_001134387.1	Y	EX7	7	6624889	6624890	A	T	snv	0.256
1005	180017365FD	ADCYAP1R1	c.551C>A	p.T184K | p.Thr184Lys	missense	NM_001199635.1	Y	EX9	7	31124938	31124939	C	A	snv	0.203
1005	180017365FD	ZNF277	c.756T>G	p.N252K | p.Asn252Lys	missense	NM_021994.2	Y	EX7	7	111970225	111970226	T	G	snv	0.363
1005	180017365FD	GOT1L1	c.692T>G	p.L231* | p.Leu231*	nonsense	NM_152413.2	Y	EX6	8	37794308	37794309	A	C	snv	0.307
1005	180017365FD	CYP7A1	c.586G>A	p.D196N | p.Asp196Asn	missense	NM_000780.3	Y	EX3	8	59409484	59409485	C	T	snv	0.155
1005	180017365FD	CHD7	c.2378A>G	p.E793G | p.Glu793Gly	missense	NM_017780.3	Y	EX6	8	61714087	61714088	A	G	snv	0.15
1005	180017365FD	TRPS1	c.1518G>T	p.E506D | p.Glu506Asp	missense	NM_014112.2	Y	EX4	8	116616677	116616678	C	A	snv	0.228
1005	180017365FD	TEK	c.1636C>T	p.P546S | p.Pro546Ser	missense	NM_000459.3	Y	EX12	9	27197323	27197324	C	T	snv	0.24
1005	180017365FD	LINGO2	c.172G>A	p.E58K | p.Glu58Lys	missense	NM_152570.2	Y	EX7E	9	27950497	27950498	C	T	snv	0.16
1005	180017365FD	TLE4	c.649G>C	p.E217Q | p.Glu217Gln	missense	NM_007005.3	Y	EX9	9	82319736	82319737	G	C	snv	0.322
1005	180017365FD	ROR2	c.362G>A	p.R121Q | p.Arg121Gln	missense	NM_004560.3	Y	EX3	9	94519654	94519655	C	T	snv	0.068
1005	180017365FD	LAMC3	c.2741G>A	p.C914Y | p.Cys914Tyr	missense	NM_006059.3	Y	EX15	9	133943611	133943612	G	A	snv	0.099
1005	180017365FD	SARDH	c.1467_1468delCGinsTT	p.E490* | p.Glu490*	stop-gain	NM_007101.3	Y	EX11	9	136573410	136573412	CG	AA	delins	0.224
1005	180017365FD	RET	c.1661A>G	p.N554S | p.Asn554Ser	missense	NM_020975.4	Y	EX9	10	43608312	43608313	A	G	snv	0.239
1005	180017365FD	PARG	c.2531A>T	p.E844V | p.Glu844Val	missense	NM_003631.2	Y	EX15	10	51050005	51050006	T	A	snv	0.302
1005	180017365FD	CYP2C19	c.1349C>G	p.T450S | p.Thr450Ser	missense	NM_000769.1	Y	EX9E	10	96612546	96612547	C	G	snv	0.238
1005	180017365FD	OPALIN	c.361C>A	p.P121T | p.Pro121Thr	missense	NM_033207.3	Y	EX6E	10	98105762	98105763	G	T	snv	0.266
1005	180017365FD	LRRC27	c.1492C>T	p.L498F | p.Leu498Phe	missense	NM_001143757.1	Y	EX11E	10	134188644	134188645	C	T	snv	0.184
1005	180017365FD	INPP5A	c.243G>T	p.M81I | p.Met81Ile	missense	NM_005539.3	Y	EX4	10	134463945	134463946	G	T	snv	0.286
1005	180017365FD	NUP98	c.871C>G	p.Q291E | p.Gln291Glu	missense	NM_016320.4	Y	EX8	11	3789887	3789888	G	C	snv	0.264
1005	180017365FD	VWCE	c.430G>T	p.D144Y | p.Asp144Tyr	missense	NM_152718.2	Y	EX5	11	61053896	61053897	C	A	snv	0.281
1005	180017365FD	C2CD3	c.2926A>T	p.S976C | p.Ser976Cys	missense	NM_015531.4	Y	EX16	11	73809106	73809107	T	A	snv	0.252
1005	180017365FD	UVRAG	c.1781C>T	p.A594V | p.Ala594Val	missense	NM_003369.3	Y	EX15E	11	75852137	75852138	C	T	snv	0.057
1005	180017365FD	PICALM	c.583A>G	p.R195G | p.Arg195Gly	missense	NM_001206947.1	Y	EX7	11	85722101	85722102	T	C	snv	0.203
1005	180017365FD	MRE11A	c.1294C>A	p.L432I | p.Leu432Ile	missense	NM_005591.3	Y	EX12	11	94194133	94194134	G	T	snv	0.134
1005	180017365FD	ADAMTS15	c.1912G>A	p.G638S | p.Gly638Ser	missense	NM_139055.2	Y	EX7	11	130341111	130341112	G	A	snv	0.085
1005	180017365FD	VWF	c.5848T>C	p.C1950R | p.Cys1950Arg	missense	NM_000552.3	Y	EX35	12	6105382	6105383	A	G	snv	0.303
1005	180017365FD	TAS2R50	c.152delTinsACTGCTC	p.L51delinsHCS | p.Leu51delinsHisCysSer	cds-indel	NM_176890.2	Y	EX1E	12	11139307	11139308	A	GAGCAGT	delins	0.269
1005	180017365FD	ATF7IP	c.3572C>T	p.A1191V | p.Ala1191Val	missense	NM_018179.3	Y	EX15E	12	14650765	14650766	C	T	snv	0.106
1005	180017365FD	GUCY2C	c.1148A>G	p.Y383C | p.Tyr383Cys	missense	NM_004963.3	Y	EX9	12	14825828	14825829	T	C	snv	0.291
1005	180017365FD	PKP2	c.2150C>T	p.P717L | p.Pro717Leu	missense	NM_004572.3	Y	EX11	12	32955485	32955486	G	A	snv	0.302
1005	180017365FD	METTL25	c.476T>G	p.V159G | p.Val159Gly	missense	NM_032230.2	Y	EX3	12	82783645	82783646	T	G	snv	0.302
1005	180017365FD	FOXN4	c.1444A>C	p.T482P | p.Thr482Pro	missense	NM_213596.2	Y	EX10E	12	109717585	109717586	T	G	snv	0.264
1005	180017365FD	CABP1	c.1009C>T	p.H337Y | p.His337Tyr	missense	NM_001033677.1	Y	EX5	12	121098942	121098943	C	T	snv	0.271
1005	180017365FD	FREM2	c.928C>T	p.R310* | p.Arg310*	nonsense	NM_207361.4	Y	EX1	13	39262408	39262409	C	T	snv	0.05
1005	180017365FD	KLHL1	c.984G>C	p.E328D | p.Glu328Asp	missense	NM_020866.2	Y	EX4	13	70514201	70514202	C	G	snv	0.271
1005	180017365FD	NPAS3	c.2134G>A	p.A712T | p.Ala712Thr	missense	NM_173159.2	Y	EX12E	14	34269685	34269686	G	A	snv	0.187
1005	180017365FD	CDKL1	c.213C>A	p.F71L | p.Phe71Leu	missense	NM_004196.3	Y	EX2	14	50825825	50825826	G	T	snv	0.27
1005	180017365FD	ACOT6	c.338A>G	p.Q113R | p.Gln113Arg	missense	NM_001037162.1	Y	EX2E	14	74086256	74086257	A	G	snv	0.242
1005	180017365FD	NRXN3	c.2302G>A	p.G768S | p.Gly768Ser	missense	NM_004796.4	Y	EX13	14	79933721	79933722	G	A	snv	0.184
1005	180017365FD	ASPG	c.1648G>A	p.V550M | p.Val550Met	missense	NM_001080464.2	Y	EX15	14	104578283	104578284	G	A	snv	0.293
1005	180017365FD	C15orf55	c.524T>C	p.L175P | p.Leu175Pro	missense	NM_175741.1	Y	EX2	15	34640676	34640677	T	C	snv	0.333
1005	180017365FD	FBN1	c.3598G>A	p.E1200K | p.Glu1200Lys	missense	NM_000138.4	Y	EX30	15	48777684	48777685	C	T	snv	0.181
1005	180017365FD	USP50	c.378G>C	p.K126N | p.Lys126Asn	missense	NM_203494.4	Y	EX3	15	50835860	50835861	C	G	snv	0.224
1005	180017365FD	DYX1C1	c.669G>T	p.K223N | p.Lys223Asn	missense	NM_001033560.1	Y	EX6	15	55742533	55742534	C	A	snv	0.178
1005	180017365FD	ALDH1A3	c.1086C>G	p.F362L | p.Phe362Leu	missense	NM_000693.2	Y	EX10	15	101445744	101445745	C	G	snv	0.344
1005	180017365FD	ECI1	c.595C>A	p.H199N | p.His199Asn	missense	NM_001919.3	Y	EX6	16	2293193	2293194	G	T	snv	0.314
1005	180017365FD	NMRAL1	c.344A>G	p.E115G | p.Glu115Gly	missense	NM_020677.3	Y	EX4	16	4516338	4516339	T	C	snv	0.296
1005	180017365FD	SEPT12	c.46C>T	p.P16S | p.Pro16Ser	missense	NM_144605.4	Y	EX2	16	4837600	4837601	G	A	snv	0.195
1005	180017365FD	ZNF23	c.661G>T	p.E221* | p.Glu221*	nonsense	NM_145911.1	Y	EX6E	16	71483266	71483267	C	A	snv	0.366
1005	180017365FD	SPEM1	c.187G>T	p.D63Y | p.Asp63Tyr	missense	NM_199339.2	Y	EX2	17	7323987	7323988	G	T	snv	0.068
1005	180017365FD	TP53	c.288_357dupTGTCCCTTCCCAGAAAACCTACCAGGGCAGCTACGGTTTCCGTCTGGGCTTCTTGCATTCTGGGACAGCC	p.K120Cfs*52 | p.Lys120Cysfs*52	frameshift	NM_000546.5	Y	EX4	17	7579329	7579329	.	GGCTGTCCCAGAATGCAAGAAGCCCAGACGGAAACCGTAGCTGCCCTGGTAGGTTTTCTGGGAAGGGACA	ins	0.458
1005	180017365FD	KRT9	c.808G>A	p.E270K | p.Glu270Lys	missense	NM_000226.3	Y	EX3	17	39726184	39726185	C	T	snv	0.088
1005	180017365FD	GH2	c.296T>C	p.L99P | p.Leu99Pro	missense	NM_022557.3	Y	EX4E	17	61958291	61958292	A	G	snv	0.242
1005	180017365FD	ZNF516	c.2974G>A	p.G992R | p.Gly992Arg	missense	NM_014643.3	Y	EX4	18	74091095	74091096	C	T	snv	0.055
1005	180017365FD	APC2	c.902C>T	p.S301L | p.Ser301Leu	missense	NM_005883.2	Y	EX9	19	1456936	1456937	C	T	snv	0.579
1005	180017365FD	THOP1	c.490A>G	p.I164V | p.Ile164Val	missense	NM_003249.3	Y	EX5	19	2799689	2799690	A	G	snv	0.321
1005	180017365FD	MUC16	c.20356G>T	p.E6786* | p.Glu6786*	nonsense	NM_024690.2	Y	EX3	19	9067089	9067090	C	A	snv	0.161
1005	180017365FD	ZNF44	c.1949C[2>1] (std: c.1949C[1] alt: c.1950delC )	p.F651Lfs*45 | p.Phe651Leufs*45	frameshift	NM_001164276.1	Y	EX5E	19	12383263	12383264	G	.	del	0.235
1005	180017365FD	EPS15L1	c.2053G>T	p.D685Y | p.Asp685Tyr	missense	NM_001258374.1	Y	EX19	19	16503164	16503165	C	A	snv	0.223
1005	180017365FD	F2RL3	c.584G>T	p.G195V | p.Gly195Val	missense	NM_003950.2	Y	EX2E	19	17000857	17000858	G	T	snv	0.311
1005	180017365FD	PDCD2L	c.273_275+15delCAGGTAGGCGGGGAAGTC	.	span	NM_032346.1	Y	EX2-IVS2	19	34895717	34895735	CAGGTAGGCGGGGAAGTC	.	del	0.282
1005	180017365FD	KIRREL2	c.1389G[3>2] (std: c.1389G[2] alt: c.1391delG )	p.G464Afs*2 | p.Gly464Alafs*2	frameshift	NM_199180.2	Y	EX11	19	36352804	36352805	G	.	del	0.336
1005	180017365FD	ZFP82	c.116A>G	p.Y39C | p.Tyr39Cys	missense	NM_133466.2	Y	EX3	19	36898808	36898809	T	C	snv	0.431
1005	180017365FD	RYR1	c.8500A>T	p.T2834S | p.Thr2834Ser	missense	NM_000540.2	Y	EX54	19	38996544	38996545	A	T	snv	0.297
1005	180017365FD	PPP5D1	c.349G>A	p.A117T | p.Ala117Thr	missense	NM_001205281.1	Y	EX3	19	47028927	47028928	C	T	snv	0.253
1005	180017365FD	ALDH16A1	c.1337A>G	p.Q446R | p.Gln446Arg	missense	NM_153329.3	Y	EX11	19	49967678	49967679	A	G	snv	0.272
1005	180017365FD	SGK110	c.280G>A	p.V94I | p.Val94Ile	missense	NM_001199824.2	Y	EX3	19	56055584	56055585	C	T	snv	0.282
1005	180017365FD	ZNF773	c.1034G>A	p.S345N | p.Ser345Asn	missense	NM_198542.1	Y	EX4E	19	58018496	58018497	G	A	snv	0.071
1005	180017365FD	TGM6	c.2099T>A	p.V700D | p.Val700Asp	missense	NM_198994.2	Y	EX13E	20	2413266	2413267	T	A	snv	0.23
1005	180017365FD	FLRT3	c.280A>G	p.S94G | p.Ser94Gly	missense	NM_198391.2	Y	EX3E	20	14307872	14307873	T	C	snv	0.176
1005	180017365FD	HRH3	c.149T>A	p.L50Q | p.Leu50Gln	missense	NM_007232.2	Y	EX1	20	60794877	60794878	A	T	snv	0.207
1005	180017365FD	KRTAP10-1	c.588_591delCATCinsTGTG	p.I197V | p.Ile197Val	missense	NM_198691.2	Y	EX1E	21	45959442	45959446	GATG	CACA	delins	0.067
1005	180017365FD	KRTAP12-2	c.90C>A	p.C30* | p.Cys30*	nonsense	NM_181684.2	Y	EX1E	21	46086713	46086714	G	T	snv	0.526
1005	180017365FD	PPM1F	c.1097T>A	p.V366E | p.Val366Glu	missense	NM_014634.3	Y	EX8E	22	22277732	22277733	A	T	snv	0.208
1005	180017365FD	SUSD2	c.1079A>G	p.Y360C | p.Tyr360Cys	missense	NM_019601.3	Y	EX8	22	24581636	24581637	A	G	snv	0.16
1005	180017365FD	MN1	c.580G>A	p.D194N | p.Asp194Asn	missense	NM_002430.2	Y	EX1	22	28195951	28195952	C	T	snv	0.171
1005	180017365FD	DESI1	c.133A>G	p.K45E | p.Lys45Glu	missense	NM_015704.2	Y	EX3	22	42003312	42003313	T	C	snv	0.21
1005	180017365FD	TAB3	c.730A>T	p.T244S | p.Thr244Ser	missense	NM_152787.3	Y	EX6	X	30873051	30873052	T	A	snv	0.29
1005	180017365FD	KDM6A	c.2824A>G	p.S942G | p.Ser942Gly	missense	NM_021140.2	Y	EX18	X	44936062	44936063	A	G	snv	0.35
1005	180017365FD	MAGEE1	c.1874A>G	p.K625R | p.Lys625Arg	missense	NM_020932.2	Y	EX1E	X	75650196	75650197	A	G	snv	0.249
1005	180017365FD	TBX22	c.148A>T	p.S50C | p.Ser50Cys	missense	NM_001109878.1	Y	EX2	X	79277915	79277916	A	T	snv	0.219
1005	180017365FD	TENM1	c.4285A>T	p.R1429W | p.Arg1429Trp	missense	NM_014253.3	Y	EX23	X	123556286	123556287	T	A	snv	0.295
1005	180017365FD	SLITRK2	c.1060G>T	p.G354C | p.Gly354Cys	missense	NM_032539.4	Y	EX5E	X	144905002	144905003	G	T	snv	0.319
1006	180017366FD	DMAP1	c.926G>A	p.G309D | p.Gly309Asp	missense	NM_019100.4	Y	EX7	1	44685096	44685097	G	A	snv	0.223
1006	180017366FD	HRNR	c.1594C>T	p.R532* | p.Arg532*	nonsense	NM_001009931.1	Y	EX3E	1	152192510	152192511	G	A	snv	0.27
1006	180017366FD	PEAR1	c.2398G>A	p.D800N | p.Asp800Asn	missense	NM_001080471.1	Y	EX18	1	156882749	156882750	G	A	snv	0.262
1006	180017366FD	PTPN14	c.174+1G>A	.	splice-5	NM_005401.4	Y	IVS2	1	214637971	214637972	C	T	snv	0.189
1006	180017366FD	KCNK1	c.65G>A	p.C22Y | p.Cys22Tyr	missense	NM_002245.3	Y	EX1	1	233749981	233749982	G	A	snv	0.28
1006	180017366FD	MAT2A	c.143A>G	p.Q48R | p.Gln48Arg	missense	NM_005911.5	Y	EX2	2	85768256	85768257	A	G	snv	0.208
1006	180017366FD	XIRP2	c.5533C>A	p.L1845I | p.Leu1845Ile	missense	NM_152381.5	Y	EX9	2	168103434	168103435	C	A	snv	0.226
1006	180017366FD	LRP2	c.4921-2A>T	.	splice-3	NM_004525.2	Y	IVS29	2	170090099	170090100	T	A	snv	0.287
1006	180017366FD	NFE2L2	c.82_88delATAGATCinsT	p.I28_L30delinsF | p.Ile28_Leu30delinsPhe	cds-indel	NM_006164.4	Y	EX2	2	178098956	178098963	GATCTAT	A	delins	0.054
1006	180017366FD	FSIP2	c.20491G>C	p.E6831Q | p.Glu6831Gln	missense	NM_173651.2	Y	EX18	2	186678667	186678668	G	C	snv	0.315
1006	180017366FD	PGAP1	c.1620G>T	p.Q540H | p.Gln540His	missense	NM_024989.3	Y	EX18	2	197737272	197737273	C	A	snv	0.274
1006	180017366FD	TMEM43	c.137C>T	p.S46F | p.Ser46Phe	missense	NM_024334.2	Y	EX2	3	14171035	14171036	C	T	snv	0.263
1006	180017366FD	UBE2E2	c.312C>A	p.F104L | p.Phe104Leu	missense	NM_152653.3	Y	EX4	3	23541182	23541183	C	A	snv	0.244
1006	180017366FD	CTNNB1	c.101G>A	p.G34E | p.Gly34Glu	missense	NM_001904.3	Y	EX3	3	41266103	41266104	G	A	snv	0.207
1006	180017366FD	DHX30	c.1804T>C	p.Y602H | p.Tyr602His	missense	NM_138615.2	Y	EX11	3	47888365	47888366	T	C	snv	0.302
1006	180017366FD	QRICH1	c.2222C>T	p.S741L | p.Ser741Leu	missense	NM_017730.2	Y	EX11E	3	49067993	49067994	G	A	snv	0.269
1006	180017366FD	PRKCD	c.758G>T	p.G253V | p.Gly253Val	missense	NM_006254.3	Y	EX9	3	53217567	53217568	G	T	snv	0.241
1006	180017366FD	NSUN3	c.770G>A	p.G257E | p.Gly257Glu	missense	NM_022072.3	Y	EX6E	3	93845080	93845081	G	A	snv	0.255
1006	180017366FD	ZNF595	c.84_86delGTA	p.L28_Y29delinsF | p.Leu28_Tyr29delinsPhe	cds-indel	NM_182524.2	Y	EX2	4	59402	59405	GTA	.	del	0.05
1006	180017366FD	C4orf50	c.266A>T	p.N89I | p.Asn89Ile	missense	XM_003118524.1	Y	EX4	4	5975527	5975528	T	A	snv	0.281
1006	180017366FD	PTPN13	c.94C>A	p.L32I | p.Leu32Ile	missense	NM_080685.2	Y	EX2	4	87556502	87556503	C	A	snv	0.301
1006	180017366FD	KIAA1109	c.4015G>C	p.V1339L | p.Val1339Leu	missense	NM_015312.3	Y	EX27	4	123160851	123160852	G	C	snv	0.272
1006	180017366FD	DAB2	c.955C>G	p.Q319E | p.Gln319Glu	missense	NM_001343.3	Y	EX10	5	39383105	39383106	G	C	snv	0.058
1006	180017366FD	SEPP1	c.269_270delAC	p.Y90Sfs*8 | p.Tyr90Serfs*8	frameshift	NM_001093726.1	Y	EX3	5	42808275	42808277	GT	.	del	0.241
1006	180017366FD	RAD17	c.446T>C	p.I149T | p.Ile149Thr	missense	NM_133339.1	Y	EX4	5	68677788	68677789	T	C	snv	0.283
1006	180017366FD	ADRA1B	c.454_468delCAGTATCCCACGCTG	p.Q152_L156del | p.Gln152_Leu156del	cds-del	NM_000679.3	Y	EX1	5	159344362	159344377	CTGCAGTATCCCACG	.	del	0.231
1006	180017366FD	DOCK2	c.5207C>T	p.S1736L | p.Ser1736Leu	missense	NM_004946.2	Y	EX50	5	169507206	169507207	C	T	snv	0.249
1006	180017366FD	F13A1	c.472T>G	p.F158V | p.Phe158Val	missense	NM_000129.3	Y	EX4	6	6266889	6266890	A	C	snv	0.266
1006	180017366FD	TREML1	c.119A>T	p.Y40F | p.Tyr40Phe	missense	NM_178174.2	Y	EX2	6	41121752	41121753	T	A	snv	0.179
1006	180017366FD	FBXO9	c.696A>G	p.I232M | p.Ile232Met	missense	NM_012347.4	Y	EX7	6	52957238	52957239	A	G	snv	0.261
1006	180017366FD	BAI3	c.362T>G	p.L121R | p.Leu121Arg	missense	NM_001704.2	Y	EX3	6	69348928	69348929	T	G	snv	0.248
1006	180017366FD	BAI3	c.382A>C	p.I128L | p.Ile128Leu	missense	NM_001704.2	Y	EX3	6	69348948	69348949	A	C	snv	0.238
1006	180017366FD	CDC40	c.1054T>G	p.Y352D | p.Tyr352Asp	missense	NM_015891.2	Y	EX10	6	110538969	110538970	T	G	snv	0.332
1006	180017366FD	ACAT2	c.173G>C	p.G58A | p.Gly58Ala	missense	NM_005891.2	Y	EX2	6	160184067	160184068	G	C	snv	0.258
1006	180017366FD	PKD1L1	c.916C>T	p.P306S | p.Pro306Ser	missense	NM_138295.3	Y	EX7	7	47968944	47968945	G	A	snv	0.228
1006	180017366FD	FZD1	c.1066A>G	p.I356V | p.Ile356Val	missense	NM_003505.1	Y	EX1E	7	90895260	90895261	A	G	snv	0.23
1006	180017366FD	CSMD1	c.5988C>A	p.N1996K | p.Asn1996Lys	missense	NM_033225.5	Y	EX40	8	3008961	3008962	G	T	snv	0.274
1006	180017366FD	NEFL	c.247C>A	p.L83I | p.Leu83Ile	missense	NM_006158.3	Y	EX1	8	24813782	24813783	G	T	snv	0.302
1006	180017366FD	PEX2	c.769A>G	p.I257V | p.Ile257Val	missense	NM_001079867.1	Y	EX3E	8	77895645	77895646	T	C	snv	0.272
1006	180017366FD	CDH17	c.1708G>C	p.V570L | p.Val570Leu	missense	NM_001144663.1	Y	EX13	8	95164183	95164184	C	G	snv	0.301
1006	180017366FD	RIMS2	c.2318G>T	p.R773M | p.Arg773Met	missense	NM_001100117.2	Y	EX12	8	104943563	104943564	G	T	snv	0.051
1006	180017366FD	FAM49B	c.250G>T	p.V84F | p.Val84Phe	missense	NM_001256763.1	Y	EX6	8	130874525	130874526	C	A	snv	0.266
1006	180017366FD	FLJ43860	c.3342G>T	p.Q1114H | p.Gln1114His	missense	NM_207414.2	Y	EX25	8	142446842	142446843	C	A	snv	0.276
1006	180017366FD	DENND4C	c.1488-1G>A	.	splice-3	NM_017925.5	Y	IVS10	9	19316413	19316414	G	A	snv	0.29
1006	180017366FD	NDUFA8	c.285G>C	p.Q95H | p.Gln95His	missense	NM_014222.2	Y	EX3	9	124910486	124910487	C	G	snv	0.251
1006	180017366FD	ABCA2	c.3083A>T	p.K1028M | p.Lys1028Met	missense	NM_212533.2	Y	EX21	9	139910853	139910854	T	A	snv	0.279
1006	180017366FD	PBLD	c.226G>T	p.V76F | p.Val76Phe	missense	NM_022129.3	Y	EX4	10	70056079	70056080	C	A	snv	0.278
1006	180017366FD	GBF1	c.748C[3>4] (std: c.750dupC alt: c.750_751insC )	p.T251Hfs*10 | p.Thr251Hisfs*10	frameshift	NM_004193.2	Y	EX9	10	104117903	104117903	.	C	ins	0.071
1006	180017366FD	GSTO1	c.265T>G	p.L89V | p.Leu89Val	missense	NM_001191003.1	Y	EX3	10	106019538	106019539	T	G	snv	0.289
1006	180017366FD	ADAM8	c.7G>A	p.G3S | p.Gly3Ser	missense	NM_001109.4	Y	EX1	10	135090314	135090315	C	T	snv	0.298
1006	180017366FD	ECHS1	c.3G>A	p.0?	init-loss	NM_004092.3	Y	EX1	10	135186834	135186835	C	T	snv	0.237
1006	180017366FD	TRIM64C	c.184C>T	p.P62S | p.Pro62Ser	missense	NM_001206631.1	Y	EX1	11	49080480	49080481	G	A	snv	0.253
1006	180017366FD	LGALS12	c.323T>A	p.V108D | p.Val108Asp	missense	NM_001142535.1	Y	EX3	11	63276344	63276345	T	A	snv	0.251
1006	180017366FD	KRT75	c.1412A>G	p.N471S | p.Asn471Ser	missense	NM_004693.2	Y	EX8	12	52820605	52820606	T	C	snv	0.282
1006	180017366FD	CMKLR1	c.740_741delTGinsCT	p.L247P | p.Leu247Pro	missense	NM_001142343.1	Y	EX4E	12	108685998	108686000	CA	AG	delins	0.278
1006	180017366FD	SRRM4	c.1763_1786delGGAGCCGGAGCCGGAGCAGGAGCC	p.R580_S581[8>4] (std: p.R580_S581[4] alt: p.R588_S595del ) | p.Arg580_Ser581[8>4] (std: p.Arg580_Ser581[4] alt: p.Arg588_Ser595del )	cds-del	NM_194286.3	Y	EX13E	12	119594507	119594531	AGCCGGAGCCGGAGCAGGAGCCGG	.	del	0.065
1006	180017366FD	RPLP0	c.71A>G	p.Y24C | p.Tyr24Cys	missense	NM_053275.3	Y	EX3	12	120637271	120637272	T	C	snv	0.055
1006	180017366FD	HNF1A	c.1238C>T	p.T413I | p.Thr413Ile	missense	NM_000545.5	Y	EX6	12	121434473	121434474	C	T	snv	0.318
1006	180017366FD	PSMD9	c.521A>G	p.H174R | p.His174Arg	missense	NM_002813.5	Y	EX4	12	122340978	122340979	A	G	snv	0.303
1006	180017366FD	WDHD1	c.1381G>T	p.E461* | p.Glu461*	nonsense	NM_007086.3	Y	EX13	14	55455890	55455891	C	A	snv	0.266
1006	180017366FD	OTX2	c.790T>C	p.C264R | p.Cys264Arg	missense	NM_021728.3	Y	EX5E	14	57268556	57268557	A	G	snv	0.28
1006	180017366FD	TRIP11	c.1019A>T	p.N340I | p.Asn340Ile	missense	NM_004239.3	Y	EX7	14	92480725	92480726	T	A	snv	0.279
1006	180017366FD	LOC440243	c.273A>T	p.Q91H | p.Gln91His	missense	XM_496041.6	Y	EX2	15	23579270	23579271	T	A	snv	0.093
1006	180017366FD	FMN1	c.1232G>A	p.R411Q | p.Arg411Gln	missense	NM_001103184.2	Y	EX1	15	33358853	33358854	C	T	snv	0.281
1006	180017366FD	CHRM5	c.613C>A	p.P205T | p.Pro205Thr	missense	NM_012125.3	Y	EX3E	15	34355530	34355531	C	A	snv	0.193
1006	180017366FD	ATPBD4	c.793delT	p.Y265Ifs*23 | p.Tyr265Ilefs*23	frameshift	NM_080650.3	Y	EX9E	15	35664361	35664362	A	.	del	0.282
1006	180017366FD	DIS3L	c.1195T>A	p.W399R | p.Trp399Arg	missense	NM_001143688.1	Y	EX9	15	66612938	66612939	T	A	snv	0.211
1006	180017366FD	NLRC3	c.346G>A	p.G116R | p.Gly116Arg	missense	NM_178844.2	Y	EX5	16	3614591	3614592	C	T	snv	0.22
1006	180017366FD	LOC388210	c.3536G>T	p.G1179V | p.Gly1179Val	missense	XM_370934.10	Y	EX25	16	11487408	11487409	C	A	snv	0.298
1006	180017366FD	SHCBP1	c.778A[3>2] (std: c.778A[2] alt: c.780delA )	p.K260Nfs*3 | p.Lys260Asnfs*3	frameshift	NM_024745.4	Y	EX6	16	46638282	46638283	T	.	del	0.283
1006	180017366FD	CCL22	c.265A>T	p.N89Y | p.Asn89Tyr	missense	NM_002990.4	Y	EX3E	16	57397482	57397483	A	T	snv	0.089
1006	180017366FD	RLTPR	c.1763C>T	p.S588L | p.Ser588Leu	missense	NM_001013838.1	Y	EX20	16	67683365	67683366	C	T	snv	0.286
1006	180017366FD	CAMTA2	c.1358C>A	p.P453Q | p.Pro453Gln	missense	NM_001171167.1	Y	EX9	17	4883327	4883328	G	T	snv	0.181
1006	180017366FD	WRAP53	c.1565delC	p.A522Gfs*26 | p.Ala522Glyfs*26	frameshift	NM_018081.2	Y	EX10E	17	7606721	7606722	C	.	del	0.056
1006	180017366FD	KDM6B	c.307G>T	p.E103* | p.Glu103*	nonsense	NM_001080424.1	Y	EX6	17	7749465	7749466	G	T	snv	0.268
1006	180017366FD	KCNAB3	c.397_398delGCinsAT	p.A133I | p.Ala133Ile	missense	NM_004732.3	Y	EX4	17	7830667	7830669	GC	AT	delins	0.267
1006	180017366FD	KRT23	c.557C>A	p.T186N | p.Thr186Asn	missense	NM_015515.3	Y	EX4	17	39086270	39086271	G	T	snv	0.273
1006	180017366FD	ARSG	c.917G>A	p.W306* | p.Trp306*	nonsense	NM_014960.4	Y	EX8	17	66366599	66366600	G	A	snv	0.248
1006	180017366FD	QRICH2	c.3675C>A	p.S1225R | p.Ser1225Arg	missense	NM_032134.1	Y	EX8	17	74278034	74278035	G	T	snv	0.285
1006	180017366FD	MIDN	c.363_364delCG	p.L124Hfs*7 | p.Leu124Hisfs*7	frameshift	NM_177401.4	Y	EX4	19	1251878	1251880	CG	.	del	0.317
1006	180017366FD	LMNB2	c.1609G>T	p.G537W | p.Gly537Trp	missense	NM_032737.3	Y	EX10	19	2431881	2431882	C	A	snv	0.305
1006	180017366FD	ZNF14	c.1844A>G	p.Y615C | p.Tyr615Cys	missense	NM_021030.2	Y	EX4E	19	19822245	19822246	T	C	snv	0.051
1006	180017366FD	RHPN2	c.217G>A	p.V73M | p.Val73Met	missense	NM_033103.4	Y	EX3	19	33517506	33517507	C	T	snv	0.06
1006	180017366FD	EPS8L1	c.1714C>A	p.R572S | p.Arg572Ser	missense	NM_133180.2	Y	EX17	19	55597822	55597823	C	A	snv	0.205
1006	180017366FD	ZNF337	c.1256_1263delTTGTCTAC	p.L419Pfs*14 | p.Leu419Profs*14	frameshift	NM_015655.2	Y	EX5E	20	25656660	25656668	GTAGACAA	.	del	0.264
1006	180017366FD	ZNF337	c.1238T>G	p.F413C | p.Phe413Cys	missense	NM_015655.2	Y	EX5E	20	25656685	25656686	A	C	snv	0.275
1006	180017366FD	KCNS1	c.539G>A	p.C180Y | p.Cys180Tyr	missense	NM_002251.3	Y	EX4	20	43726873	43726874	C	T	snv	0.356
1006	180017366FD	ARHGEF9	c.561+1G>T	.	splice-5	NM_015185.2	Y	IVS4	X	62917003	62917004	C	A	snv	0.584
1006	180017366FD	ARHGAP36	c.1357C>T	p.R453C | p.Arg453Cys	missense	NM_144967.3	Y	EX10	X	130220377	130220378	C	T	snv	0.557
1006	180017366FD	BARD1	c.1987A>C	p.N663H	missense	NM_000465.2	Y	EX10	2	215595148	215595149	T	G	snv	0.00207469
1006	180017366FD	FAM123B	c.1796A>G	p.Y599C	missense	NM_152424.3	Y	EX2E	X	63411370	63411371	T	C	snv	0.00611621
1007	180017367FD	PADI2	c.1972T>A	p.F658I | p.Phe658Ile	missense	NM_007365.2	Y	EX16E	1	17395564	17395565	A	T	snv	0.173
1007	180017367FD	ECE1	c.130G>T	p.A44S | p.Ala44Ser	missense	NM_001113348.1	Y	EX3	1	21605785	21605786	C	A	snv	0.158
1007	180017367FD	USP24	c.4898G>T	p.S1633I | p.Ser1633Ile	missense	NM_015306.2	Y	EX42	1	55569675	55569676	C	A	snv	0.155
1007	180017367FD	IQGAP3	c.2999G>A	p.R1000H | p.Arg1000His	missense	NM_178229.4	Y	EX25	1	156509222	156509223	C	T	snv	0.133
1007	180017367FD	MDM4	c.208G>A	p.E70K | p.Glu70Lys	missense	NM_002393.4	Y	EX4	1	204499865	204499866	G	A	snv	0.165
1007	180017367FD	FAM179A	c.575A>T	p.E192V | p.Glu192Val	missense	NM_199280.2	Y	EX5	2	29225548	29225549	A	T	snv	0.294
1007	180017367FD	LRP1B	c.2975A>T	p.D992V | p.Asp992Val	missense	NM_018557.2	Y	EX20	2	141707964	141707965	T	A	snv	0.214
1007	180017367FD	ACVR1	c.907G>T	p.V303F | p.Val303Phe	missense	NM_001105.4	Y	EX8	2	158622591	158622592	C	A	snv	0.225
1007	180017367FD	ZNF804A	c.3353C>T	p.A1118V | p.Ala1118Val	missense	NM_194250.1	Y	EX4E	2	185803475	185803476	C	T	snv	0.16
1007	180017367FD	SATB2	c.1618A>G	p.T540A | p.Thr540Ala	missense	NM_015265.3	Y	EX11	2	200173604	200173605	T	C	snv	0.129
1007	180017367FD	ALS2	c.145G>A	p.G49R | p.Gly49Arg	missense	NM_020919.3	Y	EX3	2	202631981	202631982	C	T	snv	0.286
1007	180017367FD	ALS2CR8	c.1243T>G	p.S415A | p.Ser415Ala	missense	NM_024744.14	Y	EX12	2	203836372	203836373	T	G	snv	0.117
1007	180017367FD	TGM4	c.1248C>A	p.S416R | p.Ser416Arg	missense	NM_003241.3	Y	EX10	3	44948612	44948613	C	A	snv	0.164
1007	180017367FD	SETD2	c.6182GA[5>3] (std: c.6182GA[3] alt: c.6188_6191delGAGA )	p.R2063Tfs*83 | p.Arg2063Thrfs*83	frameshift	NM_014159.6	Y	EX14	3	47103754	47103758	TCTC	.	del	0.156
1007	180017367FD	SETD2	c.1250T>G	p.L417* | p.Leu417*	nonsense	NM_014159.6	Y	EX3	3	47164875	47164876	A	C	snv	0.174
1007	180017367FD	CCDC80	c.2036-2A>T	.	splice-3	NM_199511.1	Y	IVS3	3	112337952	112337953	T	A	snv	0.275
1007	180017367FD	KIAA1407	c.537C>A	p.N179K | p.Asn179Lys	missense	NM_020817.1	Y	EX5	3	113755511	113755512	G	T	snv	0.137
1007	180017367FD	VPS8	c.1387C>T	p.Q463* | p.Gln463*	nonsense	NM_001009921.2	Y	EX16	3	184580846	184580847	C	T	snv	0.145
1007	180017367FD	VPS8	c.3386G>T	p.R1129I | p.Arg1129Ile	missense	NM_001009921.2	Y	EX40	3	184689505	184689506	G	T	snv	0.148
1007	180017367FD	DGKG	c.541G>T	p.E181* | p.Glu181*	nonsense	NM_001346.2	Y	EX6	3	186006501	186006502	C	A	snv	0.069
1007	180017367FD	PAK2	c.1349G>T	p.R450M | p.Arg450Met	missense	NM_002577.4	Y	EX13	3	196547436	196547437	G	T	snv	0.127
1007	180017367FD	PACRGL	c.394A>T	p.T132S | p.Thr132Ser	missense	NM_001258345.1	Y	EX6	4	20714437	20714438	A	T	snv	0.204
1007	180017367FD	DCUN1D4	c.725C>G	p.S242* | p.Ser242*	nonsense	NM_001040402.1	Y	EX10	4	52779459	52779460	C	G	snv	0.181
1007	180017367FD	EXOC1	c.965G>T	p.G322V | p.Gly322Val	missense	NM_001024924.1	Y	EX8	4	56738014	56738015	G	T	snv	0.149
1007	180017367FD	CEP135	c.2611G>T	p.A871S | p.Ala871Ser	missense	NM_025009.4	Y	EX20	4	56877682	56877683	G	T	snv	0.146
1007	180017367FD	SDAD1	c.488A>C	p.N163T | p.Asn163Thr	missense	NM_018115.2	Y	EX6	4	76896986	76896987	T	G	snv	0.137
1007	180017367FD	FRAS1	c.7063C>G	p.P2355A | p.Pro2355Ala	missense	NM_025074.6	Y	EX50	4	79387394	79387395	C	G	snv	0.107
1007	180017367FD	MEPE	c.380A>C	p.E127A | p.Glu127Ala	missense	NM_001184694.1	Y	EX4E	4	88766399	88766400	A	C	snv	0.117
1007	180017367FD	GRID2	c.1139G>T	p.G380V | p.Gly380Val	missense	NM_001510.2	Y	EX8	4	94159534	94159535	G	T	snv	0.153
1007	180017367FD	PCDH10	c.2604_2618delCTCCAACGGAAGCAT	p.S869_I873del | p.Ser869_Ile873del	cds-del	NM_032961.1	Y	EX1	4	134073895	134073910	CATCTCCAACGGAAG	.	del	0.055
1007	180017367FD	CCDC110	c.1035G>T	p.K345N | p.Lys345Asn	missense	NM_152775.3	Y	EX6	4	186380705	186380706	C	A	snv	0.179
1007	180017367FD	SLC6A3	c.1138_1148delGGGGACGTGGC	p.G380Qfs*54 | p.Gly380Glnfs*54	frameshift	NM_001044.4	Y	EX8	5	1414813	1414824	GCCACGTCCCC	.	del	0.185
1007	180017367FD	GAPT	c.326A>T	p.K109M | p.Lys109Met	missense	NM_152687.2	Y	EX3E	5	57790688	57790689	A	T	snv	0.157
1007	180017367FD	C5orf4	c.265C>G	p.L89V | p.Leu89Val	missense	NM_032385.3	Y	EX5	5	154210461	154210462	G	C	snv	0.163
1007	180017367FD	TTC1	c.425C>T	p.A142V | p.Ala142Val	missense	NM_003314.1	Y	EX4	5	159463730	159463731	C	T	snv	0.119
1007	180017367FD	PGBD1	c.604A>T	p.K202* | p.Lys202*	nonsense	NM_001184743.1	Y	EX4	6	28254906	28254907	A	T	snv	0.164
1007	180017367FD	EFHC1	c.964G>C	p.E322Q | p.Glu322Gln	missense	NM_018100.3	Y	EX6	6	52329739	52329740	G	C	snv	0.111
1007	180017367FD	TTK	c.1117G>T	p.E373* | p.Glu373*	nonsense	NM_003318.4	Y	EX11	6	80732048	80732049	G	T	snv	0.133
1007	180017367FD	MAD1L1	c.1348G>C	p.A450P | p.Ala450Pro	missense	NM_003550.2	Y	EX13	7	2054147	2054148	C	G	snv	0.139
1007	180017367FD	CACNA2D1	c.1895-2A>T	.	splice-3	NM_000722.2	Y	IVS23	7	81611944	81611945	T	A	snv	0.167
1007	180017367FD	DENND2A	c.2191T>C	p.C731R | p.Cys731Arg	missense	NM_015689.3	Y	EX12	7	140244553	140244554	A	G	snv	0.209
1007	180017367FD	ATP6V1H	c.782G>A	p.R261Q | p.Arg261Gln	missense	NM_015941.3	Y	EX9	8	54708294	54708295	C	T	snv	0.121
1007	180017367FD	SCRIB	c.4115G>T	p.G1372V | p.Gly1372Val	missense	NM_182706.4	Y	EX30	8	144874939	144874940	C	A	snv	0.139
1007	180017367FD	OR1N1	c.733G>A	p.V245I | p.Val245Ile	missense	NM_012363.1	Y	EX1E	9	125288839	125288840	C	T	snv	0.102
1007	180017367FD	WDR34	c.1326_1340delCTGGTCCCCAGTGCG	p.W443_R447del | p.Trp443_Arg447del	cds-del	NM_052844.3	Y	EX8	9	131396536	131396551	CGCACTGGGGACCAG	.	del	0.124
1007	180017367FD	ITGA8	c.356T>C	p.I119T | p.Ile119Thr	missense	NM_003638.1	Y	EX3	10	15730024	15730025	A	G	snv	0.203
1007	180017367FD	NLRP10	c.661C>A	p.Q221K | p.Gln221Lys	missense	NM_176821.3	Y	EX2E	11	7982497	7982498	G	T	snv	0.169
1007	180017367FD	CDC42BPG	c.2710C>T	p.R904C | p.Arg904Cys	missense	NM_017525.2	Y	EX24	11	64600723	64600724	G	A	snv	0.144
1007	180017367FD	ARAP1	c.3374G>T	p.G1125V | p.Gly1125Val	missense	NM_001040118.2	Y	EX24	11	72406808	72406809	C	A	snv	0.181
1007	180017367FD	PAAF1	c.202C>T	p.H68Y | p.His68Tyr	missense	NM_025155.2	Y	EX4	11	73602165	73602166	C	T	snv	0.126
1007	180017367FD	KLHL35	c.1193C>A	p.A398E | p.Ala398Glu	missense	NM_001039548.2	Y	EX4	11	75136618	75136619	G	T	snv	0.114
1007	180017367FD	FDXACB1	c.455C>G	p.A152G | p.Ala152Gly	missense	NM_138378.2	Y	EX3	11	111747609	111747610	G	C	snv	0.159
1007	180017367FD	OR8D4	c.88C>A	p.L30I | p.Leu30Ile	missense	NM_001005197.1	Y	EX1E	11	123777225	123777226	C	A	snv	0.171
1007	180017367FD	VWA5A	c.1933G>A	p.G645R | p.Gly645Arg	missense	NM_001130142.1	Y	EX16	11	124012357	124012358	G	A	snv	0.13
1007	180017367FD	LRRK2	c.958A>G	p.T320A | p.Thr320Ala	missense	NM_198578.3	Y	EX8	12	40643746	40643747	A	G	snv	0.203
1007	180017367FD	MYO1H	c.988-1G>T	.	splice-3	NM_001101421.3	Y	IVS8	12	109845597	109845598	G	T	snv	0.23
1007	180017367FD	OR4N2	c.188T>A	p.L63Q | p.Leu63Gln	missense	NM_001004723.1	Y	EX1E	14	20295794	20295795	T	A	snv	0.062
1007	180017367FD	ADCK1	c.800delA	p.D267Vfs*32 | p.Asp267Valfs*32	frameshift	NM_020421.3	Y	EX7	14	78374203	78374204	A	.	del	0.166
1007	180017367FD	KIAA0284	c.4229A>T	p.Q1410L | p.Gln1410Leu	missense	NM_001112726.2	Y	EX16	14	105360143	105360144	A	T	snv	0.146
1007	180017367FD	LOC440243	c.273A>T	p.Q91H | p.Gln91His	missense	XM_496041.6	Y	EX2	15	23579270	23579271	T	A	snv	0.061
1007	180017367FD	TP53	c.707A>G	p.Y236C | p.Tyr236Cys	missense	NM_000546.5	Y	EX7	17	7577573	7577574	T	C	snv	0.188
1007	180017367FD	ATAD5	c.3005A>C	p.E1002A | p.Glu1002Ala	missense	NM_024857.3	Y	EX10	17	29187498	29187499	A	C	snv	0.176
1007	180017367FD	SMG8	c.1348T>G	p.S450A | p.Ser450Ala	missense	NM_018149.6	Y	EX1	17	57288759	57288760	T	G	snv	0.184
1007	180017367FD	DAPK3	c.553G>T	p.A185S | p.Ala185Ser	missense	NM_001348.1	Y	EX3	19	3964241	3964242	C	A	snv	0.245
1007	180017367FD	CLEC4G	c.467G>T	p.R156M | p.Arg156Met	missense	NM_198492.3	Y	EX6	19	7795247	7795248	C	A	snv	0.176
1007	180017367FD	MUC16	c.41288-2A>G	.	splice-3	NM_024690.2	Y	IVS62	19	8995701	8995702	T	C	snv	0.131
1007	180017367FD	CACNA1A	c.2164_2171delGAGCTCAC	p.E722Qfs*57 | p.Glu722Glnfs*57	frameshift	NM_001127221.1	Y	EX17	19	13414363	13414371	GTGAGCTC	.	del	0.165
1007	180017367FD	ZNF431	c.1157C>A	p.T386N | p.Thr386Asn	missense	NM_133473.2	Y	EX5E	19	21366262	21366263	C	A	snv	0.154
1007	180017367FD	TMEM147	c.585G>A	p.W195* | p.Trp195*	nonsense	NM_032635.3	Y	EX7E	19	36038258	36038259	G	A	snv	0.138
1007	180017367FD	ZNF226	c.1979C>T	p.A660V | p.Ala660Val	missense	NM_001032372.1	Y	EX6E	19	44681393	44681394	C	T	snv	0.13
1007	180017367FD	PPP1R13L	c.2014A>T	p.N672Y | p.Asn672Tyr	missense	NM_001142502.1	Y	EX10	19	45889148	45889149	T	A	snv	0.102
1007	180017367FD	C19orf73	c.135_136delGGinsTT	p.A46S | p.Ala46Ser	missense	NM_018111.2	Y	EX1E	19	49622143	49622145	CC	AA	delins	0.165
1007	180017367FD	ZNF578	c.598C>A	p.P200T | p.Pro200Thr	missense	NM_001099694.1	Y	EX6E	19	53014231	53014232	C	A	snv	0.144
1007	180017367FD	PEG3	c.4165G>T	p.G1389C | p.Gly1389Cys	missense	NM_006210.2	Y	EX10E	19	57325644	57325645	C	A	snv	0.173
1007	180017367FD	BMP2	c.736A>C	p.I246L | p.Ile246Leu	missense	NM_001200.2	Y	EX3E	20	6759280	6759281	A	C	snv	0.153
1007	180017367FD	RRBP1	c.2732A>T	p.E911V | p.Glu911Val	missense	NM_001042576.1	Y	EX24	20	17596094	17596095	T	A	snv	0.162
1007	180017367FD	ASXL1	c.863T>C	p.L288P | p.Leu288Pro	missense	NM_015338.5	Y	EX9	20	31019267	31019268	T	C	snv	0.078
1007	180017367FD	GHRH	c.103G>A	p.A35T | p.Ala35Thr	missense	NM_021081.4	Y	EX2	20	35884881	35884882	C	T	snv	0.157
1007	180017367FD	SEZ6L	c.2288T>A	p.L763* | p.Leu763*	nonsense	NM_021115.4	Y	EX11	22	26743759	26743760	T	A	snv	0.133
1007	180017367FD	COL4A5	c.2866G>T	p.D956Y | p.Asp956Tyr	missense	NM_033380.2	Y	EX33	X	107866003	107866004	G	T	snv	0.186
15001	180017368FD	PADI1	c.844C>T	p.L282F | p.Leu282Phe	missense	NM_013358.2	Y	EX8	1	17555460	17555461	C	T	snv	0.233
15001	180017368FD	ACTL8	c.161G>C	p.G54A | p.Gly54Ala	missense	NM_030812.2	Y	EX2	1	18149663	18149664	G	C	snv	0.052
15001	180017368FD	CNKSR1	c.1792A>T	p.S598C | p.Ser598Cys	missense	NM_006314.2	Y	EX20	1	26515363	26515364	A	T	snv	0.056
15001	180017368FD	SELL	c.507C>A	p.Y169* | p.Tyr169*	nonsense	NM_000655.4	Y	EX3	1	169677561	169677562	G	T	snv	0.093
15001	180017368FD	RGSL1	c.903G>T	p.K301N | p.Lys301Asn	missense	NM_001137669.1	Y	EX6	1	182443148	182443149	G	T	snv	0.085
15001	180017368FD	USH2A	c.5267T>C	p.V1756A | p.Val1756Ala	missense	NM_206933.2	Y	EX26	1	216256828	216256829	A	G	snv	0.214
15001	180017368FD	SRBD1	c.1876A>T	p.I626F | p.Ile626Phe	missense	NM_018079.4	Y	EX15	2	45715468	45715469	T	A	snv	0.114
15001	180017368FD	RTN4	c.3095C>T	p.T1032I | p.Thr1032Ile	missense	NM_020532.4	Y	EX4	2	55214752	55214753	G	A	snv	0.218
15001	180017368FD	TGFBRAP1	c.2113G>T	p.E705* | p.Glu705*	nonsense	NM_004257.4	Y	EX11	2	105886021	105886022	C	A	snv	0.221
15001	180017368FD	LCT	c.5186T>A	p.F1729Y | p.Phe1729Tyr	missense	NM_002299.2	Y	EX15	2	136548376	136548377	A	T	snv	0.205
15001	180017368FD	MCM6	c.394G[2>1] (std: c.394G[1] alt: c.395delG )	p.G132Vfs*21 | p.Gly132Valfs*21	frameshift	NM_005915.5	Y	EX4	2	136626400	136626401	C	.	del	0.286
15001	180017368FD	COL4A3	c.2095A>G	p.I699V | p.Ile699Val	missense	NM_000091.4	Y	EX28	2	228142238	228142239	A	G	snv	0.126
15001	180017368FD	USP40	c.2810A>C	p.Q937P | p.Gln937Pro	missense	NM_018218.2	Y	EX23	2	234405416	234405417	T	G	snv	0.53
15001	180017368FD	STAB1	c.4040A>T	p.Q1347L | p.Gln1347Leu	missense	NM_015136.2	Y	EX38	3	52550149	52550150	A	T	snv	0.056
15001	180017368FD	VGLL3	c.453G>A	p.W151* | p.Trp151*	nonsense	NM_016206.2	Y	EX3	3	87018223	87018224	C	T	snv	0.345
15001	180017368FD	RABL3	c.592A>G	p.R198G | p.Arg198Gly	missense	NM_173825.3	Y	EX6	3	120413013	120413014	T	C	snv	0.14
15001	180017368FD	COL6A5	c.74G>T	p.G25V | p.Gly25Val	missense	NM_153264.5	Y	EX3	3	130095085	130095086	G	T	snv	0.144
15001	180017368FD	PLD1	c.2002A>G	p.I668V | p.Ile668Val	missense	NM_002662.4	Y	EX18	3	171394617	171394618	T	C	snv	0.148
15001	180017368FD	USP13	c.1890C[7>6] (std: c.1890C[6] alt: c.1896delC )	p.I633*fs*1 | p.Ile633*fs*1	frameshift	NM_003940.2	Y	EX15	3	179472610	179472611	C	.	del	0.338
15001	180017368FD	ADAM29	c.1268C>T	p.P423L | p.Pro423Leu	missense	NM_014269.4	Y	EX5E	4	175897943	175897944	C	T	snv	0.064
15001	180017368FD	IRF2	c.77G>A	p.W26* | p.Trp26*	nonsense	NM_002199.3	Y	EX2	4	185350141	185350142	C	T	snv	0.571
15001	180017368FD	ANKH	c.869A>G	p.Y290C | p.Tyr290Cys	missense	NM_054027.4	Y	EX7	5	14746024	14746025	T	C	snv	0.179
15001	180017368FD	PCDHB1	c.1784G>C	p.G595A | p.Gly595Ala	missense	NM_013340.2	Y	EX1E	5	140432838	140432839	G	C	snv	0.091
15001	180017368FD	UIMC1	c.989C>T	p.S330F | p.Ser330Phe	missense	NM_001199297.1	Y	EX7	5	176395766	176395767	G	A	snv	0.466
15001	180017368FD	PHACTR1	c.1715G>C	p.R572T | p.Arg572Thr	missense	NM_030948.2	Y	EX14	6	13286441	13286442	G	C	snv	0.186
15001	180017368FD	LACE1	c.808-1G>A	.	splice-3	NM_145315.3	Y	IVS7	6	108768415	108768416	G	A	snv	0.166
15001	180017368FD	PKD1L1	c.6286A>C	p.S2096R | p.Ser2096Arg	missense	NM_138295.3	Y	EX41	7	47872738	47872739	T	G	snv	0.167
15001	180017368FD	ROR2	c.748G>T	p.E250* | p.Glu250*	nonsense	NM_004560.3	Y	EX6	9	94495592	94495593	C	A	snv	0.244
15001	180017368FD	AKAP2	c.1541G>T	p.G514V | p.Gly514Val	missense	NM_001198656.1	Y	EX2	9	112899790	112899791	G	T	snv	0.54
15001	180017368FD	PALM2-AKAP2	c.1967G>T	p.G656V | p.Gly656Val	missense	NM_007203.4	N	EX8	9	112899790	112899791	G	T	snv	0.54
15001	180017368FD	ENG	c.626T>A	p.L209* | p.Leu209*	nonsense	NM_000118.2	Y	EX5	9	130588036	130588037	A	T	snv	0.486
15001	180017368FD	PRRC2B	c.3380G>T	p.R1127L | p.Arg1127Leu	missense	NM_013318.3	Y	EX15	9	134350895	134350896	G	T	snv	0.403
15001	180017368FD	C10orf62	c.65A>G	p.K22R | p.Lys22Arg	missense	NM_001009997.2	Y	EX1E	10	99349718	99349719	A	G	snv	0.379
15001	180017368FD	CPN1	c.195C>A	p.F65L | p.Phe65Leu	missense	NM_001308.2	Y	EX1	10	101841187	101841188	G	T	snv	0.167
15001	180017368FD	MMP26	c.589_590delGAinsCT	p.D197L | p.Asp197Leu	missense	NM_021801.3	Y	EX4	11	5012719	5012721	GA	CT	delins	0.104
15001	180017368FD	RAG2	c.685C>T	p.R229W | p.Arg229Trp	missense	NM_001243786.1	Y	EX3E	11	36615033	36615034	G	A	snv	0.136
15001	180017368FD	PCNXL3	c.3805G>A	p.V1269M | p.Val1269Met	missense	NM_032223.2	Y	EX23	11	65396167	65396168	G	A	snv	0.223
15001	180017368FD	KDM2A	c.180_181delAGinsGT	p.D61Y | p.Asp61Tyr	missense	NM_012308.2	Y	EX3	11	66947686	66947688	AG	GT	delins	0.134
15001	180017368FD	PDE2A	c.2124G>C	p.Q708H | p.Gln708His	missense	NM_002599.4	Y	EX24	11	72291938	72291939	C	G	snv	0.252
15001	180017368FD	ARAP1	c.126C>G	p.S42R | p.Ser42Arg	missense	NM_001040118.2	Y	EX3	11	72438047	72438048	G	C	snv	0.204
15001	180017368FD	TYR	c.680G>T	p.G227V | p.Gly227Val	missense	NM_000372.4	Y	EX1	11	88911800	88911801	G	T	snv	0.194
15001	180017368FD	ATP11A	c.1888G>T	p.A630S | p.Ala630Ser	missense	NM_032189.3	Y	EX18	13	113505428	113505429	G	T	snv	0.064
15001	180017368FD	DPF3	c.888_889delAGinsGT	p.G297C | p.Gly297Cys	missense	NM_012074.3	Y	EX9E	14	73138028	73138030	CT	AC	delins	0.079
15001	180017368FD	CATSPERB	c.259G>A	p.G87R | p.Gly87Arg	missense	NM_024764.2	Y	EX4	14	92189442	92189443	C	T	snv	0.192
15001	180017368FD	RTF1	c.1912A>G	p.K638E | p.Lys638Glu	missense	NM_015138.4	Y	EX16	15	41771393	41771394	A	G	snv	0.224
15001	180017368FD	AKAP13	c.2581G>A	p.G861R | p.Gly861Arg	missense	NM_006738.5	Y	EX7	15	86123879	86123880	G	A	snv	0.111
15001	180017368FD	RHBDF1	c.1450C>T	p.Q484* | p.Gln484*	nonsense	NM_022450.3	Y	EX11	16	111224	111225	G	A	snv	0.489
15001	180017368FD	DHRS7C	c.763C>T	p.P255S | p.Pro255Ser	missense	NM_001220493.1	Y	EX6E	17	9674980	9674981	G	A	snv	0.113
15001	180017368FD	KIAA0100	c.5823G>T	p.K1941N | p.Lys1941Asn	missense	NM_014680.3	Y	EX32	17	26945808	26945809	C	A	snv	0.117
15001	180017368FD	EFCAB5	c.4133T>G	p.L1378R | p.Leu1378Arg	missense	NM_198529.3	Y	EX21	17	28419083	28419084	T	G	snv	0.453
15001	180017368FD	MYO1D	c.2654A>G	p.Y885C | p.Tyr885Cys	missense	NM_015194.1	Y	EX20	17	30965794	30965795	T	C	snv	0.462
15001	180017368FD	NFE2L1	c.214A>T	p.I72L | p.Ile72Leu	missense	NM_003204.2	Y	EX2	17	46128693	46128694	A	T	snv	0.209
15001	180017368FD	AFMID	c.768G>A	p.W256* | p.Trp256*	nonsense	NM_001145526.2	Y	EX9	17	76201806	76201807	G	A	snv	0.084
15001	180017368FD	SLC14A1	c.322C>T	p.L108F | p.Leu108Phe	missense	NM_015865.6	Y	EX4	18	43311149	43311150	C	T	snv	0.052
15001	180017368FD	CNDP2	c.875G>A	p.G292E | p.Gly292Glu	missense	NM_018235.2	Y	EX8	18	72180925	72180926	G	A	snv	0.156
15001	180017368FD	NFATC1	c.218C>T	p.P73L | p.Pro73Leu	missense	NM_172387.1	Y	EX2	18	77170531	77170532	C	T	snv	0.058
15001	180017368FD	HDGFRP2	c.853C>T	p.P285S | p.Pro285Ser	missense	NM_001001520.1	Y	EX8	19	4493992	4493993	C	T	snv	0.23
15001	180017368FD	FBN3	c.5353G>T	p.G1785C | p.Gly1785Cys	missense	NM_032447.3	Y	EX42	19	8161824	8161825	C	A	snv	0.465
15001	180017368FD	MUC16	c.21024A>G	p.I7008M | p.Ile7008Met	missense	NM_024690.2	Y	EX3	19	9066421	9066422	T	C	snv	0.508
15001	180017368FD	ARMC6	c.712delG	p.V238Wfs*12 | p.Val238Trpfs*12	frameshift	NM_001199196.1	Y	EX5	19	19162862	19162863	G	.	del	0.165
15001	180017368FD	KLK13	c.155C>A	p.A52D | p.Ala52Asp	missense	NM_015596.1	Y	EX2	19	51563773	51563774	G	T	snv	0.112
15001	180017368FD	CACNG7	c.776C>T	p.P259L | p.Pro259Leu	missense	NM_031896.4	Y	EX5E	19	54445494	54445495	C	T	snv	0.13
15001	180017368FD	ZNF133	c.67A>T	p.R23W | p.Arg23Trp	missense	NM_003434.4	Y	EX5	20	18286396	18286397	A	T	snv	0.376
15001	180017368FD	CEP250	c.3781G>T	p.V1261F | p.Val1261Phe	missense	NM_007186.3	Y	EX28	20	34087880	34087881	G	T	snv	0.313
15001	180017368FD	CTNNBL1	c.75G>T	p.E25D | p.Glu25Asp	missense	NM_030877.3	Y	EX2	20	36361324	36361325	G	T	snv	0.371
15001	180017368FD	APOBEC3D	c.211-2A>G	.	splice-3	NM_152426.3	Y	IVS2	22	39421072	39421073	A	G	snv	0.138
15001	180017368FD	ARSH	c.1090C>T	p.R364W | p.Arg364Trp	missense	NM_001011719.1	Y	EX7	X	2945406	2945407	C	T	snv	0.551
15001	180017368FD	FGD1	c.2746C>T	p.L916F | p.Leu916Phe	missense	NM_004463.2	Y	EX18E	X	54472681	54472682	G	A	snv	0.531
15002	180017369FD	BAI2	c.3212C>T	p.S1071F | p.Ser1071Phe	missense	NM_001703.2	Y	EX23	1	32201482	32201483	G	A	snv	0.186
15002	180017369FD	CD5L	c.526T>C	p.C176R | p.Cys176Arg	missense	NM_005894.2	Y	EX4	1	157804388	157804389	A	G	snv	0.157
15002	180017369FD	SPTA1	c.3149C>A	p.P1050Q | p.Pro1050Gln	missense	NM_003126.2	Y	EX22	1	158623102	158623103	G	T	snv	0.332
15002	180017369FD	DCAF8	c.512A>T	p.Y171F | p.Tyr171Phe	missense	NM_015726.3	Y	EX4	1	160209697	160209698	T	A	snv	0.072
15002	180017369FD	PBX1	c.802G>A	p.E268K | p.Glu268Lys	missense	NM_002585.3	Y	EX5	1	164776878	164776879	G	A	snv	0.065
15002	180017369FD	PRRC2C	c.3935G>A	p.R1312Q | p.Arg1312Gln	missense	NM_015172.3	Y	EX16	1	171510545	171510546	G	A	snv	0.087
15002	180017369FD	PTPRC	c.2376C>A	p.Y792* | p.Tyr792*	nonsense	NM_002838.4	Y	EX23	1	198704353	198704354	C	A	snv	0.249
15002	180017369FD	MSH6	c.2283G>T	p.R761S | p.Arg761Ser	missense	NM_000179.2	Y	EX4	2	48027404	48027405	G	T	snv	0.172
15002	180017369FD	VPS54	c.1333C>A	p.P445T | p.Pro445Thr	missense	NM_016516.2	Y	EX11	2	64169663	64169664	G	T	snv	0.19
15002	180017369FD	CCDC142	c.233C>T	p.P78L | p.Pro78Leu	missense	NM_032779.3	Y	EX1	2	74709731	74709732	G	A	snv	0.186
15002	180017369FD	XIRP2	c.1832G>A	p.G611D | p.Gly611Asp	missense	NM_152381.5	Y	EX9	2	168099733	168099734	G	A	snv	0.067
15002	180017369FD	HECW2	c.3793T>C	p.F1265L | p.Phe1265Leu	missense	NM_020760.1	Y	EX22	2	197092949	197092950	A	G	snv	0.186
15002	180017369FD	PLCL1	c.2416G>T	p.D806Y | p.Asp806Tyr	missense	NM_006226.3	Y	EX2	2	198950656	198950657	G	T	snv	0.16
15002	180017369FD	ADAM23	c.1941G>A	p.W647* | p.Trp647*	nonsense	NM_003812.2	Y	EX21	2	207454220	207454221	G	A	snv	0.162
15002	180017369FD	PAX3	c.710C>A	p.A237D | p.Ala237Asp	missense	NM_181457.3	Y	EX5	2	223096878	223096879	G	T	snv	0.177
15002	180017369FD	OXSR1	c.507T[6>7] (std: c.512dupT alt: c.512_513insT )	p.L171Ffs*6 | p.Leu171Phefs*6	frameshift	NM_005109.2	Y	EX6	3	38263084	38263084	.	T	ins	0.191
15002	180017369FD	XIRP1	c.3470T>C	p.V1157A | p.Val1157Ala	missense	NM_194293.2	Y	EX2E	3	39227466	39227467	A	G	snv	0.186
15002	180017369FD	SLC38A3	c.1082C>T	p.P361L | p.Pro361Leu	missense	NM_006841.4	Y	EX13	3	50256069	50256070	C	T	snv	0.145
15002	180017369FD	KALRN	c.3608A>T	p.H1203L | p.His1203Leu	missense	NM_001024660.3	Y	EX22	3	124174084	124174085	A	T	snv	0.198
15002	180017369FD	CLDN18	c.220+2T>A	.	splice-5	NM_016369.3	Y	IVS1	3	137729288	137729289	T	A	snv	0.194
15002	180017369FD	EPHB3	c.559G>T	p.A187S | p.Ala187Ser	missense	NM_004443.3	Y	EX3	3	184290666	184290667	G	T	snv	0.186
15002	180017369FD	TAPT1	c.443G>A	p.G148D | p.Gly148Asp	missense	NM_153365.2	Y	EX3	4	16204090	16204091	C	T	snv	0.157
15002	180017369FD	BMPR1B	c.647G>C	p.G216A | p.Gly216Ala	missense	NM_001203.2	Y	EX9	4	96051073	96051074	G	C	snv	0.209
15002	180017369FD	PGRMC2	c.296G>A	p.W99* | p.Trp99*	nonsense	NM_006320.4	Y	EX1	4	129208721	129208722	C	T	snv	0.233
15002	180017369FD	BDP1	c.7636A>T	p.N2546Y | p.Asn2546Tyr	missense	NM_018429.2	Y	EX38	5	70858239	70858240	A	T	snv	0.169
15002	180017369FD	VCAN	c.5989T>G	p.S1997A | p.Ser1997Ala	missense	NM_004385.4	Y	EX8	5	82834810	82834811	T	G	snv	0.186
15002	180017369FD	LNPEP	c.437A>T	p.Q146L | p.Gln146Leu	missense	NM_005575.2	Y	EX2	5	96315258	96315259	A	T	snv	0.182
15002	180017369FD	CD14	c.953_956dupTGCC	p.E320Afs*5 | p.Glu320Alafs*5	frameshift	NM_001040021.2	Y	EX3E	5	140011612	140011612	.	GGCA	ins	0.236
15002	180017369FD	ZNF192	c.1106A>T	p.Q369L | p.Gln369Leu	missense	NM_006298.2	Y	EX6E	6	28121163	28121164	A	T	snv	0.134
15002	180017369FD	SASH1	c.1428+1G>T	.	splice-5	NM_015278.3	Y	IVS12	6	148848732	148848733	G	T	snv	0.22
15002	180017369FD	ELFN1	c.1756G>A	p.V586I | p.Val586Ile	missense	NM_001128636.2	Y	EX2E	7	1785987	1785988	G	A	snv	0.174
15002	180017369FD	RELN	c.6929A>T	p.Q2310L | p.Gln2310Leu	missense	NM_005045.3	Y	EX44	7	103180644	103180645	T	A	snv	0.196
15002	180017369FD	TAS2R3	c.773T>G	p.F258C | p.Phe258Cys	missense	NM_016943.2	Y	EX1E	7	141464730	141464731	T	G	snv	0.195
15002	180017369FD	OTUD6B	c.643G>T	p.E215* | p.Glu215*	nonsense	NM_016023.3	Y	EX4	8	92090820	92090821	G	T	snv	0.25
15002	180017369FD	ACER2	c.326T>C	p.F109S | p.Phe109Ser	missense	NM_001010887.2	Y	EX3	9	19424799	19424800	T	C	snv	0.225
15002	180017369FD	C9orf174	c.2860G>A	p.E954K | p.Glu954Lys	missense	NM_020893.2	Y	EX21	9	100111445	100111446	G	A	snv	0.237
15002	180017369FD	EXOC6	c.1877A>G	p.D626G | p.Asp626Gly	missense	NM_019053.4	Y	EX18	10	94733912	94733913	A	G	snv	0.192
15002	180017369FD	DMBT1	c.7021C>T	p.R2341C | p.Arg2341Cys	missense	NM_007329.2	Y	EX53E	10	124402692	124402693	C	T	snv	0.172
15002	180017369FD	FOXI2	c.545G>A	p.C182Y | p.Cys182Tyr	missense	NM_207426.2	Y	EX2E	10	129536816	129536817	G	A	snv	0.169
15002	180017369FD	OR52E8	c.706T>A	p.W236R | p.Trp236Arg	missense	NM_001005168.1	Y	EX1E	11	5878226	5878227	A	T	snv	0.196
15002	180017369FD	EHBP1L1	c.3148G>A	p.V1050I | p.Val1050Ile	missense	NM_001099409.1	Y	EX10	11	65351765	65351766	G	A	snv	0.185
15002	180017369FD	TMPRSS12	c.143G>A	p.R48H | p.Arg48His	missense	NM_182559.2	Y	EX1	12	51236889	51236890	G	A	snv	0.195
15002	180017369FD	KRT2	c.908T>C	p.V303A | p.Val303Ala	missense	NM_000423.2	Y	EX4	12	53042839	53042840	A	G	snv	0.193
15002	180017369FD	KRT77	c.292G>T	p.G98W | p.Gly98Trp	missense	NM_175078.2	Y	EX1	12	53096926	53096927	C	A	snv	0.176
15002	180017369FD	TMEM233	c.105G>C	p.K35N | p.Lys35Asn	missense	NM_001136534.1	Y	EX1	12	120031757	120031758	G	C	snv	0.172
15002	180017369FD	ULK1	c.421C>A	p.P141T | p.Pro141Thr	missense	NM_003565.2	Y	EX6	12	132393292	132393293	C	A	snv	0.2
15002	180017369FD	PTGER2	c.74C>G	p.P25R | p.Pro25Arg	missense	NM_000956.3	Y	EX1	14	52781339	52781340	C	G	snv	0.059
15002	180017369FD	AXIN1	c.2543C>T	p.P848L | p.Pro848Leu	missense	NM_003502.3	Y	EX11E	16	338167	338168	G	A	snv	0.2
15002	180017369FD	TSC2	c.5025_5031dupGCTGGAC	p.Y1678Afs*30 | p.Tyr1678Alafs*30	frameshift	NM_000548.3	Y	EX39	16	2137897	2137897	.	CGCTGGA	ins	0.189
15002	180017369FD	DNAH3	c.10228C>A	p.P3410T | p.Pro3410Thr	missense	NM_017539.1	Y	EX53	16	20974977	20974978	G	T	snv	0.235
15002	180017369FD	PLK1	c.1285G>A	p.D429N | p.Asp429Asn	missense	NM_005030.3	Y	EX8	16	23700572	23700573	G	A	snv	0.19
15002	180017369FD	PLD2	c.2486G>T	p.R829L | p.Arg829Leu	missense	NM_002663.4	Y	EX24	17	4725110	4725111	G	T	snv	0.214
15002	180017369FD	TP53	c.475G>C	p.A159P | p.Ala159Pro	missense	NM_000546.5	Y	EX5	17	7578454	7578455	C	G	snv	0.221
15002	180017369FD	MYH4	c.1651T>C	p.F551L | p.Phe551Leu	missense	NM_017533.2	Y	EX16	17	10360982	10360983	A	G	snv	0.21
15002	180017369FD	KRT19	c.897_898delGCinsTT	p.R300W | p.Arg300Trp	missense	NM_002276.4	Y	EX5	17	39680444	39680446	GC	AA	delins	0.206
15002	180017369FD	FMNL1	c.1484C>A	p.P495Q | p.Pro495Gln	missense	NM_005892.3	Y	EX14	17	43318899	43318900	C	A	snv	0.197
15002	180017369FD	MGAT5B	c.779_781delAGT	p.E260_S261delinsA | p.Glu260_Ser261delinsAla	cds-indel	NM_198955.1	Y	EX6	17	74901305	74901308	AGT	.	del	0.181
15002	180017369FD	DNAH17	c.7649+1G>T	.	splice-5	NM_173628.3	Y	IVS48	17	76480948	76480949	C	A	snv	0.183
15002	180017369FD	STARD6	c.272C>T	p.T91I | p.Thr91Ile	missense	NM_139171.1	Y	EX4	18	51858224	51858225	G	A	snv	0.166
15002	180017369FD	FBN3	c.2036A>T	p.D679V | p.Asp679Val	missense	NM_032447.3	Y	EX15	19	8196126	8196127	T	A	snv	0.208
15002	180017369FD	SMARCA4	c.3216-11_3216delCCACACTCCAGG	.	span	NM_003072.3	Y	IVS23-EX24	19	11138448	11138460	CCACACTCCAGG	.	del	0.142
15002	180017369FD	ANO8	c.747C>A	p.F249L | p.Phe249Leu	missense	NM_020959.2	Y	EX7	19	17441980	17441981	G	T	snv	0.127
15002	180017369FD	SLC24A3	c.917A>T	p.K306I | p.Lys306Ile	missense	NM_020689.3	Y	EX11	20	19664834	19664835	A	T	snv	0.206
15002	180017369FD	BPIFB2	c.181G>A	p.G61R | p.Gly61Arg	missense	NM_025227.1	Y	EX3	20	31598900	31598901	G	A	snv	0.174
15002	180017369FD	GDF5	c.408A>C	p.K136N | p.Lys136Asn	missense	NM_000557.2	Y	EX1	20	34025300	34025301	T	G	snv	0.183
15002	180017369FD	PTPRT	c.2468C[2>1] (std: c.2468C[1] alt: c.2469delC )	p.D824Tfs*54 | p.Asp824Thrfs*54	frameshift	NM_133170.3	Y	EX17	20	40827958	40827959	G	.	del	0.173
15002	180017369FD	PTPRT	c.1121G>T	p.G374V | p.Gly374Val	missense	NM_133170.3	Y	EX7	20	41306537	41306538	C	A	snv	0.187
15002	180017369FD	WFDC3	c.106_107delCAinsGG	p.H36G | p.His36Gly	missense	NM_080614.1	Y	EX3	20	44417673	44417675	TG	CC	delins	0.163
15002	180017369FD	SPANXN5	c.80A>T	p.Q27L | p.Gln27Leu	missense	NM_001009616.2	Y	EX2E	X	52825666	52825667	T	A	snv	0.412
15002	180017369FD	LAMP2	c.208G>T	p.G70C | p.Gly70Cys	missense	NM_013995.2	Y	EX3	X	119589400	119589401	C	A	snv	0.351
10004	180017370FD	RNF115	c.720A>C	p.E240D | p.Glu240Asp	missense	NM_014455.2	Y	EX8	1	145687027	145687028	A	C	snv	0.481
10004	180017370FD	ATP1A2	c.1764G>C	p.M588I | p.Met588Ile	missense	NM_000702.3	Y	EX13	1	160100323	160100324	G	C	snv	0.189
10004	180017370FD	NMNAT2	c.917C>A	p.S306Y | p.Ser306Tyr	missense	NM_015039.3	Y	EX11E	1	183221782	183221783	G	T	snv	0.231
10004	180017370FD	HMCN1	c.12646T>C	p.Y4216H | p.Tyr4216His	missense	NM_031935.2	Y	EX82	1	186094881	186094882	T	C	snv	0.227
10004	180017370FD	SIPA1L2	c.238G>T	p.V80L | p.Val80Leu	missense	NM_020808.3	Y	EX1	1	232650847	232650848	C	A	snv	0.206
10004	180017370FD	APOB	c.537+2T>C	.	splice-5	NM_000384.2	Y	IVS5	2	21260827	21260828	A	G	snv	0.092
10004	180017370FD	DNAH6	c.11625G>C	p.M3875I | p.Met3875Ile	missense	NM_001370.1	Y	EX72	2	85035551	85035552	G	C	snv	0.262
10004	180017370FD	LRP1B	c.6818G>A	p.G2273E | p.Gly2273Glu	missense	NM_018557.2	Y	EX42	2	141359189	141359190	C	T	snv	0.251
10004	180017370FD	TTN	c.9109G>T	p.D3037Y | p.Asp3037Tyr	missense	NM_001267550.1	Y	EX38	2	179633453	179633454	C	A	snv	0.235
10004	180017370FD	STK36	c.1468G>T	p.V490F | p.Val490Phe	missense	NM_015690.4	Y	EX12	2	219553506	219553507	G	T	snv	0.472
10004	180017370FD	WNT7A	c.213C>A	p.D71E | p.Asp71Glu	missense	NM_004625.3	Y	EX2	3	13916528	13916529	G	T	snv	0.366
10004	180017370FD	DAZL	c.679C>T	p.P227S | p.Pro227Ser	missense	NM_001351.3	Y	EX9	3	16635217	16635218	G	A	snv	0.373
10004	180017370FD	BASP1	c.224C>A	p.A75E | p.Ala75Glu	missense	NM_006317.3	Y	EX2E	5	17275548	17275549	C	A	snv	0.33
10004	180017370FD	SAR1B	c.224_238dupATCTGGGTGGACATG	p.D75_H79dup (alt: p.H79_V80insDLGGH ) | p.Asp75_His79dup (alt: p.His79_Val80insAspLeuGlyGlyHis )	cds-ins	NM_001033503.2	Y	EX5	5	133948386	133948386	.	CATGTCCACCCAGAT	ins	0.266
10004	180017370FD	BTN2A1	c.1426C[4>5] (std: c.1429dupC alt: c.1429_1430insC )	p.R477Pfs*17 | p.Arg477Profs*17	frameshift	NM_007049.3	Y	EX8E	6	26468618	26468618	.	C	ins	0.314
10004	180017370FD	PRR3	c.384A>T	p.R128S | p.Arg128Ser	missense	NM_025263.3	Y	EX3	6	30529824	30529825	A	T	snv	0.252
10004	180017370FD	KIFC1	c.1956CT[3>2] (std: c.1956CT[2] alt: c.1960_1961delCT )	p.L654Tfs*72 | p.Leu654Thrfs*72	frameshift	NM_002263.3	Y	EX10	6	33374630	33374632	CT	.	del	0.263
10004	180017370FD	THSD7A	c.2078C>G	p.P693R | p.Pro693Arg	missense	NM_015204.2	Y	EX8	7	11514134	11514135	G	C	snv	0.406
10004	180017370FD	CDCA7L	c.460G>A	p.A154T | p.Ala154Thr	missense	NM_018719.4	Y	EX4	7	21947968	21947969	C	T	snv	0.405
10004	180017370FD	ZNF713	c.527G>A	p.C176Y | p.Cys176Tyr	missense	NM_182633.1	Y	EX4E	7	56006932	56006933	G	A	snv	0.076
10004	180017370FD	LAPTM4B	c.17G>T	p.R6L | p.Arg6Leu	missense	NM_018407.4	Y	EX1	8	98787980	98787981	G	T	snv	0.533
10004	180017370FD	COL14A1	c.4601C>A	p.P1534Q | p.Pro1534Gln	missense	NM_021110.1	Y	EX39	8	121327820	121327821	C	A	snv	0.372
10004	180017370FD	LRRC14	c.1121_1124delAGTG	p.E374Vfs*15 | p.Glu374Valfs*15	frameshift	NM_014665.2	Y	EX4E	8	145746498	145746502	TGAG	.	del	0.391
10004	180017370FD	VCP	c.1225G>T	p.A409S | p.Ala409Ser	missense	NM_007126.3	Y	EX11	9	35061145	35061146	C	A	snv	0.326
10004	180017370FD	MAMDC4	c.2829T>A	p.F943L | p.Phe943Leu	missense	NM_206920.2	Y	EX23	9	139753177	139753178	T	A	snv	0.271
10004	180017370FD	PNPLA7	c.3752G>T	p.S1251I | p.Ser1251Ile	missense	NM_001098537.1	Y	EX32	9	140356386	140356387	C	A	snv	0.423
10004	180017370FD	FGFR2	c.827T>G	p.F276C | p.Phe276Cys	missense	NM_000141.4	Y	EX7	10	123279604	123279605	A	C	snv	0.465
10004	180017370FD	TACC2	c.5213G>T	p.G1738V | p.Gly1738Val	missense	NM_206862.2	Y	EX4	10	123847227	123847228	G	T	snv	0.203
10004	180017370FD	ACCSL	c.1367G>A	p.R456Q | p.Arg456Gln	missense	NM_001031854.2	Y	EX12	11	44079905	44079906	G	A	snv	0.587
10004	180017370FD	TYR	c.1301G>A	p.R434K | p.Arg434Lys	missense	NM_000372.4	Y	EX4	11	89018056	89018057	G	A	snv	0.076
10004	180017370FD	SESN3	c.1021C>T	p.R341* | p.Arg341*	nonsense	NM_144665.2	Y	EX7	11	94911908	94911909	G	A	snv	0.372
10004	180017370FD	CD69	c.7T>A	p.S3T | p.Ser3Thr	missense	NM_001781.2	Y	EX1	12	9913409	9913410	A	T	snv	0.427
10004	180017370FD	PPP1R1A	c.377G>A	p.R126K | p.Arg126Lys	missense	NM_006741.3	Y	EX5	12	54975785	54975786	C	T	snv	0.406
10004	180017370FD	GLS2	c.1545A>C	p.K515N | p.Lys515Asn	missense	NM_013267.2	Y	EX16	12	56865945	56865946	T	G	snv	0.429
10004	180017370FD	E2F7	c.2179A>C	p.T727P | p.Thr727Pro	missense	NM_203394.2	Y	EX12	12	77419723	77419724	T	G	snv	0.379
10004	180017370FD	PAH	c.347A>T	p.D116V | p.Asp116Val	missense	NM_000277.1	Y	EX3	12	103288517	103288518	T	A	snv	0.26
10004	180017370FD	MED13L	c.3833C>T	p.A1278V | p.Ala1278Val	missense	NM_015335.4	Y	EX17	12	116428925	116428926	G	A	snv	0.284
10004	180017370FD	NCOR2	c.710A>C	p.K237T | p.Lys237Thr	missense	NM_006312.5	Y	EX8	12	124941703	124941704	T	G	snv	0.285
10004	180017370FD	LMO7	c.1360C>T	p.Q454* | p.Gln454*	nonsense	NM_015842.2	Y	EX9	13	76391408	76391409	C	T	snv	0.715
10004	180017370FD	CCDC168	c.1110T>A	p.F370L | p.Phe370Leu	missense	NM_001146197.1	Y	EX4E	13	103401936	103401937	A	T	snv	0.113
10004	180017370FD	OR11G2	c.245C>T	p.S82F | p.Ser82Phe	missense	NM_001005503.1	Y	EX1E	14	20665738	20665739	C	T	snv	0.377
10004	180017370FD	SYT16	c.970A>T	p.S324C | p.Ser324Cys	missense	NM_031914.2	Y	EX3	14	62542085	62542086	A	T	snv	0.416
10004	180017370FD	JAG2	c.1085G>A	p.C362Y | p.Cys362Tyr	missense	NM_002226.4	Y	EX8	14	105618030	105618031	C	T	snv	0.118
10004	180017370FD	RBL2	c.3084+1delG	.	splice-5	NM_005611.3	Y	IVS20	16	53514681	53514682	G	.	del	0.706
10004	180017370FD	SLFN13	c.677T>A	p.V226E | p.Val226Glu	missense	NM_144682.5	Y	EX3	17	33772022	33772023	A	T	snv	0.379
10004	180017370FD	GRB7	c.298C>T	p.R100C | p.Arg100Cys	missense	NM_005310.3	Y	EX3	17	37898960	37898961	C	T	snv	0.412
10004	180017370FD	DDX5	c.79_80insTGC	p.G27delinsVR | p.Gly27delinsValArg	cds-indel	NM_004396.3	Y	EX2	17	62500925	62500925	.	GCA	ins	0.4
10004	180017370FD	AKAP8L	c.538G>T	p.A180S | p.Ala180Ser	missense	NM_014371.2	Y	EX5	19	15512238	15512239	C	A	snv	0.638
10004	180017370FD	GPI	c.1090A>T	p.I364F | p.Ile364Phe	missense	NM_000175.3	Y	EX13	19	34887232	34887233	A	T	snv	0.187
10004	180017370FD	NTN5	c.1339G>A	p.D447N | p.Asp447Asn	missense	NM_145807.1	Y	EX7E	19	49165064	49165065	C	T	snv	0.769
10004	180017370FD	AP5S1	c.155A>T	p.E52V | p.Glu52Val	missense	NM_001204446.1	Y	EX2	20	3802918	3802919	A	T	snv	0.429
10004	180017370FD	ABCG1	c.638G>A	p.R213Q | p.Arg213Gln	missense	NM_004915.3	Y	EX6	21	43702432	43702433	G	A	snv	0.366
10004	180017370FD	MICAL3	c.4179G>T	p.K1393N | p.Lys1393Asn	missense	NM_015241.2	Y	EX26	22	18301247	18301248	C	A	snv	0.427
10004	180017370FD	CRYBB1	c.640C>T	p.R214W | p.Arg214Trp	missense	NM_001887.3	Y	EX6E	22	26995572	26995573	G	A	snv	0.074
10004	180017370FD	ENTHD1	c.1391A>T	p.K464M | p.Lys464Met	missense	NM_152512.3	Y	EX7E	22	40140116	40140117	T	A	snv	0.377
10004	180017370FD	DENND6B	c.1685G>T	p.R562L | p.Arg562Leu	missense	NM_001001794.3	Y	EX20E	22	50750640	50750641	C	A	snv	0.357
10005	180017371FD	AGTRAP	c.245C>T	p.T82M | p.Thr82Met	missense	NM_020350.4	Y	EX4	1	11808547	11808548	C	T	snv	0.184
10005	180017371FD	EMC1	c.1637T>G	p.F546C | p.Phe546Cys	missense	NM_015047.2	Y	EX15	1	19559262	19559263	A	C	snv	0.143
10005	180017371FD	HSPG2	c.3183+1G>A	.	splice-5	NM_005529.5	Y	IVS24	1	22202354	22202355	C	T	snv	0.083
10005	180017371FD	GALE	c.1037C>T	p.T346M | p.Thr346Met	missense	NM_001008216.1	Y	EX12E	1	24122448	24122449	G	A	snv	0.343
10005	180017371FD	ARID1A	c.3355delG	p.A1119Qfs*42 | p.Ala1119Glnfs*42	frameshift	NM_006015.4	Y	EX12	1	27097765	27097766	G	.	del	0.359
10005	180017371FD	C1orf172	c.380G>A	p.W127* | p.Trp127*	nonsense	NM_152365.2	Y	EX2	1	27278491	27278492	C	T	snv	0.187
10005	180017371FD	TRIM33	c.2222G>A	p.R741K | p.Arg741Lys	missense	NM_015906.3	Y	EX13	1	114951334	114951335	C	T	snv	0.132
10005	180017371FD	USF1	c.222_241delAACTGAGGGAACTGGCGCCA	p.Q74Hfs*22 | p.Gln74Hisfs*22	frameshift	NM_007122.3	Y	EX5	1	161011940	161011960	TGGCGCCAGTTCCCTCAGTT	.	del	0.185
10005	180017371FD	HECW2	c.2885A>G	p.H962R | p.His962Arg	missense	NM_020760.1	Y	EX14	2	197157403	197157404	T	C	snv	0.279
10005	180017371FD	SGOL2	c.1329G>T	p.R443S | p.Arg443Ser	missense	NM_152524.5	Y	EX7	2	201436397	201436398	G	T	snv	0.086
10005	180017371FD	RAPH1	c.142A>G	p.M48V | p.Met48Val	missense	NM_213589.1	Y	EX3	2	204356020	204356021	T	C	snv	0.167
10005	180017371FD	UNC80	c.9727C>A	p.P3243T | p.Pro3243Thr	missense	NM_032504.1	Y	EX64E	2	210860268	210860269	C	A	snv	0.148
10005	180017371FD	SPEG	c.8245G>A	p.A2749T | p.Ala2749Thr	missense	NM_005876.4	Y	EX35	2	220353870	220353871	G	A	snv	0.081
10005	180017371FD	BSN	c.3626G>A	p.R1209Q | p.Arg1209Gln	missense	NM_003458.3	Y	EX5	3	49690614	49690615	G	A	snv	0.138
10005	180017371FD	EPHA3	c.1706G>A	p.G569D | p.Gly569Asp	missense	NM_005233.5	Y	EX9	3	89457224	89457225	G	A	snv	0.158
10005	180017371FD	PIK3CB	c.1811G>C	p.R604P | p.Arg604Pro	missense	NM_006219.2	Y	EX12	3	138413708	138413709	C	G	snv	0.298
10005	180017371FD	MLF1	c.518A>G	p.K173R | p.Lys173Arg	missense	NM_001195432.1	Y	EX7	3	158317818	158317819	A	G	snv	0.069
10005	180017371FD	PDE6B	c.98C>T	p.A33V | p.Ala33Val	missense	NM_000283.3	Y	EX1	4	619512	619513	C	T	snv	0.195
10005	180017371FD	KDR	c.581A>T	p.Y194F | p.Tyr194Phe	missense	NM_002253.2	Y	EX5	4	55981117	55981118	T	A	snv	0.125
10005	180017371FD	TBCK	c.1651C>T	p.L551F | p.Leu551Phe	missense	NM_001163435.1	Y	EX18	4	107152924	107152925	G	A	snv	0.112
10005	180017371FD	USP53	c.707G>A	p.R236H | p.Arg236His	missense	NM_019050.2	Y	EX10	4	120181692	120181693	G	A	snv	0.068
10005	180017371FD	CDH12	c.178C>A	p.Q60K | p.Gln60Lys	missense	NM_004061.3	Y	EX5	5	22078607	22078608	G	T	snv	0.299
10005	180017371FD	SLC6A7	c.529G>A	p.G177R | p.Gly177Arg	missense	NM_014228.3	Y	EX4	5	149576783	149576784	G	A	snv	0.153
10005	180017371FD	DSP	c.8268A>G	p.I2756M | p.Ile2756Met	missense	NM_004415.2	Y	EX24E	6	7585762	7585763	A	G	snv	0.146
10005	180017371FD	COL19A1	c.1231C>T	p.R411* | p.Arg411*	nonsense	NM_001858.4	Y	EX16	6	70812066	70812067	C	T	snv	0.13
10005	180017371FD	ROS1	c.1417A>T	p.T473S | p.Thr473Ser	missense	NM_002944.2	Y	EX12	6	117710854	117710855	T	A	snv	0.292
10005	180017371FD	PDE10A	c.988A>T	p.K330* | p.Lys330*	nonsense	NM_001130690.2	Y	EX11	6	165832132	165832133	T	A	snv	0.194
10005	180017371FD	ARPC1A	c.833G>A	p.G278D | p.Gly278Asp	missense	NM_006409.3	Y	EX8	7	98957210	98957211	G	A	snv	0.185
10005	180017371FD	CYP3A5	c.667A>G	p.I223V | p.Ile223Val	missense	NM_000777.3	Y	EX7	7	99262791	99262792	T	C	snv	0.16
10005	180017371FD	KCP	c.1361C>T	p.T454I | p.Thr454Ile	missense	NM_001135914.1	Y	EX14	7	128532653	128532654	G	A	snv	0.125
10005	180017371FD	LMBR1	c.1417T>A	p.S473T | p.Ser473Thr	missense	NM_022458.3	Y	EX17E	7	156476827	156476828	A	T	snv	0.2
10005	180017371FD	PPP1R3B	c.586_587delATinsGA	p.I196D | p.Ile196Asp	missense	NM_001201329.1	Y	EX2E	8	8998574	8998576	AT	TC	delins	0.12
10005	180017371FD	XPO7	c.1370C>T	p.T457M | p.Thr457Met	missense	NM_015024.4	Y	EX12	8	21842248	21842249	C	T	snv	0.137
10005	180017371FD	POLB	c.26A>G	p.E9G | p.Glu9Gly	missense	NM_002690.2	Y	EX1	8	42196167	42196168	A	G	snv	0.217
10005	180017371FD	PLEC	c.662C>T	p.S221L | p.Ser221Leu	missense	NM_201380.2	Y	EX3	8	145012331	145012332	G	A	snv	0.141
10005	180017371FD	OPLAH	c.745G>A	p.V249M | p.Val249Met	missense	NM_017570.3	Y	EX6	8	145113436	145113437	C	T	snv	0.166
10005	180017371FD	TONSL	c.2326C>T	p.P776S | p.Pro776Ser	missense	NM_013432.4	Y	EX17	8	145661489	145661490	G	A	snv	0.187
10005	180017371FD	KIAA1432	c.2440C>T	p.L814F | p.Leu814Phe	missense	NM_020829.3	Y	EX19	9	5763466	5763467	C	T	snv	0.105
10005	180017371FD	CDKN2A	c.92T>C	p.L31P | p.Leu31Pro	missense	NM_000077.4	Y	EX1	9	21974734	21974735	A	G	snv	0.123
10005	180017371FD	OR2S2	c.800A>G	p.D267G | p.Asp267Gly	missense	NM_019897.2	Y	EX1E	9	35957295	35957296	T	C	snv	0.228
10005	180017371FD	CLTA	c.520G>C	p.A174P | p.Ala174Pro	missense	NM_007096.3	Y	EX5	9	36209297	36209298	G	C	snv	0.096
10005	180017371FD	GCNT1	c.1132C>T	p.R378C | p.Arg378Cys	missense	NM_001097634.1	Y	EX3E	9	79118428	79118429	C	T	snv	0.142
10005	180017371FD	ZCCHC6	c.1976A>G	p.N659S | p.Asn659Ser	missense	NM_024617.3	Y	EX13	9	88938688	88938689	T	C	snv	0.161
10005	180017371FD	ZNF169	c.586G>A	p.G196R | p.Gly196Arg	missense	NM_194320.2	Y	EX5E	9	97062425	97062426	G	A	snv	0.102
10005	180017371FD	C9orf91	c.253G>T	p.A85S | p.Ala85Ser	missense	NM_153045.3	Y	EX4	9	117389214	117389215	G	T	snv	0.342
10005	180017371FD	MEGF9	c.1598G>A	p.G533E | p.Gly533Glu	missense	NM_001080497.2	Y	EX6E	9	123367678	123367679	C	T	snv	0.127
10005	180017371FD	ABCA2	c.1894G>A	p.V632I | p.Val632Ile	missense	NM_212533.2	Y	EX13	9	139913185	139913186	C	T	snv	0.078
10005	180017371FD	NPFFR1	c.354G>C	p.M118I | p.Met118Ile	missense	NM_022146.4	Y	EX3	10	72020463	72020464	C	G	snv	0.243
10005	180017371FD	ADAMTS14	c.601G>A	p.G201R | p.Gly201Arg	missense	NM_139155.2	Y	EX3	10	72462145	72462146	G	A	snv	0.086
10005	180017371FD	ABLIM1	c.910A>C	p.I304L | p.Ile304Leu	missense	NM_001003407.1	Y	EX9	10	116233666	116233667	T	G	snv	0.153
10005	180017371FD	RIC8A	c.113C>G	p.A38G | p.Ala38Gly	missense	NM_021932.4	Y	EX2	11	209298	209299	C	G	snv	0.192
10005	180017371FD	MUC5B	c.15781T>C	p.W5261R | p.Trp5261Arg	missense	NM_002458.2	Y	EX36	11	1276386	1276387	T	C	snv	0.091
10005	180017371FD	OR51B2	c.658C>T	p.L220F | p.Leu220Phe	missense	NM_033180.4	Y	EX1E	11	5344869	5344870	G	A	snv	0.149
10005	180017371FD	OR51M1	c.951_952delGTinsAC	p.F318L | p.Phe318Leu	missense	NM_001004756.2	Y	EX1E	11	5411578	5411580	GT	AC	delins	0.208
10005	180017371FD	CTR9	c.2437G>T	p.E813* | p.Glu813*	nonsense	NM_014633.3	Y	EX19	11	10793155	10793156	G	T	snv	0.159
10005	180017371FD	MAPK8IP1	c.1843G>A	p.V615M | p.Val615Met	missense	NM_005456.3	Y	EX9	11	45926334	45926335	G	A	snv	0.133
10005	180017371FD	GAL3ST3	c.45G>A	p.M15I | p.Met15Ile	missense	NM_033036.2	Y	EX2	11	65812841	65812842	C	T	snv	0.279
10005	180017371FD	ZNF705E	c.565_566delCGinsTA	p.R189* | p.Arg189*	nonsense	XM_001723234.4	Y	EX5E	11	71527894	71527896	CG	TA	delins	0.082
10005	180017371FD	NPAT	c.492T>G	p.I164M | p.Ile164Met	missense	NM_002519.2	Y	EX6	11	108059896	108059897	A	C	snv	0.155
10005	180017371FD	MLL2	c.4897G>A	p.D1633N | p.Asp1633Asn	missense	NM_003482.3	Y	EX19	12	49438592	49438593	C	T	snv	0.156
10005	180017371FD	BRI3BP	c.611A>T	p.Y204F | p.Tyr204Phe	missense	NM_080626.5	Y	EX3E	12	125509830	125509831	A	T	snv	0.193
10005	180017371FD	ULK1	c.2656C>T	p.Q886* | p.Gln886*	nonsense	NM_003565.2	Y	EX24	12	132403900	132403901	C	T	snv	0.268
10005	180017371FD	RB1	c.1535T>A	p.L512* | p.Leu512*	nonsense	NM_000321.2	Y	EX17	13	48955418	48955419	T	A	snv	0.227
10005	180017371FD	PCDH17	c.3185G>A	p.G1062E | p.Gly1062Glu	missense	NM_001040429.2	Y	EX4E	13	58299132	58299133	G	A	snv	0.275
10005	180017371FD	ADPRHL1	c.542C>T	p.S181L | p.Ser181Leu	missense	NM_138430.3	Y	EX4	13	114083370	114083371	G	A	snv	0.186
10005	180017371FD	DHRS7	c.685G>C	p.V229L | p.Val229Leu	missense	NM_016029.2	Y	EX5	14	60616853	60616854	C	G	snv	0.088
10005	180017371FD	DPF3	c.298C>G	p.P100A | p.Pro100Ala	missense	NM_012074.3	Y	EX3	14	73219974	73219975	G	C	snv	0.244
10005	180017371FD	GSTZ1	c.113T>A	p.L38H | p.Leu38His	missense	NM_145870.2	Y	EX3	14	77793225	77793226	T	A	snv	0.184
10005	180017371FD	HERC2	c.1384C>T	p.R462C | p.Arg462Cys	missense	NM_004667.5	Y	EX11	15	28514455	28514456	G	A	snv	0.118
10005	180017371FD	FAM189A1	c.1124_1125delATinsGC	p.H375R | p.His375Arg	missense	NM_015307.1	Y	EX9	15	29418572	29418574	AT	GC	delins	0.315
10005	180017371FD	VPS18	c.1717C>T	p.H573Y | p.His573Tyr	missense	NM_020857.2	Y	EX4	15	41192732	41192733	C	T	snv	0.155
10005	180017371FD	C15orf38-AP3S2	c.207C>G	p.I69M | p.Ile69Met	missense	NM_001199058.1	Y	EX3	15	90451605	90451606	G	C	snv	0.235
10005	180017371FD	C15orf38	c.207C>G	p.I69M | p.Ile69Met	missense	NM_182616.2	N	EX3	15	90451605	90451606	G	C	snv	0.235
10005	180017371FD	PRSS33	c.787G>T	p.V263F | p.Val263Phe	missense	NM_152891.2	Y	EX6E	16	2834700	2834701	C	A	snv	0.36
10005	180017371FD	SEC14L5	c.614C>T	p.A205V | p.Ala205Val	missense	NM_014692.1	Y	EX6	16	5041977	5041978	C	T	snv	0.12
10005	180017371FD	CACNG3	c.491C>A	p.P164H | p.Pro164His	missense	NM_006539.3	Y	EX4E	16	24372726	24372727	C	A	snv	0.14
10005	180017371FD	KIF22	c.1235G>A	p.S412N | p.Ser412Asn	missense	NM_007317.2	Y	EX8	16	29811323	29811324	G	A	snv	0.1
10005	180017371FD	AP1G1	c.592C>T	p.L198F | p.Leu198Phe	missense	NM_001030007.1	Y	EX6	16	71803575	71803576	G	A	snv	0.188
10005	180017371FD	MLKL	c.1339G>A	p.E447K | p.Glu447Lys	missense	NM_152649.2	Y	EX10	16	74708899	74708900	C	T	snv	0.076
10005	180017371FD	PLCG2	c.1339_1340delCTinsTA	p.L447* | p.Leu447*	nonsense	NM_002661.3	Y	EX14	16	81934361	81934363	CT	TA	delins	0.167
10005	180017371FD	CAMKK1	c.328G>A	p.E110K | p.Glu110Lys	missense	NM_172207.2	Y	EX2	17	3788653	3788654	C	T	snv	0.09
10005	180017371FD	NEURL4	c.1270G>A	p.E424K | p.Glu424Lys	missense	NM_032442.2	Y	EX6	17	7229596	7229597	C	T	snv	0.133
10005	180017371FD	TP53	c.1026AG[2>1] (std: c.1026AG[1] alt: c.1028_1029delAG )	p.E343Afs*3 | p.Glu343Alafs*3	frameshift	NM_000546.5	Y	EX10	17	7573997	7573999	CT	.	del	0.333
10005	180017371FD	TP53	c.747G>T	p.R249S | p.Arg249Ser	missense	NM_000546.5	Y	EX7	17	7577533	7577534	C	A	snv	0.185
10005	180017371FD	FLII	c.2027C>A	p.A676E | p.Ala676Glu	missense	NM_002018.3	Y	EX18	17	18152026	18152027	G	T	snv	0.119
10005	180017371FD	UNC45B	c.1151+1G>A	.	splice-5	NM_173167.2	Y	IVS9	17	33491185	33491186	G	A	snv	0.2
10005	180017371FD	SPHK1	c.1310A>T	p.Q437L | p.Gln437Leu	missense	NM_182965.2	Y	EX6E	17	74383563	74383564	A	T	snv	0.094
10005	180017371FD	SERPINB4	c.577delG	p.E193Kfs*20 | p.Glu193Lysfs*20	frameshift	NM_002974.2	Y	EX6	18	61306902	61306903	C	.	del	0.107
10005	180017371FD	ZNF516	c.1652C>T	p.A551V | p.Ala551Val	missense	NM_014643.3	Y	EX3	18	74153358	74153359	G	A	snv	0.175
10005	180017371FD	MYO9B	c.6026T>A	p.L2009Q | p.Leu2009Gln	missense	NM_001130065.1	Y	EX39	19	17322550	17322551	T	A	snv	0.26
10005	180017371FD	SLC7A9	c.119T>C	p.V40A | p.Val40Ala	missense	NM_014270.4	Y	EX3	19	33355650	33355651	A	G	snv	0.151
10005	180017371FD	ZNF665	c.957G>C	p.K319N | p.Lys319Asn	missense	NM_024733.3	Y	EX4E	19	53668785	53668786	C	G	snv	0.104
10005	180017371FD	NLRP13	c.1644T>A	p.F548L | p.Phe548Leu	missense	NM_176810.2	Y	EX5	19	56423538	56423539	A	T	snv	0.236
10005	180017371FD	BFSP1	c.1358G>A	p.R453K | p.Arg453Lys	missense	NM_001195.3	Y	EX8E	20	17475358	17475359	C	T	snv	0.157
10005	180017371FD	MMP24	c.823G>T	p.D275Y | p.Asp275Tyr	missense	NM_006690.3	Y	EX5	20	33851598	33851599	G	T	snv	0.112
10005	180017371FD	SLC32A1	c.688T>A	p.Y230N | p.Tyr230Asn	missense	NM_080552.2	Y	EX2E	20	37356391	37356392	T	A	snv	0.305
10005	180017371FD	TPTE	c.1621A>G	p.M541V | p.Met541Val	missense	NM_199261.2	Y	EX24E	21	10906939	10906940	T	C	snv	0.099
10005	180017371FD	CECR2	c.2234C>T	p.A745V | p.Ala745Val	missense	NM_031413.3	Y	EX15	22	18022005	18022006	C	T	snv	0.137
10005	180017371FD	MEI1	c.119C>G	p.T40S | p.Thr40Ser	missense	NM_152513.3	Y	EX1	22	42095660	42095661	C	G	snv	0.28
10005	180017371FD	FLNA	c.4051G>A	p.E1351K | p.Glu1351Lys	missense	NM_001110556.1	Y	EX24	X	153587942	153587943	C	T	snv	0.185
15003	180017372FD	SPEN	c.2311C>A	p.P771T | p.Pro771Thr	missense	NM_015001.2	Y	EX11	1	16255045	16255046	C	A	snv	0.398
15003	180017372FD	FGR	c.290C>A	p.T97N | p.Thr97Asn	missense	NM_001042747.1	Y	EX4	1	27949591	27949592	G	T	snv	0.254
15003	180017372FD	MAB21L3	c.1068C>A	p.N356K | p.Asn356Lys	missense	NM_152367.2	Y	EX7E	1	116675964	116675965	C	A	snv	0.075
15003	180017372FD	SPTA1	c.5592G>C	p.L1864F | p.Leu1864Phe	missense	NM_003126.2	Y	EX40	1	158597486	158597487	C	G	snv	0.067
15003	180017372FD	DNAH6	c.2547A>C	p.Q849H | p.Gln849His	missense	NM_001370.1	Y	EX16	2	84816014	84816015	A	C	snv	0.123
15003	180017372FD	FER1L5	c.2324A>C	p.D775A | p.Asp775Ala	missense	NM_001113382.1	Y	EX23	2	97353661	97353662	A	C	snv	0.217
15003	180017372FD	VWA3B	c.3010G>T	p.A1004S | p.Ala1004Ser	missense	NM_144992.4	Y	EX22	2	98887310	98887311	G	T	snv	0.306
15003	180017372FD	NMS	c.265_266delCCinsAT	p.P89I | p.Pro89Ile	missense	NM_001011717.1	Y	EX6	2	101095817	101095819	CC	AT	delins	0.099
15003	180017372FD	WDR33	c.684C>G	p.I228M | p.Ile228Met	missense	NM_018383.4	Y	EX7	2	128520675	128520676	G	C	snv	0.466
15003	180017372FD	HOXD12	c.761G>T	p.R254L | p.Arg254Leu	missense	NM_021193.3	Y	EX2E	2	176965435	176965436	G	T	snv	0.535
15003	180017372FD	ABCA12	c.963C>A	p.Y321* | p.Tyr321*	nonsense	NM_173076.2	Y	EX8	2	215901698	215901699	G	T	snv	0.091
15003	180017372FD	APPL1	c.1421A>G	p.Q474R | p.Gln474Arg	missense	NM_012096.2	Y	EX15	3	57291446	57291447	A	G	snv	0.172
15003	180017372FD	PXK	c.1118C>A	p.S373Y | p.Ser373Tyr	missense	NM_017771.3	Y	EX12	3	58385040	58385041	C	A	snv	0.242
15003	180017372FD	LRIG1	c.1753T>C	p.S585P | p.Ser585Pro	missense	NM_015541.2	Y	EX13	3	66436440	66436441	A	G	snv	0.142
15003	180017372FD	BST1	c.77C>T	p.A26V | p.Ala26Val	missense	NM_004334.2	Y	EX1	4	15704843	15704844	C	T	snv	0.322
15003	180017372FD	NIPAL1	c.73A>C	p.N25H | p.Asn25His	missense	NM_207330.1	Y	EX2	4	48027110	48027111	A	C	snv	0.09
15003	180017372FD	NMU	c.326C>G	p.S109W | p.Ser109Trp	missense	NM_006681.2	Y	EX6	4	56473498	56473499	G	C	snv	0.269
15003	180017372FD	STATH	c.20C>A	p.A7D | p.Ala7Asp	missense	NM_003154.2	Y	EX2	4	70864173	70864174	C	A	snv	0.09
15003	180017372FD	UNC5C	c.482G>T	p.R161L | p.Arg161Leu	missense	NM_003728.3	Y	EX3	4	96222764	96222765	C	A	snv	0.335
15003	180017372FD	H2AFZ	c.292G>C	p.D98H | p.Asp98His	missense	NM_002106.3	Y	EX4	4	100870000	100870001	C	G	snv	0.329
15003	180017372FD	ADAD1	c.1282G>A	p.E428K | p.Glu428Lys	missense	NM_139243.3	Y	EX11	4	123336565	123336566	G	A	snv	0.365
15003	180017372FD	ATP6AP1L	c.76A>G	p.K26E | p.Lys26Glu	missense	NM_001017971.1	Y	EX1	5	81601295	81601296	A	G	snv	0.092
15003	180017372FD	GPR98	c.13507_13508delAGinsGA	p.S4503D | p.Ser4503Asp	missense	NM_032119.3	Y	EX67	5	90079727	90079729	AG	GA	delins	0.192
15003	180017372FD	PCDHB1	c.1828G>A	p.A610T | p.Ala610Thr	missense	NM_013340.2	Y	EX1E	5	140432882	140432883	G	A	snv	0.355
15003	180017372FD	PCDHB12	c.242C>A	p.T81N | p.Thr81Asn	missense	NM_018932.3	Y	EX1E	5	140588720	140588721	C	A	snv	0.239
15003	180017372FD	ITK	c.436T>C	p.Y146H | p.Tyr146His	missense	NM_005546.3	Y	EX4	5	156641311	156641312	T	C	snv	0.225
15003	180017372FD	TUBB2B	c.1233_1235delCGA	p.E412del | p.Glu412del	cds-del	NM_178012.4	Y	EX4E	6	3225087	3225090	TCG	.	del	0.346
15003	180017372FD	MUC21	c.671C>G	p.T224R | p.Thr224Arg	missense	NM_001010909.2	Y	EX2	6	30954622	30954623	C	G	snv	0.273
15003	180017372FD	CD2AP	c.779C>G	p.T260R | p.Thr260Arg	missense	NM_012120.2	Y	EX7	6	47544308	47544309	C	G	snv	0.077
15003	180017372FD	HDAC9	c.1990A>G	p.I664V | p.Ile664Val	missense	NM_178423.1	Y	EX14	7	18788716	18788717	A	G	snv	0.089
15003	180017372FD	PCLO	c.98C>T	p.S33F | p.Ser33Phe	missense	NM_033026.5	Y	EX1	7	82791810	82791811	G	A	snv	0.076
15003	180017372FD	PCLO	c.92G>A	p.S31N | p.Ser31Asn	missense	NM_033026.5	Y	EX1	7	82791816	82791817	C	T	snv	0.078
15003	180017372FD	OR9A2	c.730G>T	p.V244F | p.Val244Phe	missense	NM_001001658.1	Y	EX1E	7	142723489	142723490	C	A	snv	0.082
15003	180017372FD	CLCN1	c.1976C>A	p.A659D | p.Ala659Asp	missense	NM_000083.2	Y	EX17	7	143042658	143042659	C	A	snv	0.266
15003	180017372FD	TMEM70	c.64G>T	p.A22S | p.Ala22Ser	missense	NM_001040613.2	Y	EX1	8	74888579	74888580	G	T	snv	0.318
15003	180017372FD	CNGB3	c.1774G>T	p.E592* | p.Glu592*	nonsense	NM_019098.4	Y	EX15	8	87616327	87616328	C	A	snv	0.254
15003	180017372FD	ANKRD18B	c.895A>T	p.N299Y | p.Asn299Tyr	missense	NM_001244752.1	Y	EX8	9	33543187	33543188	A	T	snv	0.069
15003	180017372FD	HSDL2	c.1231A>T	p.M411L | p.Met411Leu	missense	NM_032303.4	Y	EX11E	9	115232797	115232798	A	T	snv	0.261
15003	180017372FD	KIAA1958	c.930G>A	p.M310I | p.Met310Ile	missense	NM_133465.2	Y	EX2	9	115337289	115337290	G	A	snv	0.259
15003	180017372FD	MRPS2	c.199C>G	p.L67V | p.Leu67Val	missense	NM_016034.4	Y	EX3	9	138393718	138393719	C	G	snv	0.081
15003	180017372FD	RABL6	c.1159G>T	p.V387F | p.Val387Phe	missense	NM_024718.4	Y	EX10	9	139732345	139732346	G	T	snv	0.105
15003	180017372FD	YME1L1	c.1574T>C	p.F525S | p.Phe525Ser	missense	NM_139312.2	Y	EX14	10	27409371	27409372	A	G	snv	0.317
15003	180017372FD	RAG1	c.3103C>A	p.L1035M | p.Leu1035Met	missense	NM_000448.2	Y	EX2E	11	36597956	36597957	C	A	snv	0.405
15003	180017372FD	SLC43A1	c.898T>A	p.C300S | p.Cys300Ser	missense	NM_003627.5	Y	EX9	11	57259308	57259309	A	T	snv	0.302
15003	180017372FD	OR9Q2	c.426G>T	p.W142C | p.Trp142Cys	missense	NM_001005283.2	Y	EX1E	11	57958387	57958388	G	T	snv	0.071
15003	180017372FD	SCGB1A1	c.218C>A	p.P73H | p.Pro73His	missense	NM_003357.4	Y	EX2	11	62189854	62189855	C	A	snv	0.312
15003	180017372FD	FCHSD2	c.1846delA	p.I616Lfs*8 | p.Ile616Leufs*8	frameshift	NM_014824.2	Y	EX17	11	72553745	72553746	T	.	del	0.089
15003	180017372FD	FAT3	c.10567-1G>T	.	splice-3	NM_001008781.2	Y	IVS17	11	92577098	92577099	G	T	snv	0.272
15003	180017372FD	ANKK1	c.499T>C	p.S167P | p.Ser167Pro	missense	NM_178510.1	Y	EX3	11	113265668	113265669	T	C	snv	0.086
15003	180017372FD	SORL1	c.6396A>T	p.R2132S | p.Arg2132Ser	missense	NM_003105.5	Y	EX47	11	121498294	121498295	A	T	snv	0.3
15003	180017372FD	LRTM2	c.1073G>A	p.G358D | p.Gly358Asp	missense	NM_001163925.1	Y	EX5E	12	1943846	1943847	G	A	snv	0.314
15003	180017372FD	LRP6	c.412G>T	p.D138Y | p.Asp138Tyr	missense	NM_002336.2	Y	EX2	12	12397232	12397233	C	A	snv	0.316
15003	180017372FD	CPNE8	c.1246G>T	p.A416S | p.Ala416Ser	missense	NM_153634.2	Y	EX16	12	39079316	39079317	C	A	snv	0.309
15003	180017372FD	CBX5	c.33TTC[3>2] (std: c.33TTC[2] alt: c.39_41delTTC )	p.S11[4>3] (std: p.S11[3] alt: p.S14del ) | p.Ser11[4>3] (std: p.Ser11[3] alt: p.Ser14del )	cds-del	NM_001127322.1	Y	EX2	12	54651393	54651396	GAA	.	del	0.291
15003	180017372FD	PAN2	c.3371T>C	p.F1124S | p.Phe1124Ser	missense	NM_001127460.2	Y	EX24	12	56712876	56712877	A	G	snv	0.274
15003	180017372FD	GCN1L1	c.3722T>G	p.L1241R | p.Leu1241Arg	missense	NM_006836.1	Y	EX32	12	120591692	120591693	A	C	snv	0.291
15003	180017372FD	HCAR1	c.815T>C	p.M272T | p.Met272Thr	missense	NM_032554.3	Y	EX1E	12	123214071	123214072	A	G	snv	0.243
15003	180017372FD	RNF17	c.3388G>A	p.D1130N | p.Asp1130Asn	missense	NM_031277.2	Y	EX25	13	25428059	25428060	G	A	snv	0.218
15003	180017372FD	VWA8	c.1483G>T	p.A495S | p.Ala495Ser	missense	NM_015058.1	Y	EX13	13	42407609	42407610	C	A	snv	0.269
15003	180017372FD	SPERT	c.646T>A	p.S216T | p.Ser216Thr	missense	NM_152719.1	Y	EX3E	13	46287805	46287806	T	A	snv	0.375
15003	180017372FD	ABCC4	c.3001G>T	p.A1001S | p.Ala1001Ser	missense	NM_005845.3	Y	EX24	13	95725474	95725475	C	A	snv	0.183
15003	180017372FD	IPO5	c.564A>C	p.L188F | p.Leu188Phe	missense	NM_002271.4	Y	EX8	13	98642421	98642422	A	C	snv	0.178
15003	180017372FD	RNASE6	c.205G>C	p.D69H | p.Asp69His	missense	NM_005615.4	Y	EX2E	14	21250062	21250063	G	C	snv	0.347
15003	180017372FD	LOC440243	c.273A>T	p.Q91H | p.Gln91His	missense	XM_496041.6	Y	EX2	15	23579270	23579271	T	A	snv	0.059
15003	180017372FD	AXIN1	c.1128_1134delGGTGCCG	p.V377Rfs*35 | p.Val377Argfs*35	frameshift	NM_003502.3	Y	EX5	16	354423	354430	CGGCACC	.	del	0.356
15003	180017372FD	SLC16A13	c.480_495delGTGGCTGCTCAGCCAC	p.Q160Hfs*18 | p.Gln160Hisfs*18	frameshift	NM_201566.2	Y	EX3	17	6941606	6941622	GTGGCTGCTCAGCCAC	.	del	0.078
15003	180017372FD	TP53	c.747G>T	p.R249S | p.Arg249Ser	missense	NM_000546.5	Y	EX7	17	7577533	7577534	C	A	snv	0.634
15003	180017372FD	AURKB	c.577G>T	p.G193W | p.Gly193Trp	missense	NM_004217.3	Y	EX7	17	8109917	8109918	C	A	snv	0.133
15003	180017372FD	KSR1	c.403C>T	p.P135S | p.Pro135Ser	missense	NM_014238.1	Y	EX5	17	25909964	25909965	C	T	snv	0.293
15003	180017372FD	SLFN12	c.453delG	p.T152Lfs*7 | p.Thr152Leufs*7	frameshift	NM_018042.3	Y	EX2	17	33749594	33749595	C	.	del	0.096
15003	180017372FD	FLJ45513	c.223G>T	p.G75C | p.Gly75Cys	missense	NM_001242791.1	Y	EX3E	17	47924478	47924479	G	T	snv	0.358
15003	180017372FD	DNAI2	c.224A>G	p.N75S | p.Asn75Ser	missense	NM_023036.4	Y	EX3	17	72281218	72281219	A	G	snv	0.21
15003	180017372FD	C17orf70	c.976G>T	p.A326S | p.Ala326Ser	missense	NM_025161.5	Y	EX3	17	79517543	79517544	C	A	snv	0.305
15003	180017372FD	ARHGAP28	c.815A>G	p.Q272R | p.Gln272Arg	missense	NM_001010000.2	Y	EX10	18	6882136	6882137	A	G	snv	0.088
15003	180017372FD	FHOD3	c.796A>T	p.M266L | p.Met266Leu	missense	NM_025135.2	Y	EX8	18	34182713	34182714	A	T	snv	0.288
15003	180017372FD	FSD1	c.1313C>T	p.A438V | p.Ala438Val	missense	NM_024333.2	Y	EX12	19	4323365	4323366	C	T	snv	0.291
15003	180017372FD	FLJ22184	c.3206C>G	p.P1069R | p.Pro1069Arg	missense	NM_001190467.1	Y	EX5	19	7934923	7934924	G	C	snv	0.337
15003	180017372FD	PDE4A	c.397G>A	p.D133N | p.Asp133Asn	missense	NM_001243121.1	Y	EX4	19	10557035	10557036	G	A	snv	0.2
15003	180017372FD	DNM2	c.1078G>A	p.A360T | p.Ala360Thr	missense	NM_001005360.2	Y	EX8	19	10904480	10904481	G	A	snv	0.186
15003	180017372FD	DOCK6	c.3793G>T	p.E1265* | p.Glu1265*	nonsense	NM_020812.3	Y	EX30	19	11327690	11327691	C	A	snv	0.215
15003	180017372FD	ZNF98	c.1633C>T	p.L545F | p.Leu545Phe	missense	NM_001098626.1	Y	EX4E	19	22574403	22574404	G	A	snv	0.185
15003	180017372FD	HKR1	c.607C>T	p.Q203* | p.Gln203*	nonsense	NM_181786.2	Y	EX6E	19	37853303	37853304	C	T	snv	0.44
15003	180017372FD	WDR87	c.1826A>G	p.H609R | p.His609Arg	missense	NM_031951.3	Y	EX4	19	38384399	38384400	T	C	snv	0.464
15003	180017372FD	SPTBN4	c.226G>T	p.A76S | p.Ala76Ser	missense	NM_020971.2	Y	EX3	19	40993659	40993660	G	T	snv	0.211
15003	180017372FD	CEACAM21	c.31G>T	p.E11* | p.Glu11*	nonsense	NM_001098506.1	Y	EX1	19	42082656	42082657	G	T	snv	0.24
15003	180017372FD	NAPA	c.514_535delGCTGCGCTGCTGGAGCAGTATC	p.A172Rfs*65 | p.Ala172Argfs*65	frameshift	NM_003827.3	Y	EX7	19	47996243	47996265	GATACTGCTCCAGCAGCGCAGC	.	del	0.24
15003	180017372FD	HRC	c.1037A>G	p.Q346R | p.Gln346Arg	missense	NM_002152.2	Y	EX1	19	49657457	49657458	T	C	snv	0.426
15003	180017372FD	FPR2	c.599C[2>1] (std: c.599C[1] alt: c.600delC )	p.R201Efs*33 | p.Arg201Glufs*33	frameshift	NM_001462.3	Y	EX2E	19	52272509	52272510	C	.	del	0.141
15003	180017372FD	FASTKD5	c.841C>A	p.L281I | p.Leu281Ile	missense	NM_021826.4	Y	EX2E	20	3128875	3128876	G	T	snv	0.066
15003	180017372FD	TMEM189	c.353G>A	p.R118Q | p.Arg118Gln	missense	NM_199129.2	Y	EX4	20	48746207	48746208	C	T	snv	0.361
15003	180017372FD	TMEM189-UBE2V1	c.353G>A	p.R118Q | p.Arg118Gln	missense	NM_199203.2	N	EX4	20	48746207	48746208	C	T	snv	0.361
15003	180017372FD	APCDD1L	c.1314_1315delCGinsGA	p.D439N | p.Asp439Asn	missense	NM_153360.1	Y	EX4E	20	57036036	57036038	CG	TC	delins	0.057
15003	180017372FD	RTEL1	c.3535G>T	p.V1179L | p.Val1179Leu	missense	NM_032957.4	Y	EX33	20	62326537	62326538	G	T	snv	0.254
15003	180017372FD	KRTAP8-1	c.174_175delGCinsAA	p.P59T | p.Pro59Thr	missense	NM_175857.3	Y	EX1E	21	32185363	32185365	GC	TT	delins	0.212
15003	180017372FD	SPECC1L	c.1106C>G	p.S369* | p.Ser369*	nonsense	NM_015330.3	Y	EX5	22	24718053	24718054	C	G	snv	0.272
15003	180017372FD	ELFN2	c.1394T>C	p.L465P | p.Leu465Pro	missense	NM_052906.3	Y	EX3E	22	37770180	37770181	A	G	snv	0.233
15003	180017372FD	ZC3H7B	c.1409G>T	p.R470L | p.Arg470Leu	missense	NM_017590.4	Y	EX13	22	41739529	41739530	G	T	snv	0.283
15003	180017372FD	SREBF2	c.226G>T	p.G76C | p.Gly76Cys	missense	NM_004599.2	Y	EX2	22	42262971	42262972	G	T	snv	0.317
15003	180017372FD	ARX	c.1187C>G	p.P396R | p.Pro396Arg	missense	NM_139058.2	Y	EX4	X	25025488	25025489	G	C	snv	0.24
15003	180017372FD	DMD	c.8593A>G	p.T2865A | p.Thr2865Ala	missense	NM_004006.2	Y	EX58	X	31497174	31497175	T	C	snv	0.566
15003	180017372FD	CXorf22	c.1660C>T	p.R554C | p.Arg554Cys	missense	NM_152632.3	Y	EX10	X	35985794	35985795	C	T	snv	0.58
15003	180017372FD	HEPH	c.1204C>G	p.Q402E | p.Gln402Glu	missense	NM_138737.3	Y	EX6	X	65409758	65409759	C	G	snv	0.544
27003	180017373FD	HP1BP3	c.638G>A	p.R213K | p.Arg213Lys	missense	NM_016287.3	Y	EX6	1	21097438	21097439	C	T	snv	0.142
27003	180017373FD	KCNA2	c.1021C>T	p.L341F | p.Leu341Phe	missense	NM_004974.3	Y	EX3E	1	111146383	111146384	G	A	snv	0.131
27003	180017373FD	CRNN	c.1171A>T	p.S391C | p.Ser391Cys	missense	NM_016190.2	Y	EX3E	1	152382386	152382387	T	A	snv	0.183
27003	180017373FD	NLRP3	c.3023T>C	p.M1008T | p.Met1008Thr	missense	NM_004895.4	Y	EX9E	1	247611717	247611718	T	C	snv	0.32
27003	180017373FD	CCDC93	c.610G>C	p.E204Q | p.Glu204Gln	missense	NM_019044.4	Y	EX7	2	118743554	118743555	C	G	snv	0.138
27003	180017373FD	LCT	c.4760G>A	p.R1587H | p.Arg1587His	missense	NM_002299.2	Y	EX12	2	136558282	136558283	C	T	snv	0.29
27003	180017373FD	KCNH7	c.3389T>A	p.V1130E | p.Val1130Glu	missense	NM_033272.3	Y	EX16E	2	163228540	163228541	A	T	snv	0.239
27003	180017373FD	TTN	c.11210A>G	p.D3737G | p.Asp3737Gly	missense	NM_001267550.1	Y	EX46	2	179620992	179620993	T	C	snv	0.218
27003	180017373FD	DNER	c.649T>G	p.S217A | p.Ser217Ala	missense	NM_139072.3	Y	EX3	2	230453140	230453141	A	C	snv	0.228
27003	180017373FD	FYCO1	c.1514A>G	p.E505G | p.Glu505Gly	missense	NM_024513.3	Y	EX8	3	46009311	46009312	T	C	snv	0.249
27003	180017373FD	DNASE1L3	c.841C>A	p.L281I | p.Leu281Ile	missense	NM_004944.3	Y	EX8E	3	58178490	58178491	G	T	snv	0.257
27003	180017373FD	FSTL1	c.385C>G	p.L129V | p.Leu129Val	missense	NM_007085.4	Y	EX6	3	120128455	120128456	G	C	snv	0.201
27003	180017373FD	ATP8A1	c.511A>T	p.S171C | p.Ser171Cys	missense	NM_006095.2	Y	EX7	4	42592840	42592841	T	A	snv	0.204
27003	180017373FD	PRKG2	c.2261A>C	p.E754A | p.Glu754Ala	missense	NM_006259.1	Y	EX18E	4	82010889	82010890	T	G	snv	0.292
27003	180017373FD	TNIP3	c.966+1G>A	.	splice-5	NM_001244764.1	Y	IVS10	4	122068202	122068203	C	T	snv	0.253
27003	180017373FD	HCN1	c.1957A>T	p.T653S | p.Thr653Ser	missense	NM_021072.3	Y	EX8E	5	45262738	45262739	T	A	snv	0.139
27003	180017373FD	ITGA2	c.1770T>A	p.N590K | p.Asn590Lys	missense	NM_002203.3	Y	EX14	5	52360908	52360909	T	A	snv	0.164
27003	180017373FD	TMEM167A	c.40A>G	p.I14V | p.Ile14Val	missense	NM_174909.4	Y	EX2	5	82360899	82360900	T	C	snv	0.159
27003	180017373FD	FBN2	c.5001C>G	p.I1667M | p.Ile1667Met	missense	NM_001999.3	Y	EX39	5	127647064	127647065	G	C	snv	0.149
27003	180017373FD	PCDHGA10	c.1228A>G	p.I410V | p.Ile410Val	missense	NM_018913.2	Y	EX1	5	140793969	140793970	A	G	snv	0.18
27003	180017373FD	RREB1	c.2701G>A	p.D901N | p.Asp901Asn	missense	NM_001168344.1	Y	EX10	6	7231032	7231033	G	A	snv	0.186
27003	180017373FD	NOTCH4	c.2755C>A	p.P919T | p.Pro919Thr	missense	NM_004557.3	Y	EX18	6	32178638	32178639	G	T	snv	0.164
27003	180017373FD	BAI3	c.2089T>A	p.L697I | p.Leu697Ile	missense	NM_001704.2	Y	EX13	6	69728372	69728373	T	A	snv	0.12
27003	180017373FD	LAT2	c.542C>A	p.S181Y | p.Ser181Tyr	missense	NM_032464.2	Y	EX12	7	73638440	73638441	C	A	snv	0.249
27003	180017373FD	BRI3	c.304T>G	p.F102V | p.Phe102Val	missense	NM_015379.4	Y	EX3E	7	97920480	97920481	T	G	snv	0.149
27003	180017373FD	PTPRZ1	c.4095T>G	p.H1365Q | p.His1365Gln	missense	NM_002851.2	Y	EX12	7	121653194	121653195	T	G	snv	0.134
27003	180017373FD	MGAM	c.4829A>G	p.Q1610R | p.Gln1610Arg	missense	NM_004668.2	Y	EX41	7	141795422	141795423	A	G	snv	0.256
27003	180017373FD	ABP1	c.599G>A	p.W200* | p.Trp200*	nonsense	NM_001091.2	Y	EX2	7	150554156	150554157	G	A	snv	0.28
27003	180017373FD	CAAP1	c.203G>T	p.G68V | p.Gly68Val	missense	NM_024828.3	Y	EX1	9	26892510	26892511	C	A	snv	0.264
27003	180017373FD	FAM221B	c.485C>T	p.S162F | p.Ser162Phe	missense	NM_001012446.3	Y	EX2	9	35825673	35825674	G	A	snv	0.248
27003	180017373FD	PTAR1	c.37C>T	p.Q13* | p.Gln13*	nonsense	NM_001099666.1	Y	EX1	9	72374817	72374818	G	A	snv	0.28
27003	180017373FD	NTRK2	c.2435T>G	p.M812R | p.Met812Arg	missense	NM_006180.3	Y	EX21E	9	87636269	87636270	T	G	snv	0.12
27003	180017373FD	ITIH5	c.589A>T	p.I197F | p.Ile197Phe	missense	NM_030569.6	Y	EX5	10	7679253	7679254	T	A	snv	0.162
27003	180017373FD	DNAJB12	c.404C>T	p.A135V | p.Ala135Val	missense	NM_001002762.2	Y	EX2	10	74104716	74104717	G	A	snv	0.491
27003	180017373FD	PTEN	c.195C>A	p.Y65* | p.Tyr65*	nonsense	NM_000314.4	Y	EX3	10	89685299	89685300	C	A	snv	0.45
27003	180017373FD	TRIM21	c.937G>T	p.D313Y | p.Asp313Tyr	missense	NM_003141.3	Y	EX7E	11	4407005	4407006	C	A	snv	0.252
27003	180017373FD	LRP4	c.4799T>C	p.L1600P | p.Leu1600Pro	missense	NM_002334.3	Y	EX32	11	46890576	46890577	A	G	snv	0.328
27003	180017373FD	OR8J3	c.242T>C	p.M81T | p.Met81Thr	missense	NM_001004064.1	Y	EX1E	11	55904952	55904953	A	G	snv	0.299
27003	180017373FD	OR5M11	c.832A>T	p.T278S | p.Thr278Ser	missense	NM_001005245.1	Y	EX1E	11	56309901	56309902	T	A	snv	0.292
27003	180017373FD	CD6	c.1981G>A	p.D661N | p.Asp661Asn	missense	NM_006725.4	Y	EX13E	11	60786763	60786764	G	A	snv	0.283
27003	180017373FD	FAT3	c.13328C>A	p.A4443D | p.Ala4443Asp	missense	NM_001008781.2	Y	EX25E	11	92623932	92623933	C	A	snv	0.314
27003	180017373FD	MIPEP	c.1714G>T	p.D572Y | p.Asp572Tyr	missense	NM_005932.3	Y	EX15	13	24384002	24384003	C	A	snv	0.228
27003	180017373FD	ZC3H14	c.1750G>T	p.E584* | p.Glu584*	nonsense	NM_024824.4	Y	EX13	14	89073588	89073589	G	T	snv	0.311
27003	180017373FD	FBLN5	c.173T>C	p.M58T | p.Met58Thr	missense	NM_006329.3	Y	EX4	14	92403496	92403497	A	G	snv	0.297
27003	180017373FD	FAM96A	c.444A>C	p.L148F | p.Leu148Phe	missense	NM_032231.4	Y	EX5E	15	64365168	64365169	T	G	snv	0.267
27003	180017373FD	AXIN1	c.1599AC[2>1] (std: c.1599AC[1] alt: c.1601_1602delAC )	p.H534Rfs*56 | p.His534Argfs*56	frameshift	NM_003502.3	Y	EX6	16	347903	347905	GT	.	del	0.267
27003	180017373FD	TSC2	c.886GT[2>1] (std: c.886GT[1] alt: c.888_889delGT )	p.F298Cfs*39 | p.Phe298Cysfs*39	frameshift	NM_000548.3	Y	EX10	16	2108784	2108786	GT	.	del	0.261
27003	180017373FD	BRD7	c.1332-1G>T	.	splice-3	NM_001173984.2	Y	IVS11	16	50357609	50357610	C	A	snv	0.388
27003	180017373FD	AMFR	c.1809A>T	p.E603D | p.Glu603Asp	missense	NM_001144.5	Y	EX14E	16	56396943	56396944	T	A	snv	0.432
27003	180017373FD	TP53	c.747G>T	p.R249S | p.Arg249Ser	missense	NM_000546.5	Y	EX7	17	7577533	7577534	C	A	snv	0.413
27003	180017373FD	SHISA6	c.1453C>T	p.P485S | p.Pro485Ser	missense	NM_207386.3	Y	EX6E	17	11461417	11461418	C	T	snv	0.355
27003	180017373FD	DNAH9	c.4564C>A	p.L1522M | p.Leu1522Met	missense	NM_001372.3	Y	EX20	17	11593702	11593703	C	A	snv	0.368
27003	180017373FD	GALK1	c.302C>T	p.P101L | p.Pro101Leu	missense	NM_000154.1	Y	EX2	17	73760030	73760031	G	A	snv	0.204
27003	180017373FD	ABCA7	c.631C>T	p.R211* | p.Arg211*	nonsense	NM_019112.3	Y	EX8	19	1043090	1043091	C	T	snv	0.221
27003	180017373FD	CCDC94	c.234C>G	p.I78M | p.Ile78Met	missense	NM_018074.4	Y	EX3	19	4251131	4251132	C	G	snv	0.218
27003	180017373FD	ZNF729	c.817T>A	p.F273I | p.Phe273Ile	missense	NM_001242680.1	Y	EX4E	19	22497035	22497036	T	A	snv	0.199
27003	180017373FD	ZNF610	c.715A>T	p.K239* | p.Lys239*	nonsense	NM_001161425.1	Y	EX6E	19	52869345	52869346	A	T	snv	0.222
27003	180017373FD	ZNF772	c.1289G>A	p.G430D | p.Gly430Asp	missense	NM_001024596.2	Y	EX5E	19	57984822	57984823	C	T	snv	0.154
27003	180017373FD	SIGLEC1	c.1622C[3>2] (std: c.1622C[2] alt: c.1624delC )	p.R542Afs*6 | p.Arg542Alafs*6	frameshift	NM_023068.3	Y	EX7	20	3680010	3680011	G	.	del	0.204
27003	180017373FD	ATP5E	c.124A>C	p.N42H | p.Asn42His	missense	NM_006886.3	Y	EX2	20	57605392	57605393	T	G	snv	0.259
27003	180017373FD	DIDO1	c.5440C>T	p.Q1814* | p.Gln1814*	nonsense	NM_033081.2	Y	EX16E	20	61511867	61511868	G	A	snv	0.254
27003	180017373FD	ASMTL	c.763A>G	p.S255G | p.Ser255Gly	missense	NM_004192.3	Y	EX7	X	1546760	1546761	T	C	snv	0.24
27003	180017373FD	CTPS2	c.1079A>C	p.K360T | p.Lys360Thr	missense	NM_001144002.1	Y	EX10	X	16696499	16696500	T	G	snv	0.293
27003	180017373FD	CPXCR1	c.570C>A	p.H190Q | p.His190Gln	missense	NM_033048.5	Y	EX3E	X	88008984	88008985	C	A	snv	0.285
3001	180017374FD	TFAP2E	c.94T>C	p.Y32H | p.Tyr32His	missense	NM_178548.3	Y	EX2	1	36039593	36039594	T	C	snv	0.424
3001	180017374FD	USP24	c.3538-2A>T	.	splice-3	NM_015306.2	Y	IVS31	1	55595248	55595249	T	A	snv	0.416
3001	180017374FD	MR1	c.317A>G	p.Y106C | p.Tyr106Cys	missense	NM_001531.2	Y	EX3	1	181018436	181018437	A	G	snv	0.401
3001	180017374FD	XPO1	c.259A>T	p.I87L | p.Ile87Leu	missense	NM_003400.3	Y	EX4	2	61749787	61749788	T	A	snv	0.572
3001	180017374FD	DYSF	c.178G>C	p.D60H | p.Asp60His	missense	NM_001130978.1	Y	EX3	2	71709041	71709042	G	C	snv	0.392
3001	180017374FD	DNAH7	c.1385C>A	p.P462H | p.Pro462His	missense	NM_018897.2	Y	EX13	2	196852921	196852922	G	T	snv	0.383
3001	180017374FD	OBSL1	c.4195G>A	p.V1399I | p.Val1399Ile	missense	NM_015311.2	Y	EX13	2	220421316	220421317	C	T	snv	0.378
3001	180017374FD	HDAC4	c.2432G>A	p.G811D | p.Gly811Asp	missense	NM_006037.3	Y	EX20	2	240005935	240005936	C	T	snv	0.389
3001	180017374FD	HDLBP	c.3285C>G	p.N1095K | p.Asn1095Lys	missense	NM_005336.4	Y	EX24	2	242173237	242173238	G	C	snv	0.455
3001	180017374FD	HDLBP	c.1031G>C	p.R344P | p.Arg344Pro	missense	NM_005336.4	Y	EX8	2	242194837	242194838	C	G	snv	0.334
3001	180017374FD	SLC6A6	c.1169T[8>9] (std: c.1176dupT alt: c.1176_1177insT )	p.I393Yfs*10 | p.Ile393Tyrfs*10	frameshift	NM_003043.3	Y	EX10	3	14513784	14513784	.	T	ins	0.498
3001	180017374FD	TGFBR2	c.344A>G	p.K115R | p.Lys115Arg	missense	NM_001024847.2	Y	EX4	3	30691766	30691767	A	G	snv	0.465
3001	180017374FD	ZNF35	c.532A>C	p.I178L | p.Ile178Leu	missense	NM_003420.3	Y	EX4E	3	44700386	44700387	A	C	snv	0.337
3001	180017374FD	NBEAL2	c.805C>T	p.R269C | p.Arg269Cys	missense	NM_015175.2	Y	EX8	3	47033057	47033058	C	T	snv	0.266
3001	180017374FD	DNAJB8	c.85C>T	p.R29C | p.Arg29Cys	missense	NM_153330.3	Y	EX3E	3	128182003	128182004	G	A	snv	0.158
3001	180017374FD	VWA5B2	c.3714C>A	p.S1238R | p.Ser1238Arg	missense	NM_138345.1	Y	EX19E	3	183959810	183959811	C	A	snv	0.467
3001	180017374FD	IGF2BP2	c.1168G>T	p.A390S | p.Ala390Ser	missense	NM_006548.4	Y	EX10	3	185390360	185390361	C	A	snv	0.282
3001	180017374FD	RGS12	c.3188T>C	p.V1063A | p.Val1063Ala	missense	NM_198229.2	Y	EX13	4	3425321	3425322	T	C	snv	0.703
3001	180017374FD	SLAIN2	c.1445G>T	p.G482V | p.Gly482Val	missense	NM_020846.1	Y	EX7	4	48422225	48422226	G	T	snv	0.424
3001	180017374FD	FRAS1	c.8159G>A	p.S2720N | p.Ser2720Asn	missense	NM_025074.6	Y	EX56	4	79400587	79400588	G	A	snv	0.528
3001	180017374FD	WWC2	c.733-1G>A	.	splice-3	NM_024949.5	Y	IVS6	4	184169865	184169866	G	A	snv	0.384
3001	180017374FD	BASP1	c.180G>C	p.Q60H | p.Gln60His	missense	NM_006317.3	Y	EX2E	5	17275504	17275505	G	C	snv	0.409
3001	180017374FD	CDH10	c.674T>A	p.M225K | p.Met225Lys	missense	NM_006727.3	Y	EX5	5	24535360	24535361	A	T	snv	0.239
3001	180017374FD	PCDHA13	c.1345A>T	p.N449Y | p.Asn449Tyr	missense	NM_018904.2	Y	EX1	5	140263197	140263198	A	T	snv	0.252
3001	180017374FD	TENM2	c.3664C>G	p.L1222V | p.Leu1222Val	missense	NM_001122679.1	Y	EX19	5	167631492	167631493	C	G	snv	0.441
3001	180017374FD	CANX	c.1480C>G	p.P494A | p.Pro494Ala	missense	NM_001746.3	Y	EX12	5	179150741	179150742	C	G	snv	0.275
3001	180017374FD	TRIM41	c.1123G>T	p.G375C | p.Gly375Cys	missense	NM_033549.4	Y	EX3	5	180659871	180659872	G	T	snv	0.203
3001	180017374FD	MEP1A	c.946C>T	p.Q316* | p.Gln316*	nonsense	NM_005588.2	Y	EX10	6	46797109	46797110	C	T	snv	0.322
3001	180017374FD	ETV1	c.567G>T	p.Q189H | p.Gln189His	missense	NM_001163147.1	Y	EX8	7	13971361	13971362	C	A	snv	0.284
3001	180017374FD	HNRNPA2B1	c.227A>T	p.D76V | p.Asp76Val	missense	NM_031243.2	Y	EX4	7	26237007	26237008	T	A	snv	0.57
3001	180017374FD	PPP1R3A	c.2756A>G	p.H919R | p.His919Arg	missense	NM_002711.3	Y	EX4E	7	113518390	113518391	T	C	snv	0.387
3001	180017374FD	SLC35B4	c.754G>T	p.V252L | p.Val252Leu	missense	NM_032826.4	Y	EX10E	7	133979826	133979827	C	A	snv	0.465
3001	180017374FD	SGK223	c.2911C>T	p.L971F | p.Leu971Phe	missense	NM_001080826.1	Y	EX4	8	8185380	8185381	G	A	snv	0.703
3001	180017374FD	FRMD3	c.1088G>T	p.S363I | p.Ser363Ile	missense	NM_174938.5	Y	EX13	9	85905624	85905625	C	A	snv	0.405
3001	180017374FD	CCDC3	c.516C>A	p.F172L | p.Phe172Leu	missense	NM_031455.3	Y	EX2	10	13040370	13040371	G	T	snv	0.127
3001	180017374FD	MYO3A	c.4506A>T	p.L1502F | p.Leu1502Phe	missense	NM_017433.4	Y	EX32	10	26482200	26482201	A	T	snv	0.651
3001	180017374FD	ANKRD30A	c.882C>A	p.F294L | p.Phe294Leu	missense	NM_052997.2	Y	EX7	10	37430874	37430875	C	A	snv	0.234
3001	180017374FD	CHRNA10	c.746T>G	p.L249R | p.Leu249Arg	missense	NM_020402.2	Y	EX4	11	3688610	3688611	A	C	snv	0.421
3001	180017374FD	IPO7	c.264C[2>3] (std: c.265dupC alt: c.265_266insC )	p.H89Pfs*16 | p.His89Profs*16	frameshift	NM_006391.2	Y	EX3	11	9430129	9430129	.	C	ins	0.56
3001	180017374FD	AHNAK	c.4860G>A	p.M1620I | p.Met1620Ile	missense	NM_001620.1	Y	EX5E	11	62297028	62297029	C	T	snv	0.487
3001	180017374FD	WDR74	c.181G>T	p.G61C | p.Gly61Cys	missense	NM_018093.2	Y	EX4	11	62606697	62606698	C	A	snv	0.543
3001	180017374FD	DPF2	c.848A>G	p.N283S | p.Asn283Ser	missense	NM_006268.4	Y	EX8	11	65113472	65113473	A	G	snv	0.503
3001	180017374FD	KRT74	c.39G>T	p.K13N | p.Lys13Asn	missense	NM_175053.3	Y	EX1	12	52967522	52967523	C	A	snv	0.553
3001	180017374FD	MON2	c.1139A>T	p.Q380L | p.Gln380Leu	missense	NM_015026.2	Y	EX10	12	62918892	62918893	A	T	snv	0.237
3001	180017374FD	NTS	c.425G>C	p.R142T | p.Arg142Thr	missense	NM_006183.4	Y	EX4E	12	86276064	86276065	G	C	snv	0.119
3001	180017374FD	FOXN4	c.335C>A	p.P112H | p.Pro112His	missense	NM_213596.2	Y	EX4	12	109725882	109725883	G	T	snv	0.479
3001	180017374FD	RIMBP2	c.1850C>G	p.P617R | p.Pro617Arg	missense	NM_015347.4	Y	EX10	12	130921591	130921592	G	C	snv	0.433
3001	180017374FD	RNF17	c.211T>C	p.C71R | p.Cys71Arg	missense	NM_031277.2	Y	EX2	13	25341489	25341490	T	C	snv	0.266
3001	180017374FD	LIG4	c.863A>G	p.Y288C | p.Tyr288Cys	missense	NM_002312.3	Y	EX2E	13	108862753	108862754	T	C	snv	0.47
3001	180017374FD	TSHR	c.1348C>T	p.R450C | p.Arg450Cys	missense	NM_000369.2	Y	EX10E	14	81609749	81609750	C	T	snv	0.351
3001	180017374FD	AHNAK2	c.2561A>C	p.D854A | p.Asp854Ala	missense	NM_138420.2	Y	EX7E	14	105419226	105419227	T	G	snv	0.093
3001	180017374FD	CYP1A2	c.181C>T	p.P61S | p.Pro61Ser	missense	NM_000761.3	Y	EX2	15	75042259	75042260	C	T	snv	0.4
3001	180017374FD	ADAMTSL3	c.4040T>A	p.L1347H | p.Leu1347His	missense	NM_207517.2	Y	EX24	15	84683359	84683360	T	A	snv	0.387
3001	180017374FD	ALG1	c.608T>A	p.L203Q | p.Leu203Gln	missense	NM_019109.4	Y	EX5	16	5127513	5127514	T	A	snv	0.39
3001	180017374FD	FAM65A	c.3511C>G	p.L1171V | p.Leu1171Val	missense	NM_001193523.1	Y	EX20	16	67579914	67579915	C	G	snv	0.653
3001	180017374FD	RANBP10	c.999-2A>C	.	splice-3	NM_020850.1	Y	IVS8	16	67763732	67763733	T	G	snv	0.726
3001	180017374FD	TP53	c.369_375+3delTTGCACGGTC	.	span	NM_000546.5	Y	EX4-IVS4	17	7579308	7579318	GACCGTGCAA	.	del	0.601
3001	180017374FD	KRT33A	c.1162A>T	p.N388Y | p.Asn388Tyr	missense	NM_004138.3	Y	EX7E	17	39502423	39502424	T	A	snv	0.415
3001	180017374FD	GJC1	c.1168G>A	p.G390R | p.Gly390Arg	missense	NM_005497.3	Y	EX3E	17	42882017	42882018	C	T	snv	0.449
3001	180017374FD	DGKE	c.162C>G	p.I54M | p.Ile54Met	missense	NM_003647.2	Y	EX2	17	54912317	54912318	C	G	snv	0.137
3001	180017374FD	PNPLA6	c.1315G>T	p.A439S | p.Ala439Ser	missense	NM_006702.4	Y	EX15	19	7607715	7607716	G	T	snv	0.382
3001	180017374FD	L3MBTL1	c.962G>A	p.R321H | p.Arg321His	missense	NM_015478.6	Y	EX8	20	42159476	42159477	G	A	snv	0.224
3001	180017374FD	KRTAP19-1	c.160G>T	p.G54* | p.Gly54*	nonsense	NM_181607.1	Y	EX1E	21	31852476	31852477	C	A	snv	0.218
3001	180017374FD	TRPM2	c.259G>C	p.V87L | p.Val87Leu	missense	NM_003307.3	Y	EX3	21	45784000	45784001	G	C	snv	0.608
3001	180017374FD	TRPM2	c.290A>C	p.Q97P | p.Gln97Pro	missense	NM_003307.3	Y	EX3	21	45784031	45784032	A	C	snv	0.63
3001	180017374FD	WNT7B	c.753C>G	p.F251L | p.Phe251Leu	missense	NM_058238.2	Y	EX4E	22	46319032	46319033	G	C	snv	0.657
15006	180017375FD	USP24	c.5547A>C	p.E1849D | p.Glu1849Asp	missense	NM_015306.2	Y	EX47	1	55563663	55563664	T	G	snv	0.174
15006	180017375FD	FPGT-TNNI3K	c.2635T>A	p.Y879N | p.Tyr879Asn	missense	NM_001112808.2	Y	EX25	1	74957930	74957931	T	A	snv	0.09
15006	180017375FD	TNNI3K	c.2332T>A	p.Y778N | p.Tyr778Asn	missense	NM_015978.2	N	EX23	1	74957930	74957931	T	A	snv	0.09
15006	180017375FD	SYPL2	c.519G>C	p.K173N | p.Lys173Asn	missense	NM_001040709.1	Y	EX5	1	110020501	110020502	G	C	snv	0.174
15006	180017375FD	KCNC4	c.1485C>G	p.H495Q | p.His495Gln	missense	NM_004978.4	Y	EX2	1	110766391	110766392	C	G	snv	0.072
15006	180017375FD	SPTA1	c.5393T>G	p.V1798G | p.Val1798Gly	missense	NM_003126.2	Y	EX38	1	158605741	158605742	A	C	snv	0.155
15006	180017375FD	ADD2	c.716T>C	p.M239T | p.Met239Thr	missense	NM_001617.3	Y	EX8	2	70918050	70918051	A	G	snv	0.11
15006	180017375FD	DGUOK	c.253A>G	p.K85E | p.Lys85Glu	missense	NM_080916.2	Y	EX2	2	74166146	74166147	A	G	snv	0.116
15006	180017375FD	ANKRD36	c.2288A>T	p.E763V | p.Glu763Val	missense	NM_001164315.1	Y	EX36	2	97856858	97856859	A	T	snv	0.125
15006	180017375FD	ZNF806	c.1249G>T	p.V417L | p.Val417Leu	missense	XM_001724242.4	Y	EX4E	2	133075628	133075629	G	T	snv	0.127
15006	180017375FD	MFSD6	c.946T>C	p.Y316H | p.Tyr316His	missense	NM_017694.3	Y	EX3	2	191301700	191301701	T	C	snv	0.125
15006	180017375FD	CAND2	c.2381C>A	p.P794H | p.Pro794His	missense	NM_001162499.1	Y	EX10	3	12858811	12858812	C	A	snv	0.098
15006	180017375FD	SATB1	c.1732G>A	p.G578S | p.Gly578Ser	missense	NM_001131010.2	Y	EX10	3	18393530	18393531	C	T	snv	0.133
15006	180017375FD	DLEC1	c.247C>T	p.R83C | p.Arg83Cys	missense	NM_007335.2	Y	EX1	3	38080962	38080963	C	T	snv	0.107
15006	180017375FD	PLXNB1	c.3089G>T	p.S1030I | p.Ser1030Ile	missense	NM_002673.4	Y	EX15	3	48459732	48459733	C	A	snv	0.113
15006	180017375FD	ZBBX	c.601C>T	p.P201S | p.Pro201Ser	missense	NM_001199201.1	Y	EX10	3	167051700	167051701	G	A	snv	0.098
15006	180017375FD	INTU	c.1421G>A	p.R474Q | p.Arg474Gln	missense	NM_015693.3	Y	EX8	4	128608993	128608994	G	A	snv	0.108
15006	180017375FD	EBF1	c.1642A>G	p.M548V | p.Met548Val	missense	NM_024007.3	Y	EX15	5	158135088	158135089	T	C	snv	0.099
15006	180017375FD	MAK	c.1845T>A	p.Y615* | p.Tyr615*	nonsense	NM_001242957.1	Y	EX15E	6	10764786	10764787	A	T	snv	0.109
15006	180017375FD	HIST1H2AE	c.91G>C	p.V31L | p.Val31Leu	missense	NM_021052.2	Y	EX1E	6	26217292	26217293	G	C	snv	0.119
15006	180017375FD	MAP3K7	c.1672G>T	p.E558* | p.Glu558*	nonsense	NM_145331.2	Y	EX17E	6	91226368	91226369	C	A	snv	0.098
15006	180017375FD	SLC16A10	c.1049C>G	p.A350G | p.Ala350Gly	missense	NM_018593.4	Y	EX4	6	111527900	111527901	C	G	snv	0.09
15006	180017375FD	IGF2R	c.6853G>A	p.D2285N | p.Asp2285Asn	missense	NM_000876.2	Y	EX46	6	160523560	160523561	G	A	snv	0.085
15006	180017375FD	HECW1	c.100C>T	p.R34W | p.Arg34Trp	missense	NM_015052.3	Y	EX4	7	43351433	43351434	C	T	snv	0.093
15006	180017375FD	TMEM60	c.320C>G	p.S107C | p.Ser107Cys	missense	NM_032936.3	Y	EX2E	7	77423370	77423371	G	C	snv	0.113
15006	180017375FD	DLGAP2	c.2916G>T	p.Q972H | p.Gln972His	missense	NM_004745.3	Y	EX11E	8	1649559	1649560	G	T	snv	0.111
15006	180017375FD	STC1	c.274G>A	p.V92I | p.Val92Ile	missense	NM_003155.2	Y	EX3	8	23709031	23709032	C	T	snv	0.099
15006	180017375FD	SLC20A2	c.962C>T	p.S321F | p.Ser321Phe	missense	NM_006749.4	Y	EX8	8	42295067	42295068	G	A	snv	0.082
15006	180017375FD	KIAA0146	c.1456G>A	p.V486M | p.Val486Met	missense	NM_001080394.2	Y	EX10	8	48511669	48511670	G	A	snv	0.1
15006	180017375FD	NCOA2	c.1285G>A	p.G429S | p.Gly429Ser	missense	NM_006540.2	Y	EX11	8	71069314	71069315	C	T	snv	0.103
15006	180017375FD	DEPTOR	c.763A>G	p.N255D | p.Asn255Asp	missense	NM_022783.2	Y	EX5	8	121013921	121013922	A	G	snv	0.103
15006	180017375FD	ZFAT	c.3389A>G	p.N1130S | p.Asn1130Ser	missense	NM_020863.3	Y	EX15	8	135521964	135521965	T	C	snv	0.107
15006	180017375FD	IGFBPL1	c.787C>A	p.L263M | p.Leu263Met	missense	NM_001007563.1	Y	EX4	9	38411446	38411447	G	T	snv	0.291
15006	180017375FD	TACC2	c.5876C>T	p.T1959M | p.Thr1959Met	missense	NM_206862.2	Y	EX8	10	123954595	123954596	C	T	snv	0.094
15006	180017375FD	ALDH3B2	c.457T>A	p.W153R | p.Trp153Arg	missense	NM_001031615.1	Y	EX7	11	67433004	67433005	A	T	snv	0.387
15006	180017375FD	SLCO1B7	c.171G>A	p.M57I | p.Met57Ile	missense	NM_001009562.4	Y	EX2	12	21172266	21172267	G	A	snv	0.097
15006	180017375FD	ADAMTS20	c.441A>T	p.L147F | p.Leu147Phe	missense	NM_025003.3	Y	EX2	12	43944723	43944724	T	A	snv	0.141
15006	180017375FD	ERBB3	c.1427G>A	p.G476E | p.Gly476Glu	missense	NM_001982.3	Y	EX12	12	56487280	56487281	G	A	snv	0.097
15006	180017375FD	ANKRD52	c.1508G>A	p.R503K | p.Arg503Lys	missense	NM_173595.3	Y	EX14	12	56645961	56645962	C	T	snv	0.089
15006	180017375FD	TMEM132B	c.3112G>A	p.G1038S | p.Gly1038Ser	missense	NM_052907.2	Y	EX9E	12	126139130	126139131	G	A	snv	0.086
15006	180017375FD	PAN3	c.851A>T	p.Q284L | p.Gln284Leu	missense	NM_175854.7	Y	EX5	13	28771481	28771482	A	T	snv	0.083
15006	180017375FD	TMOD2	c.152G>A	p.R51Q | p.Arg51Gln	missense	NM_014548.3	Y	EX3	15	52060483	52060484	G	A	snv	0.101
15006	180017375FD	TSC2	c.3734G[3>2] (std: c.3734G[2] alt: c.3736delG )	p.D1246Tfs*79 | p.Asp1246Thrfs*79	frameshift	NM_000548.3	Y	EX31	16	2131718	2131719	G	.	del	0.112
15006	180017375FD	CIAPIN1	c.630+1G>A	.	splice-5	NM_020313.2	Y	IVS6	16	57466397	57466398	C	T	snv	0.138
15006	180017375FD	TP53	c.746G>C	p.R249T | p.Arg249Thr	missense	NM_000546.5	Y	EX7	17	7577534	7577535	C	G	snv	0.106
15006	180017375FD	SLC6A4	c.497G>A	p.C166Y | p.Cys166Tyr	missense	NM_001045.4	Y	EX5	17	28545336	28545337	C	T	snv	0.146
15006	180017375FD	TPX2	c.1946-1G>A	.	splice-3	NM_012112.4	Y	IVS16	20	30386166	30386167	G	A	snv	0.096
15006	180017375FD	CEP250	c.1141T>G	p.Y381D | p.Tyr381Asp	missense	NM_007186.3	Y	EX12	20	34060587	34060588	T	G	snv	0.109
15006	180017375FD	TMPRSS2	c.1076A>G	p.Y359C | p.Tyr359Cys	missense	NM_001135099.1	Y	EX10	21	42843842	42843843	T	C	snv	0.101
15006	180017375FD	TSC2	c.5069-1G>T	.	splice-3	NM_000548.3	Y	IVS39	16	2138047	2138048	G	T	snv	0.00205761
15006	180017375FD	SMARCA4	c.3062G>A	p.G1021D	missense	NM_003072.3	Y	EX21	19	11135094	11135095	G	A	snv	0.14876
10010	180017376FD	CLCNKB	c.1982G>A	p.R661Q | p.Arg661Gln	missense	NM_000085.4	Y	EX19	1	16382968	16382969	G	A	snv	0.148
10010	180017376FD	BAI2	c.1499G>T	p.R500L | p.Arg500Leu	missense	NM_001703.2	Y	EX9	1	32207486	32207487	C	A	snv	0.236
10010	180017376FD	KIAA1522	c.604C>T	p.H202Y | p.His202Tyr	missense	NM_020888.2	Y	EX5	1	33235290	33235291	C	T	snv	0.152
10010	180017376FD	CSF3R	c.1360C>A	p.P454T | p.Pro454Thr	missense	NM_000760.3	N	EX11	1	36935366	36935367	G	T	snv	0.129
10010	180017376FD	CD101	c.1935T>G	p.Y645* | p.Tyr645*	nonsense	NM_004258.4	Y	EX6	1	117561099	117561100	T	G	snv	0.143
10010	180017376FD	ZC3H11A	c.436A>G	p.N146D | p.Asn146Asp	missense	NM_014827.4	Y	EX8	1	203798715	203798716	A	G	snv	0.165
10010	180017376FD	WDR26	c.13G>C	p.G5R | p.Gly5Arg	missense	NM_025160.6	Y	EX1	1	224621794	224621795	C	G	snv	0.179
10010	180017376FD	APOB	c.10594C>G	p.L3532V | p.Leu3532Val	missense	NM_000384.2	Y	EX26	2	21229145	21229146	G	C	snv	0.147
10010	180017376FD	BCL11A	c.1459G>A	p.E487K | p.Glu487Lys	missense	NM_018014.3	Y	EX4	2	60688587	60688588	C	T	snv	0.149
10010	180017376FD	ACTG2	c.467C>G	p.S156* | p.Ser156*	nonsense	NM_001615.3	Y	EX6	2	74140626	74140627	C	G	snv	0.161
10010	180017376FD	KCNH7	c.1256T>C	p.I419T | p.Ile419Thr	missense	NM_033272.3	Y	EX7	2	163302825	163302826	A	G	snv	0.212
10010	180017376FD	NRP2	c.226T>A	p.F76I | p.Phe76Ile	missense	NM_201266.1	Y	EX2	2	206562419	206562420	T	A	snv	0.189
10010	180017376FD	TRIP12	c.1206_1210+10delGCAAGGTAAAAACAG	.	span	NM_004238.1	Y	EX6-IVS6	2	230695461	230695476	CTGTTTTTACCTTGC	.	del	0.137
10010	180017376FD	WDR52	c.1094G>A	p.C365Y | p.Cys365Tyr	missense	NM_001164496.1	Y	EX9	3	113122774	113122775	C	T	snv	0.111
10010	180017376FD	SORBS2	c.3161C>T	p.P1054L | p.Pro1054Leu	missense	NM_021069.4	Y	EX20	4	186510912	186510913	G	A	snv	0.209
10010	180017376FD	TRIO	c.7972G>A	p.G2658S | p.Gly2658Ser	missense	NM_007118.2	Y	EX50	5	14497078	14497079	G	A	snv	0.119
10010	180017376FD	ACOT12	c.615T>G	p.I205M | p.Ile205Met	missense	NM_130767.2	Y	EX6	5	80643630	80643631	A	C	snv	0.205
10010	180017376FD	LCP2	c.325G>T	p.E109* | p.Glu109*	nonsense	NM_005565.3	Y	EX7	5	169697920	169697921	C	A	snv	0.141
10010	180017376FD	CDYL	c.527C>G	p.T176R | p.Thr176Arg	missense	NM_004824.3	Y	EX2	6	4892448	4892449	C	G	snv	0.159
10010	180017376FD	NEU1	c.11A>G	p.E4G | p.Glu4Gly	missense	NM_000434.3	Y	EX1	6	31830542	31830543	T	C	snv	0.163
10010	180017376FD	TNXB	c.271A>C	p.T91P | p.Thr91Pro	missense	NM_019105.6	Y	EX2	6	32065704	32065705	T	G	snv	0.163
10010	180017376FD	KCNQ5	c.2168C>T	p.A723V | p.Ala723Val	missense	NM_001160133.1	Y	EX15E	6	73904448	73904449	C	T	snv	0.183
10010	180017376FD	HACE1	c.1777G>T	p.G593C | p.Gly593Cys	missense	NM_020771.3	Y	EX17	6	105224702	105224703	C	A	snv	0.131
10010	180017376FD	SNX9	c.350G>A	p.G117E | p.Gly117Glu	missense	NM_016224.3	Y	EX5	6	158317907	158317908	G	A	snv	0.17
10010	180017376FD	QKI	c.40A>C	p.T14P | p.Thr14Pro	missense	NM_006775.2	Y	EX1	6	163836264	163836265	A	C	snv	0.129
10010	180017376FD	URGCP	c.907A[2>3] (std: c.908dupA alt: c.908_909insA )	p.N303Kfs*38 | p.Asn303Lysfs*38	frameshift	NM_001077663.1	Y	EX6E	7	43918153	43918153	.	T	ins	0.14
10010	180017376FD	URGCP	c.905_906insACCA	p.N303Pfs*39 | p.Asn303Profs*39	frameshift	NM_001077663.1	Y	EX6E	7	43918156	43918156	.	TGGT	ins	0.14
10010	180017376FD	KIAA1147	c.891_900delTTTCTTCTAC	p.F298*fs*1 | p.Phe298*fs*1	frameshift	NM_001080392.1	Y	EX6	7	141365038	141365048	GTAGAAGAAA	.	del	0.16
10010	180017376FD	LRRCC1	c.429dupT	p.S144*fs*1 | p.Ser144*fs*1	frameshift	NM_033402.4	Y	EX4	8	86025218	86025218	.	T	ins	0.126
10010	180017376FD	CEP78	c.614T>C	p.M205T | p.Met205Thr	missense	NM_001098802.1	Y	EX5	9	80858387	80858388	T	C	snv	0.194
10010	180017376FD	WNK2	c.3224C>A	p.T1075K | p.Thr1075Lys	missense	NM_006648.3	Y	EX12	9	96024252	96024253	C	A	snv	0.15
10010	180017376FD	TSC1	c.2710dupA	p.T904Nfs*46 | p.Thr904Asnfs*46	frameshift	NM_000368.4	Y	EX21	9	135772912	135772912	.	T	ins	0.164
10010	180017376FD	TRIM6-TRIM34	c.2421_2431delCTCCCTCATTT	p.S808Qfs*4 | p.Ser808Glnfs*4	frameshift	NM_001003819.3	Y	EX14E	11	5664830	5664841	CTCCCTCATTT	.	del	0.149
10010	180017376FD	TRIM34	c.1359_1369delCTCCCTCATTT	p.S454Qfs*4 | p.Ser454Glnfs*4	frameshift	NM_021616.5	N	EX8E	11	5664830	5664841	CTCCCTCATTT	.	del	0.149
10010	180017376FD	OR5I1	c.923G>C	p.R308T | p.Arg308Thr	missense	NM_006637.1	Y	EX1E	11	55702953	55702954	C	G	snv	0.143
10010	180017376FD	DAGLA	c.245G>A	p.R82H | p.Arg82His	missense	NM_006133.2	Y	EX3	11	61488299	61488300	G	A	snv	0.14
10010	180017376FD	SLITRK1	c.1467C>G	p.D489E | p.Asp489Glu	missense	NM_052910.1	Y	EX1E	13	84454175	84454176	G	C	snv	0.14
10010	180017376FD	RAB20	c.261C>G	p.S87R | p.Ser87Arg	missense	NM_017817.1	Y	EX2E	13	111176455	111176456	G	C	snv	0.128
10010	180017376FD	C14orf159	c.980A>G	p.K327R | p.Lys327Arg	missense	NM_001102368.1	Y	EX9	14	91655298	91655299	A	G	snv	0.151
10010	180017376FD	SPTBN5	c.5495A>G	p.D1832G | p.Asp1832Gly	missense	NM_016642.2	Y	EX31	15	42162513	42162514	T	C	snv	0.152
10010	180017376FD	TP53	c.469G>T	p.V157F | p.Val157Phe	missense	NM_000546.5	Y	EX5	17	7578460	7578461	C	A	snv	0.244
10010	180017376FD	LSMD1	c.221C>T	p.A74V | p.Ala74Val	missense	NM_032356.3	Y	EX1	17	7760520	7760521	G	A	snv	0.237
10010	180017376FD	NCOR1	c.3156_3171delAATGGGAGGCTCCATC	p.M1053Hfs*9 | p.Met1053Hisfs*9	frameshift	NM_006311.3	Y	EX23	17	15989601	15989617	GATGGAGCCTCCCATT	.	del	0.147
10010	180017376FD	SP6	c.377G>A	p.G126D | p.Gly126Asp	missense	NM_001258248.1	Y	EX2E	17	45925418	45925419	C	T	snv	0.154
10010	180017376FD	MED13	c.3746G>T	p.G1249V | p.Gly1249Val	missense	NM_005121.2	Y	EX16	17	60059617	60059618	C	A	snv	0.162
10010	180017376FD	RBFA	c.482C>T	p.A161V | p.Ala161Val	missense	NM_024805.2	Y	EX4	18	77798607	77798608	C	T	snv	0.129
10010	180017376FD	HNRNPM	c.1416G>C	p.M472I | p.Met472Ile	missense	NM_005968.4	Y	EX14	19	8550727	8550728	G	C	snv	0.175
10010	180017376FD	ECH1	c.613G>A	p.D205N | p.Asp205Asn	missense	NM_001398.2	Y	EX7	19	39307138	39307139	C	T	snv	0.165
10010	180017376FD	GPR32	c.3G>C	p.0?	init-loss	NM_001506.1	Y	EX1E	19	51273859	51273860	G	C	snv	0.14
10010	180017376FD	ZNF334	c.1343T>C	p.L448P | p.Leu448Pro	missense	NM_018102.4	Y	EX5E	20	45130634	45130635	A	G	snv	0.141
10010	180017376FD	NCOA3	c.577C>G	p.H193D | p.His193Asp	missense	NM_181659.2	Y	EX7	20	46256348	46256349	C	G	snv	0.13
10010	180017376FD	MYT1	c.2633_2647delTGGCACCCACCAAGG	p.V878_K882del | p.Val878_Lys882del	cds-del	NM_004535.2	Y	EX18	20	62859276	62859291	CAAGGTGGCACCCAC	.	del	0.151
10010	180017376FD	EP300	c.4460T>G	p.F1487C | p.Phe1487Cys	missense	NM_001429.3	Y	EX28	22	41568509	41568510	T	G	snv	0.278
19004	180019049FD	ODF2L	c.1373T>A	p.M458K | p.Met458Lys	missense	NM_001007022.2	Y	EX14	1	86822271	86822272	A	T	snv	0.152
19004	180019049FD	TRIM45	c.109_157delAAAGCCCCCAGGCTCTTGCCTTGTTTGCATACAGTTTGCACCACGTGTC	p.K37Wfs*9 | p.Lys37Trpfs*9	frameshift	NM_025188.3	Y	EX1	1	117663666	117663715	GACACGTGGTGCAAACTGTATGCAAACAAGGCAAGAGCCTGGGGGCTTT	.	del	0.183
19004	180019049FD	PDE4DIP	c.4109A>C	p.K1370T | p.Lys1370Thr	missense	NM_001198834.2	Y	EX27	1	144879340	144879341	T	G	snv	0.08
19004	180019049FD	ADAMTSL4	c.74A>T	p.Q25L | p.Gln25Leu	missense	NM_019032.4	Y	EX4	1	150525071	150525072	A	T	snv	0.317
19004	180019049FD	PROX1	c.1001G>A	p.R334K | p.Arg334Lys	missense	NM_001270616.1	Y	EX2	1	214170878	214170879	G	A	snv	0.163
19004	180019049FD	RRP15	c.367G>A	p.E123K | p.Glu123Lys	missense	NM_016052.3	Y	EX2	1	218475862	218475863	G	A	snv	0.349
19004	180019049FD	EXOC8	c.1865A>G	p.K622R | p.Lys622Arg	missense	NM_175876.3	Y	EX1E	1	231471626	231471627	T	C	snv	0.34
19004	180019049FD	FAM49A	c.886G>T	p.E296* | p.Glu296*	nonsense	NM_030797.3	Y	EX11	2	16736358	16736359	C	A	snv	0.231
19004	180019049FD	CCDC88A	c.3493C>A	p.L1165I | p.Leu1165Ile	missense	NM_001135597.1	Y	EX20	2	55544805	55544806	G	T	snv	0.169
19004	180019049FD	ALMS1	c.1961G>T	p.G654V | p.Gly654Val	missense	NM_015120.4	Y	EX8	2	73675611	73675612	G	T	snv	0.21
19004	180019049FD	ITPRIPL1	c.1179C>G	p.D393E | p.Asp393Glu	missense	NM_178495.5	Y	EX1E	2	96993523	96993524	C	G	snv	0.297
19004	180019049FD	TTN	c.85723G>A	p.E28575K | p.Glu28575Lys	missense	NM_001267550.1	Y	EX326	2	179425135	179425136	C	T	snv	0.221
19004	180019049FD	KCNH8	c.1946A>G	p.E649G | p.Glu649Gly	missense	NM_144633.2	Y	EX11	3	19498379	19498380	A	G	snv	0.199
19004	180019049FD	DNAH1	c.5657_5668delCATCCATCAGTG	p.P1886_G1890delinsR | p.Pro1886_Gly1890delinsArg	cds-indel	NM_015512.4	Y	EX36	3	52400794	52400806	CATCCATCAGTG	.	del	0.241
19004	180019049FD	ARHGEF28	c.666G>T	p.Q222H | p.Gln222His	missense	NM_001080479.2	Y	EX6	5	73072346	73072347	G	T	snv	0.187
19004	180019049FD	RGS14	c.1524_1525delGCinsTT	p.Q509* | p.Gln509*	stop-gain	NM_006480.4	Y	EX15E	5	176798898	176798900	GC	TT	delins	0.323
19004	180019049FD	ZNF391	c.25G>T	p.A9S | p.Ala9Ser	missense	NM_001076781.1	Y	EX3E	6	27368173	27368174	G	T	snv	0.077
19004	180019049FD	DHX16	c.256G>A	p.E86K | p.Glu86Lys	missense	NM_003587.4	Y	EX2	6	30639002	30639003	C	T	snv	0.219
19004	180019049FD	AP5Z1	c.2378C>T	p.T793M | p.Thr793Met	missense	NM_014855.2	Y	EX17E	7	4830969	4830970	C	T	snv	0.375
19004	180019049FD	CDCA7L	c.324T>A	p.S108R | p.Ser108Arg	missense	NM_018719.4	Y	EX4	7	21948104	21948105	A	T	snv	0.134
19004	180019049FD	EEPD1	c.1166G>A	p.G389E | p.Gly389Glu	missense	NM_030636.2	Y	EX5	7	36324418	36324419	G	A	snv	0.171
19004	180019049FD	GATAD1	c.598G>C	p.D200H | p.Asp200His	missense	NM_021167.4	Y	EX4	7	92083977	92083978	G	C	snv	0.104
19004	180019049FD	NRCAM	c.179C>A	p.P60H | p.Pro60His	missense	NM_001193582.1	Y	EX6	7	107875077	107875078	G	T	snv	0.06
19004	180019049FD	FAM91A1	c.872G>C	p.R291P | p.Arg291Pro	missense	NM_144963.2	Y	EX11	8	124797890	124797891	G	C	snv	0.462
19004	180019049FD	TBC1D13	c.383+1G>C	.	splice-5	NM_018201.3	Y	IVS6	9	131554853	131554854	G	C	snv	0.262
19004	180019049FD	NUP188	c.2507C>A	p.P836H | p.Pro836His	missense	NM_015354.1	Y	EX24	9	131750438	131750439	C	A	snv	0.296
19004	180019049FD	FAM208B	c.2932A>T	p.T978S | p.Thr978Ser	missense	NM_017782.4	Y	EX15	10	5788315	5788316	A	T	snv	0.212
19004	180019049FD	NLRP6	c.2024T>C	p.I675T | p.Ile675Thr	missense	NM_138329.1	Y	EX4	11	281757	281758	T	C	snv	0.239
19004	180019049FD	EHF	c.64C>G	p.P22A | p.Pro22Ala	missense	NM_012153.5	Y	EX2	11	34664240	34664241	C	G	snv	0.242
19004	180019049FD	NOX4	c.1025A>G	p.H342R | p.His342Arg	missense	NM_016931.3	Y	EX11	11	89133233	89133234	T	C	snv	0.16
19004	180019049FD	CASP4	c.472G>T	p.D158Y | p.Asp158Tyr	missense	NM_001225.3	Y	EX4	11	104821725	104821726	C	A	snv	0.21
19004	180019049FD	ASUN	c.646A>T	p.S216C | p.Ser216Cys	missense	NM_018164.2	Y	EX6	12	27078722	27078723	T	A	snv	0.209
19004	180019049FD	OTOGL	c.3735T>A	p.Y1245* | p.Tyr1245*	nonsense	NM_173591.3	Y	EX32	12	80712452	80712453	T	A	snv	0.322
19004	180019049FD	SLC24A6	c.700C>G	p.L234V | p.Leu234Val	missense	NM_024959.2	Y	EX8	12	113756870	113756871	G	C	snv	0.28
19004	180019049FD	FAM48A	c.983G>A	p.W328* | p.Trp328*	nonsense	NM_001014286.2	Y	EX13	13	37603911	37603912	C	T	snv	0.059
19004	180019049FD	CCDC175	c.2050C>T	p.L684F | p.Leu684Phe	missense	NM_001164399.1	Y	EX17	14	59988339	59988340	G	A	snv	0.181
19004	180019049FD	IVD	c.367G>T	p.G123* | p.Gly123*	nonsense	NM_002225.3	Y	EX4	15	40702897	40702898	G	T	snv	0.187
19004	180019049FD	TP53	c.469G>T	p.V157F | p.Val157Phe	missense	NM_000546.5	Y	EX5	17	7578460	7578461	C	A	snv	0.213
19004	180019049FD	KRT31	c.667C>T	p.R223W | p.Arg223Trp	missense	NM_002277.2	Y	EX4	17	39551796	39551797	G	A	snv	0.059
19004	180019049FD	MED13	c.5462A>G	p.N1821S | p.Asn1821Ser	missense	NM_005121.2	Y	EX23	17	60038245	60038246	T	C	snv	0.256
19004	180019049FD	HELZ	c.614A>T	p.Q205L | p.Gln205Leu	missense	NM_014877.3	Y	EX10	17	65186414	65186415	T	A	snv	0.228
19004	180019049FD	RTBDN	c.475G>T	p.E159* | p.Glu159*	nonsense	NM_031429.2	Y	EX6	19	12937671	12937672	C	A	snv	0.218
19004	180019049FD	RFX1	c.724C>G	p.P242A | p.Pro242Ala	missense	NM_002918.4	Y	EX6	19	14091398	14091399	G	C	snv	0.216
19004	180019049FD	LMTK3	c.2639C>A	p.P880Q | p.Pro880Gln	missense	NM_001080434.1	Y	EX12	19	49001773	49001774	G	T	snv	0.207
19004	180019049FD	GDF5	c.433_434delCT	p.L145Afs*39 | p.Leu145Alafs*39	frameshift	NM_000557.2	Y	EX1	20	34025274	34025276	AG	.	del	0.06
19004	180019049FD	RPS6KA3	c.2179G>A	p.A727T | p.Ala727Thr	missense	NM_004586.2	Y	EX22E	X	20173559	20173560	C	T	snv	0.193
19004	180019049FD	HUWE1	c.4942A>G	p.S1648G | p.Ser1648Gly	missense	NM_031407.5	Y	EX40	X	53612030	53612031	T	C	snv	0.186
15011	180019051FD	VPS13D	c.11266G>A	p.G3756R | p.Gly3756Arg	missense	NM_015378.2	Y	EX58	1	12443109	12443110	G	A	snv	0.073
15011	180019051FD	CYP4A11	c.459C>A	p.D153E | p.Asp153Glu	missense	NM_000778.3	Y	EX4	1	47402386	47402387	G	T	snv	0.135
15011	180019051FD	DOCK7	c.2986G>T	p.D996Y | p.Asp996Tyr	missense	NM_033407.2	Y	EX25	1	63005529	63005530	C	A	snv	0.247
15011	180019051FD	GBP5	c.784C>T	p.Q262* | p.Gln262*	nonsense	NM_052942.3	Y	EX7	1	89732112	89732113	G	A	snv	0.138
15011	180019051FD	SLC6A17	c.2033G>A	p.S678N | p.Ser678Asn	missense	NM_001010898.2	Y	EX12E	1	110740914	110740915	G	A	snv	0.214
15011	180019051FD	TNN	c.2716G>A	p.D906N | p.Asp906Asn	missense	NM_022093.1	Y	EX12	1	175092600	175092601	G	A	snv	0.117
15011	180019051FD	PIGR	c.547G>T	p.V183L | p.Val183Leu	missense	NM_002644.3	Y	EX4	1	207110937	207110938	C	A	snv	0.128
15011	180019051FD	RYR2	c.4841G>T	p.R1614L | p.Arg1614Leu	missense	NM_001035.2	Y	EX36	1	237774218	237774219	G	T	snv	0.102
15011	180019051FD	NBAS	c.6227T>C	p.V2076A | p.Val2076Ala	missense	NM_015909.3	Y	EX47	2	15372554	15372555	A	G	snv	0.095
15011	180019051FD	EHBP1	c.1517A>G	p.Y506C | p.Tyr506Cys	missense	NM_001142615.2	Y	EX13	2	63175497	63175498	A	G	snv	0.273
15011	180019051FD	NFE2L2	c.92_94delGAG	p.G31del | p.Gly31del	cds-del	NM_006164.4	Y	EX2	2	178098950	178098953	CTC	.	del	0.297
15011	180019051FD	SSFA2	c.2587A>T	p.R863* | p.Arg863*	nonsense	NM_001130445.1	Y	EX11	2	182780953	182780954	A	T	snv	0.096
15011	180019051FD	LRRC33	c.1900C[3>2] (std: c.1900C[2] alt: c.1902delC )	p.G635Efs*123 | p.Gly635Glufs*123	frameshift	NM_198565.1	Y	EX3E	3	196388413	196388414	C	.	del	0.228
15011	180019051FD	N4BP2	c.3599A>G	p.N1200S | p.Asn1200Ser	missense	NM_018177.4	Y	EX9	4	40123329	40123330	A	G	snv	0.137
15011	180019051FD	SLAIN2	c.1679+1G>T	.	splice-5	NM_020846.1	Y	IVS7	4	48422460	48422461	G	T	snv	0.274
15011	180019051FD	ALB	c.304_305dupGC	p.T103Qfs*39 | p.Thr103Glnfs*39	frameshift	NM_000477.5	Y	EX4	4	74274343	74274343	.	GC	ins	0.278
15011	180019051FD	MTTP	c.1808A>T	p.H603L | p.His603Leu	missense	NM_000253.2	Y	EX14	4	100532337	100532338	A	T	snv	0.292
15011	180019051FD	NKD2	c.790T>C	p.S264P | p.Ser264Pro	missense	NM_033120.3	Y	EX10E	5	1037921	1037922	T	C	snv	0.183
15011	180019051FD	IRX2	c.1283C>T	p.A428V | p.Ala428Val	missense	NM_033267.4	Y	EX3	5	2748538	2748539	G	A	snv	0.236
15011	180019051FD	DAB2	c.302G>A	p.G101E | p.Gly101Glu	missense	NM_001343.3	Y	EX4	5	39392494	39392495	C	T	snv	0.22
15011	180019051FD	KIAA0825	c.2027G>A	p.R676Q | p.Arg676Gln	missense	NM_001145678.1	Y	EX11	5	93800609	93800610	C	T	snv	0.088
15011	180019051FD	UIMC1	c.537A>T	p.R179S | p.Arg179Ser	missense	NM_001199297.1	Y	EX7	5	176396218	176396219	T	A	snv	0.249
15011	180019051FD	FLT4	c.2291C[2>1] (std: c.2291C[1] alt: c.2292delC )	p.V765Wfs*13 | p.Val765Trpfs*13	frameshift	NM_182925.4	Y	EX15	5	180047882	180047883	G	.	del	0.231
15011	180019051FD	BAI3	c.2578G>C	p.A860P | p.Ala860Pro	missense	NM_001704.2	Y	EX18	6	69943278	69943279	G	C	snv	0.214
15011	180019051FD	HTR1B	c.815C>T	p.S272L | p.Ser272Leu	missense	NM_000863.1	Y	EX1E	6	78172305	78172306	G	A	snv	0.138
15011	180019051FD	CASP8AP2	c.4895A>C	p.D1632A | p.Asp1632Ala	missense	NM_012115.3	Y	EX8	6	90577903	90577904	A	C	snv	0.222
15011	180019051FD	HDAC9	c.2137G>C	p.D713H | p.Asp713His	missense	NM_178423.1	Y	EX15	7	18801881	18801882	G	C	snv	0.204
15011	180019051FD	POM121L12	c.798C>G	p.D266E | p.Asp266Glu	missense	NM_182595.3	Y	EX1E	7	53104161	53104162	C	G	snv	0.211
15011	180019051FD	KPNA7	c.59A>T	p.D20V | p.Asp20Val	missense	NM_001145715.1	Y	EX1	7	98805030	98805031	T	A	snv	0.094
15011	180019051FD	CYP3A4	c.1457A[5>6] (std: c.1461dupA alt: c.1461_1462insA )	p.P488Tfs*7 | p.Pro488Thrfs*7	frameshift	NM_017460.5	Y	EX13E	7	99355806	99355806	.	T	ins	0.222
15011	180019051FD	FOXP2	c.1948A>G	p.S650G | p.Ser650Gly	missense	NM_148898.3	Y	EX17	7	114304360	114304361	A	G	snv	0.139
15011	180019051FD	CSMD1	c.244G>T	p.D82Y | p.Asp82Tyr	missense	NM_033225.5	Y	EX2	8	4494921	4494922	C	A	snv	0.156
15011	180019051FD	IDO1	c.137T>A	p.L46Q | p.Leu46Gln	missense	NM_002164.5	Y	EX2	8	39775442	39775443	T	A	snv	0.222
15011	180019051FD	TG	c.6847T>A	p.Y2283N | p.Tyr2283Asn	missense	NM_003235.4	Y	EX39	8	134031910	134031911	T	A	snv	0.205
15011	180019051FD	PRUNE2	c.2698C>T	p.Q900* | p.Gln900*	nonsense	NM_015225.2	Y	EX8	9	79324491	79324492	G	A	snv	0.116
15011	180019051FD	QRFP	c.197C>T	p.A66V | p.Ala66Val	missense	NM_198180.1	Y	EX1E	9	133769028	133769029	G	A	snv	0.334
15011	180019051FD	SMC3	c.2593G>A	p.E865K | p.Glu865Lys	missense	NM_005445.3	Y	EX23	10	112360836	112360837	G	A	snv	0.211
15011	180019051FD	OR4C16	c.485T>A	p.L162Q | p.Leu162Gln	missense	NM_001004701.2	Y	EX1E	11	55340087	55340088	T	A	snv	0.35
15011	180019051FD	FAT3	c.6725T>C	p.V2242A | p.Val2242Ala	missense	NM_001008781.2	Y	EX9	11	92532903	92532904	T	C	snv	0.255
15011	180019051FD	KDM5A	c.3709C[3>2] (std: c.3709C[2] alt: c.3711delC )	p.V1238Yfs*12 | p.Val1238Tyrfs*12	frameshift	NM_001042603.1	Y	EX23	12	416838	416839	G	.	del	0.231
15011	180019051FD	LEMD3	c.1679C>T	p.A560V | p.Ala560Val	missense	NM_014319.4	Y	EX4	12	65612382	65612383	C	T	snv	0.089
15011	180019051FD	NBEA	c.2252A>T	p.Y751F | p.Tyr751Phe	missense	NM_015678.4	Y	EX17	13	35697626	35697627	A	T	snv	0.222
15011	180019051FD	GEMIN2	c.170+1G>C	.	splice-5	NM_003616.2	Y	IVS1	14	39583679	39583680	G	C	snv	0.179
15011	180019051FD	NPAP1	c.3083G>A	p.G1028D | p.Gly1028Asp	missense	NM_018958.2	Y	EX1E	15	24924096	24924097	G	A	snv	0.184
15011	180019051FD	FAM169B	c.574C>T	p.P192S | p.Pro192Ser	missense	NM_182562.2	Y	EX7E	15	98982864	98982865	G	A	snv	0.203
15011	180019051FD	TP53	c.97-2A>T	.	splice-3	NM_000546.5	Y	IVS3	17	7579591	7579592	T	A	snv	0.332
15011	180019051FD	RHOT1	c.781A>T	p.R261* | p.Arg261*	nonsense	NM_001033568.1	Y	EX11	17	30521037	30521038	A	T	snv	0.238
15011	180019051FD	NGFR	c.1198G>A	p.A400T | p.Ala400Thr	missense	NM_002507.3	Y	EX6E	17	47590284	47590285	G	A	snv	0.237
15011	180019051FD	KCNH6	c.847A>T	p.S283C | p.Ser283Cys	missense	NM_030779.2	Y	EX5	17	61611417	61611418	A	T	snv	0.201
15011	180019051FD	EPB41L3	c.819C>A	p.S273R | p.Ser273Arg	missense	NM_012307.2	Y	EX7	18	5433906	5433907	G	T	snv	0.106
15011	180019051FD	ZNF676	c.388A>T	p.R130* | p.Arg130*	nonsense	NM_001001411.2	Y	EX3E	19	22364130	22364131	T	A	snv	0.255
15011	180019051FD	ZNF836	c.775T>A	p.S259T | p.Ser259Thr	missense	NM_001102657.1	Y	EX5E	19	52660160	52660161	A	T	snv	0.251
15011	180019051FD	MACROD2	c.514G>A	p.V172M | p.Val172Met	missense	NM_080676.5	Y	EX6	20	15210680	15210681	G	A	snv	0.25
11003	180019053FD	MAST2	c.979G>T	p.A327S | p.Ala327Ser	missense	NM_015112.2	Y	EX10	1	46476401	46476402	G	T	snv	0.427
11003	180019053FD	TM2D1	c.35C>T	p.P12L | p.Pro12Leu	missense	NM_032027.2	Y	EX1	1	62190757	62190758	G	A	snv	0.388
11003	180019053FD	GTF2B	c.902C>T	p.P301L | p.Pro301Leu	missense	NM_001514.5	Y	EX7E	1	89318944	89318945	G	A	snv	0.203
11003	180019053FD	CHIA	c.1235G>T	p.G412V | p.Gly412Val	missense	NM_201653.3	Y	EX12E	1	111862891	111862892	G	T	snv	0.43
11003	180019053FD	USH2A	c.5695_5696insTCAGCTGACAGTGCTGTTA	p.N1899Ifs*3 | p.Asn1899Ilefs*3	frameshift	NM_206933.2	Y	EX28	1	216246519	216246519	.	TAACAGCACTGTCAGCTGA	ins	0.426
11003	180019053FD	ITPKB	c.2134G>A	p.V712I | p.Val712Ile	missense	NM_002221.3	Y	EX4	1	226834979	226834980	C	T	snv	0.255
11003	180019053FD	CLIP4	c.2000G>T	p.G667V | p.Gly667Val	missense	NM_024692.4	Y	EX16E	2	29404640	29404641	G	T	snv	0.196
11003	180019053FD	HK2	c.721G>A	p.E241K | p.Glu241Lys	missense	NM_000189.4	Y	EX7	2	75101421	75101422	G	A	snv	0.398
11003	180019053FD	CNNM4	c.706C>T	p.R236W | p.Arg236Trp	missense	NM_020184.3	Y	EX1	2	97427441	97427442	C	T	snv	0.368
11003	180019053FD	LRP1B	c.8593T>C	p.C2865R | p.Cys2865Arg	missense	NM_018557.2	Y	EX54	2	141260600	141260601	A	G	snv	0.321
11003	180019053FD	TTN	c.65416C>T	p.R21806W | p.Arg21806Trp	missense	NM_001267550.1	Y	EX312	2	179448492	179448493	G	A	snv	0.262
11003	180019053FD	FAM171B	c.1163G>A	p.R388K | p.Arg388Lys	missense	NM_177454.3	Y	EX8E	2	187626231	187626232	G	A	snv	0.278
11003	180019053FD	DNAH7	c.3140A>G	p.N1047S | p.Asn1047Ser	missense	NM_018897.2	Y	EX20	2	196801454	196801455	T	C	snv	0.264
11003	180019053FD	OBSL1	c.1282G>A	p.G428R | p.Gly428Arg	missense	NM_015311.2	Y	EX2	2	220432776	220432777	C	T	snv	0.222
11003	180019053FD	PLXNB1	c.1194_1210delGGAGTGGCCAGGGATTCinsA	p.E399Sfs*2 | p.Glu399Serfs*2	frameshift	NM_002673.4	Y	EX4	3	48464253	48464270	GAATCCCTGGCCACTCC	T	delins	0.22
11003	180019053FD	CHST13	c.181G>A	p.D61N | p.Asp61Asn	missense	NM_152889.2	Y	EX3E	3	126260575	126260576	G	A	snv	0.285
11003	180019053FD	AFAP1	c.840A>T	p.R280S | p.Arg280Ser	missense	NM_001134647.1	Y	EX8	4	7817808	7817809	T	A	snv	0.247
11003	180019053FD	INTS12	c.965C>A	p.A322D | p.Ala322Asp	missense	NM_020395.3	Y	EX8E	4	106604313	106604314	G	T	snv	0.516
11003	180019053FD	TARS	c.43G>A	p.G15S | p.Gly15Ser	missense	NM_001258438.1	Y	EX1	5	33441234	33441235	G	A	snv	0.272
11003	180019053FD	APC	c.3856G>A	p.E1286K | p.Glu1286Lys	missense	NM_000038.5	Y	EX16E	5	112175146	112175147	G	A	snv	0.294
11003	180019053FD	PCDHB16	c.659C>A	p.P220Q | p.Pro220Gln	missense	NM_020957.1	Y	EX1E	5	140562792	140562793	C	A	snv	0.289
11003	180019053FD	PCDHGA1	c.736C>A	p.Q246K | p.Gln246Lys	missense	NM_018912.2	Y	EX1	5	140710986	140710987	C	A	snv	0.381
11003	180019053FD	GEMIN5	c.2383C>T	p.L795F | p.Leu795Phe	missense	NM_015465.4	Y	EX16	5	154287162	154287163	G	A	snv	0.379
11003	180019053FD	GABBR1	c.554G>T	p.G185V | p.Gly185Val	missense	NM_001470.2	Y	EX6	6	29595365	29595366	C	A	snv	0.397
11003	180019053FD	SRPK1	c.111dupT	p.E38*fs*1 | p.Glu38*fs*1	frameshift	NM_003137.4	Y	EX3	6	35858753	35858753	.	A	ins	0.326
11003	180019053FD	CNR1	c.1306G>A	p.A436T | p.Ala436Thr	missense	NM_001160258.1	Y	EX4E	6	88853687	88853688	C	T	snv	0.288
11003	180019053FD	BRAT1	c.322C>A	p.P108T | p.Pro108Thr	missense	NM_152743.3	Y	EX4	7	2584650	2584651	G	T	snv	0.315
11003	180019053FD	TNRC18	c.6960_6962delTGGinsCGT	p.G2321V | p.Gly2321Val	missense	NM_001080495.2	Y	EX26	7	5354679	5354682	CCA	ACG	delins	0.329
11003	180019053FD	SNX13	c.282G>T	p.L94F | p.Leu94Phe	missense	NM_015132.4	Y	EX4	7	17931204	17931205	C	A	snv	0.318
11003	180019053FD	TNS3	c.1949G>C	p.G650A | p.Gly650Ala	missense	NM_022748.11	Y	EX17	7	47408293	47408294	C	G	snv	0.347
11003	180019053FD	GUSB	c.35T>C	p.L12P | p.Leu12Pro	missense	NM_000181.3	Y	EX1	7	65447135	65447136	A	G	snv	0.364
11003	180019053FD	RABL5	c.116+2T>C	.	splice-5	NM_022777.2	Y	IVS2	7	100962234	100962235	A	G	snv	0.328
11003	180019053FD	SNAI2	c.712G>A	p.V238I | p.Val238Ile	missense	NM_003068.4	Y	EX3E	8	49831460	49831461	C	T	snv	0.225
11003	180019053FD	INTS8	c.1663A>T	p.S555C | p.Ser555Cys	missense	NM_017864.2	Y	EX14	8	95866053	95866054	A	T	snv	0.232
11003	180019053FD	ZFPM2	c.3214G>A	p.D1072N | p.Asp1072Asn	missense	NM_012082.3	Y	EX8E	8	106815523	106815524	G	A	snv	0.123
11003	180019053FD	AK8	c.613A>T	p.M205L | p.Met205Leu	missense	NM_152572.2	Y	EX8	9	135702384	135702385	T	A	snv	0.349
11003	180019053FD	SDCCAG3	c.423G[3>2] (std: c.423G[2] alt: c.425delG )	p.G142Dfs*91 | p.Gly142Aspfs*91	frameshift	NM_001039707.1	Y	EX5	9	139301990	139301991	C	.	del	0.279
11003	180019053FD	SFMBT2	c.2152-2A>T	.	splice-3	NM_001029880.2	Y	IVS18	10	7214121	7214122	T	A	snv	0.242
11003	180019053FD	COMTD1	c.250T>C	p.S84P | p.Ser84Pro	missense	NM_144589.2	Y	EX3	10	76995102	76995103	A	G	snv	0.308
11003	180019053FD	CYP2E1	c.89G>A	p.W30* | p.Trp30*	nonsense	NM_000773.3	Y	EX1	10	135340987	135340988	G	A	snv	0.059
11003	180019053FD	DCDC5	c.1210G>T	p.V404L | p.Val404Leu	missense	NM_020869.3	Y	EX10	11	30930521	30930522	C	A	snv	0.336
11003	180019053FD	MS4A12	c.219A>G	p.I73M | p.Ile73Met	missense	NM_017716.2	Y	EX2	11	60265009	60265010	A	G	snv	0.429
11003	180019053FD	DYNC2H1	c.2880_2881delCCinsAT	p.Q961* | p.Gln961*	stop-gain	NM_001080463.1	Y	EX20	11	103019279	103019281	CC	AT	delins	0.449
11003	180019053FD	ABCD2	c.1313A>G	p.Y438C | p.Tyr438Cys	missense	NM_005164.3	Y	EX4	12	39998655	39998656	T	C	snv	0.167
11003	180019053FD	MLL2	c.15005G>C	p.R5002P | p.Arg5002Pro	missense	NM_003482.3	Y	EX48	12	49420743	49420744	C	G	snv	0.371
11003	180019053FD	LRP1	c.2423G>T	p.R808L | p.Arg808Leu	missense	NM_002332.2	Y	EX15	12	57556658	57556659	G	T	snv	0.318
11003	180019053FD	OAS1	c.769A>G	p.T257A | p.Thr257Ala	missense	NM_016816.2	Y	EX4	12	113354427	113354428	A	G	snv	0.196
11003	180019053FD	TMEM132C	c.2221G>T	p.D741Y | p.Asp741Tyr	missense	NM_001136103.2	Y	EX9E	12	129189733	129189734	G	T	snv	0.22
11003	180019053FD	ZNF268	c.72G>T	p.R24S | p.Arg24Ser	missense	NM_003415.2	Y	EX3	12	133764495	133764496	G	T	snv	0.161
11003	180019053FD	AHNAK2	c.4081G>T	p.D1361Y | p.Asp1361Tyr	missense	NM_138420.2	Y	EX7E	14	105417706	105417707	C	A	snv	0.555
11003	180019053FD	ISLR	c.1070G>T	p.R357L | p.Arg357Leu	missense	NM_005545.3	Y	EX2E	15	74468268	74468269	G	T	snv	0.324
11003	180019053FD	CHST4	c.709AAG[2>1] (std: c.709AAG[1] alt: c.712_714delAAG )	p.K237[2>1] (std: p.K237[1] alt: p.K238del ) | p.Lys237[2>1] (std: p.Lys237[1] alt: p.Lys238del )	cds-del	NM_005769.2	Y	EX2E	16	71571288	71571291	AAG	.	del	0.205
11003	180019053FD	TP53	c.919+2T>A	.	splice-5	NM_000546.5	Y	IVS8	17	7577016	7577017	A	T	snv	0.499
11003	180019053FD	GAS2L2	c.2236C>T	p.P746S | p.Pro746Ser	missense	NM_139285.3	Y	EX6E	17	34072279	34072280	G	A	snv	0.396
11003	180019053FD	SDK2	c.1208A>T	p.N403I | p.Asn403Ile	missense	NM_001144952.1	Y	EX10	17	71429974	71429975	T	A	snv	0.336
11003	180019053FD	DLGAP1	c.2441T>C	p.M814T | p.Met814Thr	missense	NM_004746.3	Y	EX10	18	3534229	3534230	A	G	snv	0.3
11003	180019053FD	SAFB2	c.2320G>T	p.G774C | p.Gly774Cys	missense	NM_014649.2	Y	EX16	19	5592785	5592786	C	A	snv	0.177
11003	180019053FD	TUBB4A	c.466C>T	p.R156C | p.Arg156Cys	missense	NM_006087.2	Y	EX4E	19	6496043	6496044	G	A	snv	0.504
11003	180019053FD	AP1M2	c.536T>C	p.V179A | p.Val179Ala	missense	NM_005498.4	Y	EX5	19	10692172	10692173	A	G	snv	0.518
11003	180019053FD	ZNF101	c.1171G>A	p.E391K | p.Glu391Lys	missense	NM_033204.2	Y	EX4E	19	19790968	19790969	G	A	snv	0.079
11003	180019053FD	EML2	c.808C>T	p.R270W | p.Arg270Trp	missense	NM_001193268.1	Y	EX7	19	46137703	46137704	G	A	snv	0.308
11003	180019053FD	CD93	c.1913G>T	p.R638M | p.Arg638Met	missense	NM_012072.3	Y	EX1	20	23064916	23064917	C	A	snv	0.319
11003	180019053FD	STK4	c.712A>G	p.T238A | p.Thr238Ala	missense	NM_006282.2	Y	EX7	20	43625827	43625828	A	G	snv	0.272
11003	180019053FD	HRH3	c.73G>C	p.G25R | p.Gly25Arg	missense	NM_007232.2	Y	EX1	20	60794953	60794954	C	G	snv	0.22
11003	180019053FD	EVA1C	c.1058A>T	p.D353V | p.Asp353Val	missense	NM_058187.3	Y	EX8E	21	33887231	33887232	A	T	snv	0.248
11003	180019053FD	TBC1D10A	c.727-2A>G	.	splice-3	NM_001204240.1	Y	IVS6	22	30690100	30690101	T	C	snv	0.327
11002	180019055FD	IGSF21	c.1105G>T	p.E369* | p.Glu369*	nonsense	NM_032880.4	Y	EX8	1	18703296	18703297	G	T	snv	0.182
11002	180019055FD	DOCK7	c.1327G>T	p.G443C | p.Gly443Cys	missense	NM_033407.2	Y	EX12	1	63091027	63091028	C	A	snv	0.186
11002	180019055FD	CD34	c.437T>A	p.L146H | p.Leu146His	missense	NM_001025109.1	Y	EX3	1	208072396	208072397	A	T	snv	0.2
11002	180019055FD	NVL	c.2458G>A	p.E820K | p.Glu820Lys	missense	NM_002533.3	Y	EX22	1	224418995	224418996	C	T	snv	0.084
11002	180019055FD	KIAA1804	c.950A>T	p.K317M | p.Lys317Met	missense	NM_032435.2	Y	EX2	1	233482331	233482332	A	T	snv	0.319
11002	180019055FD	VN1R5	c.338A>T	p.Q113L | p.Gln113Leu	missense	NM_173858.1	Y	EX1E	1	247419710	247419711	A	T	snv	0.335
11002	180019055FD	APOB	c.5107G>T	p.A1703S | p.Ala1703Ser	missense	NM_000384.2	Y	EX26	2	21234632	21234633	C	A	snv	0.137
11002	180019055FD	NCOA1	c.3161T[2>1] (std: c.3161T[1] alt: c.3162delT )	p.R1055Dfs*14 | p.Arg1055Aspfs*14	frameshift	NM_003743.4	Y	EX15	2	24952643	24952644	T	.	del	0.142
11002	180019055FD	STON1-GTF2A1L	c.443A>T	p.K148I | p.Lys148Ile	missense	NM_001198593.1	Y	EX2	2	48808214	48808215	A	T	snv	0.121
11002	180019055FD	STON1	c.443A>T	p.K148I | p.Lys148Ile	missense	NM_001198595.1	N	EX3	2	48808214	48808215	A	T	snv	0.121
11002	180019055FD	PSME4	c.958-2A>T	.	splice-3	NM_014614.2	Y	IVS8	2	54159898	54159899	T	A	snv	0.258
11002	180019055FD	FER1L5	c.5019A>C	p.K1673N | p.Lys1673Asn	missense	NM_001113382.1	Y	EX44	2	97366075	97366076	A	C	snv	0.144
11002	180019055FD	LRP1B	c.7544A>T	p.E2515V | p.Glu2515Val	missense	NM_018557.2	Y	EX46	2	141294247	141294248	T	A	snv	0.282
11002	180019055FD	LRP1B	c.4529G>A	p.S1510N | p.Ser1510Asn	missense	NM_018557.2	Y	EX27	2	141625208	141625209	C	T	snv	0.127
11002	180019055FD	EPC2	c.1673C>G	p.S558C | p.Ser558Cys	missense	NM_015630.3	Y	EX10	2	149528908	149528909	C	G	snv	0.05
11002	180019055FD	CNTN6	c.784A>T	p.R262* | p.Arg262*	nonsense	NM_014461.2	Y	EX8	3	1363355	1363356	A	T	snv	0.317
11002	180019055FD	CTNNB1	c.97T>C	p.S33P | p.Ser33Pro	missense	NM_001904.3	Y	EX3	3	41266099	41266100	T	C	snv	0.105
11002	180019055FD	SETD2	c.2812delG	p.D938Ifs*44 | p.Asp938Ilefs*44	frameshift	NM_014159.6	Y	EX3	3	47163313	47163314	C	.	del	0.094
11002	180019055FD	CCDC54	c.192G>T	p.M64I | p.Met64Ile	missense	NM_032600.2	Y	EX1E	3	107096625	107096626	G	T	snv	0.103
11002	180019055FD	EVC2	c.955C>T	p.R319* | p.Arg319*	nonsense	NM_001166136.1	Y	EX10	4	5642515	5642516	G	A	snv	0.124
11002	180019055FD	KIAA1239	c.2732C>A	p.S911* | p.Ser911*	nonsense	NM_001144990.1	Y	EX7E	4	37446341	37446342	C	A	snv	0.177
11002	180019055FD	GUF1	c.1499A>G	p.K500R | p.Lys500Arg	missense	NM_021927.2	Y	EX13	4	44693701	44693702	A	G	snv	0.139
11002	180019055FD	ALB	c.1759G>T	p.D587Y | p.Asp587Tyr	missense	NM_000477.5	Y	EX13	4	74285329	74285330	G	T	snv	0.194
11002	180019055FD	CXCL5	c.275T>A	p.L92H | p.Leu92His	missense	NM_002994.3	Y	EX3	4	74863779	74863780	A	T	snv	0.177
11002	180019055FD	CCNG2	c.190A>T	p.R64W | p.Arg64Trp	missense	NM_004354.2	Y	EX3	4	78080570	78080571	A	T	snv	0.133
11002	180019055FD	APC	c.2056_2057insCA	p.N686Tfs*33 | p.Asn686Thrfs*33	frameshift	NM_000038.5	Y	EX16E	5	112173346	112173346	.	AC	ins	0.135
11002	180019055FD	TGFBI	c.1496C[7>8] (std: c.1502dupC alt: c.1502_1503insC )	p.M502Nfs*15 | p.Met502Asnfs*15	frameshift	NM_000358.2	Y	EX11	5	135391453	135391453	.	C	ins	0.241
11002	180019055FD	PCDHGB6	c.1831G>A	p.A611T | p.Ala611Thr	missense	NM_018926.2	Y	EX1	5	140789599	140789600	G	A	snv	0.231
11002	180019055FD	ADAM19	c.828T[2>1] (std: c.828T[1] alt: c.829delT )	p.S277Lfs*24 | p.Ser277Leufs*24	frameshift	NM_033274.3	Y	EX9	5	156936384	156936385	A	.	del	0.199
11002	180019055FD	SCGN	c.664G>T	p.V222L | p.Val222Leu	missense	NM_006998.3	Y	EX10	6	25691313	25691314	G	T	snv	0.071
11002	180019055FD	GABBR1	c.2240A>G	p.K747R | p.Lys747Arg	missense	NM_001470.2	Y	EX19	6	29574238	29574239	T	C	snv	0.098
11002	180019055FD	KHDRBS2	c.284C>A	p.T95K | p.Thr95Lys	missense	NM_152688.2	Y	EX3	6	62757834	62757835	G	T	snv	0.232
11002	180019055FD	IMPG1	c.1096G>A	p.E366K | p.Glu366Lys	missense	NM_001563.2	Y	EX10	6	76715042	76715043	C	T	snv	0.155
11002	180019055FD	SRSF12	c.263G>C	p.G88A | p.Gly88Ala	missense	NM_080743.4	Y	EX3	6	89815156	89815157	C	G	snv	0.273
11002	180019055FD	LAMA4	c.1459G>A	p.D487N | p.Asp487Asn	missense	NM_001105206.2	Y	EX12	6	112493904	112493905	C	T	snv	0.11
11002	180019055FD	PDE10A	c.2231T>A	p.I744N | p.Ile744Asn	missense	NM_001130690.2	Y	EX21	6	165749647	165749648	A	T	snv	0.137
11002	180019055FD	C7orf26	c.802A>T	p.S268C | p.Ser268Cys	missense	NM_024067.2	Y	EX4	7	6639680	6639681	A	T	snv	0.165
11002	180019055FD	HGF	c.202G>A	p.D68N | p.Asp68Asn	missense	NM_000601.4	Y	EX2	7	81392074	81392075	C	T	snv	0.126
11002	180019055FD	MGAM	c.1677G[2>1] (std: c.1677G[1] alt: c.1678delG )	p.D560Mfs*51 | p.Asp560Metfs*51	frameshift	NM_004668.2	Y	EX15	7	141734068	141734069	G	.	del	0.13
11002	180019055FD	AGAP3	c.2287C>T	p.R763C | p.Arg763Cys	missense	NM_031946.4	Y	EX17	7	150840440	150840441	C	T	snv	0.133
11002	180019055FD	CHPF2	c.902G>T	p.S301I | p.Ser301Ile	missense	NM_019015.1	Y	EX3	7	150933566	150933567	G	T	snv	0.146
11002	180019055FD	MLL3	c.7063C>T	p.L2355F | p.Leu2355Phe	missense	NM_170606.2	Y	EX36	7	151877881	151877882	G	A	snv	0.141
11002	180019055FD	ADAM2	c.1763G[2>1] (std: c.1763G[1] alt: c.1764delG )	p.W588*fs*1 | p.Trp588*fs*1	frameshift	NM_001464.3	Y	EX16	8	39613279	39613280	C	.	del	0.122
11002	180019055FD	C8orf34	c.736A>T	p.S246C | p.Ser246Cys	missense	NM_052958.2	Y	EX4	8	69381054	69381055	A	T	snv	0.087
11002	180019055FD	SLC26A7	c.1027-2A>G	.	splice-3	NM_134266.1	Y	IVS8	8	92355578	92355579	A	G	snv	0.423
11002	180019055FD	KCNV1	c.1225G>C	p.A409P | p.Ala409Pro	missense	NM_014379.2	Y	EX3E	8	110980594	110980595	C	G	snv	0.077
11002	180019055FD	ZNF34	c.272G>T	p.R91L | p.Arg91Leu	missense	NM_030580.3	Y	EX5	8	146002913	146002914	C	A	snv	0.09
11002	180019055FD	SVEP1	c.2605G>C	p.G869R | p.Gly869Arg	missense	NM_153366.3	Y	EX15	9	113234597	113234598	C	G	snv	0.161
11002	180019055FD	DHTKD1	c.902C>T	p.T301I | p.Thr301Ile	missense	NM_018706.5	Y	EX5	10	12131168	12131169	C	T	snv	0.11
11002	180019055FD	ITPRIP	c.1165C>T	p.R389* | p.Arg389*	nonsense	NM_033397.2	Y	EX3E	10	106074644	106074645	G	A	snv	0.113
11002	180019055FD	ATRNL1	c.911G>T	p.G304V | p.Gly304Val	missense	NM_207303.2	Y	EX6	10	116919881	116919882	G	T	snv	0.108
11002	180019055FD	C10orf90	c.1535-2A>T	.	splice-3	NM_001004298.2	Y	IVS4	10	128150155	128150156	T	A	snv	0.219
11002	180019055FD	PAX6	c.184-2A>T	.	splice-3	NM_001258462.1	Y	IVS6	11	31823325	31823326	T	A	snv	0.165
11002	180019055FD	OR4P4	c.37T>A	p.L13M | p.Leu13Met	missense	NM_001004124.1	Y	EX1E	11	55405869	55405870	T	A	snv	0.123
11002	180019055FD	OR5AS1	c.641T>A	p.I214K | p.Ile214Lys	missense	NM_001001921.1	Y	EX1E	11	55798534	55798535	T	A	snv	0.174
11002	180019055FD	AHNAK	c.6137T>C	p.L2046P | p.Leu2046Pro	missense	NM_001620.1	Y	EX5E	11	62295751	62295752	A	G	snv	0.165
11002	180019055FD	TRIM77P	c.1123A>T	p.I375F | p.Ile375Phe	missense	NM_001146162.1	Y	EX6E	11	89450809	89450810	A	T	snv	0.12
11002	180019055FD	SRSF8	c.569A>T	p.Y190F | p.Tyr190Phe	missense	NM_032102.2	Y	EX1E	11	94800957	94800958	A	T	snv	0.175
11002	180019055FD	MUC19	c.2436T>A	p.D812E | p.Asp812Glu	missense	XM_003846356.1	Y	EX20	12	40823430	40823431	T	A	snv	0.138
11002	180019055FD	SCN8A	c.848T>C	p.V283A | p.Val283Ala	missense	NM_014191.3	Y	EX7	12	52093494	52093495	T	C	snv	0.119
11002	180019055FD	CPM	c.961G>A	p.D321N | p.Asp321Asn	missense	NM_001874.4	Y	EX8	12	69252830	69252831	C	T	snv	0.13
11002	180019055FD	SOCS2	c.95_96delAG	p.Q32Rfs*24 | p.Gln32Argfs*24	frameshift	NM_001270470.1	Y	EX2	12	93966767	93966769	AG	.	del	0.246
11002	180019055FD	BTBD11	c.1491G>T	p.R497S | p.Arg497Ser	missense	NM_001018072.1	Y	EX4	12	107974928	107974929	G	T	snv	0.299
11002	180019055FD	DNAH10	c.5696C>T	p.S1899F | p.Ser1899Phe	missense	NM_207437.3	Y	EX33	12	124333376	124333377	C	T	snv	0.277
11002	180019055FD	FRY	c.6290TC[2>1] (std: c.6290TC[1] alt: c.6292_6293delTC )	p.S2098Rfs*59 | p.Ser2098Argfs*59	frameshift	NM_023037.2	Y	EX44	13	32811994	32811996	TC	.	del	0.137
11002	180019055FD	CCDC168	c.1808C>G	p.T603S | p.Thr603Ser	missense	NM_001146197.1	Y	EX4E	13	103401238	103401239	G	C	snv	0.198
11002	180019055FD	TEX30	c.374G[4>3] (std: c.374G[3] alt: c.377delG )	p.G126Vfs*26 | p.Gly126Valfs*26	frameshift	NM_138779.3	Y	EX5	13	103419749	103419750	C	.	del	0.112
11002	180019055FD	LTB4R	c.114T>G	p.F38L | p.Phe38Leu	missense	NM_181657.3	Y	EX2E	14	24784970	24784971	T	G	snv	0.356
11002	180019055FD	RIPK3	c.407C>T	p.P136L | p.Pro136Leu	missense	NM_006871.3	Y	EX3	14	24808284	24808285	G	A	snv	0.359
11002	180019055FD	VRTN	c.1166G>C	p.C389S | p.Cys389Ser	missense	NM_018228.2	Y	EX2E	14	74824651	74824652	G	C	snv	0.337
11002	180019055FD	MAPKBP1	c.2782C>A	p.P928T | p.Pro928Thr	missense	NM_001128608.1	Y	EX25	15	42113826	42113827	C	A	snv	0.115
11002	180019055FD	DYX1C1	c.328A>T	p.R110* | p.Arg110*	nonsense	NM_001033560.1	Y	EX4	15	55783397	55783398	T	A	snv	0.246
11002	180019055FD	SLC24A1	c.601G>A	p.V201M | p.Val201Met	missense	NM_004727.2	Y	EX2	15	65917018	65917019	G	A	snv	0.123
11002	180019055FD	IFT140	c.490G>A	p.E164K | p.Glu164Lys	missense	NM_014714.3	Y	EX5	16	1642468	1642469	C	T	snv	0.113
11002	180019055FD	SRRM2	c.733C>T	p.R245* | p.Arg245*	nonsense	NM_016333.3	Y	EX8	16	2809395	2809396	C	T	snv	0.076
11002	180019055FD	MEFV	c.2211A>C	p.R737S | p.Arg737Ser	missense	NM_000243.2	Y	EX10E	16	3293275	3293276	T	G	snv	0.14
11002	180019055FD	PRPSAP2	c.955G>T	p.V319L | p.Val319Leu	missense	NM_002767.3	Y	EX12E	17	18833855	18833856	G	T	snv	0.087
11002	180019055FD	SUPT6H	c.3932A>C	p.K1311T | p.Lys1311Thr	missense	NM_003170.3	Y	EX29	17	27022526	27022527	A	C	snv	0.241
11002	180019055FD	CISD3	c.323A>C	p.Y108S | p.Tyr108Ser	missense	NM_001136498.1	Y	EX4E	17	36889646	36889647	A	C	snv	0.246
11002	180019055FD	ITGA2B	c.1256A>T	p.Q419L | p.Gln419Leu	missense	NM_000419.3	Y	EX13	17	42458383	42458384	T	A	snv	0.294
11002	180019055FD	USP32	c.3682G>T	p.A1228S | p.Ala1228Ser	missense	NM_032582.3	Y	EX30	17	58262972	58262973	C	A	snv	0.325
11002	180019055FD	TBC1D16	c.1134C[4>3] (std: c.1134C[3] alt: c.1137delC )	p.K380Sfs*26 | p.Lys380Serfs*26	frameshift	NM_019020.2	Y	EX6	17	77924329	77924330	G	.	del	0.109
11002	180019055FD	MADCAM1	c.1100C>A	p.A367D | p.Ala367Asp	missense	NM_130760.2	Y	EX5E	19	504915	504916	C	A	snv	0.169
11002	180019055FD	ATG4D	c.1045+1G>C	.	splice-5	NM_032885.4	Y	IVS7	19	10662651	10662652	G	C	snv	0.12
11002	180019055FD	CEACAM6	c.170A>G	p.N57S | p.Asn57Ser	missense	NM_002483.4	Y	EX2	19	42260612	42260613	A	G	snv	0.248
11002	180019055FD	ZNF175	c.409G>T	p.E137* | p.Glu137*	nonsense	NM_007147.2	Y	EX5E	19	52089992	52089993	G	T	snv	0.122
11002	180019055FD	CDH4	c.1214G>A	p.R405H | p.Arg405His	missense	NM_001794.3	Y	EX9	20	60485502	60485503	G	A	snv	0.102
11002	180019055FD	BRD1	c.1763C>T	p.A588V | p.Ala588Val	missense	NM_014577.1	Y	EX4	22	50192227	50192228	G	A	snv	0.089
11001	180019057FD	CPSF3L	c.98A>C	p.K33T | p.Lys33Thr	missense	NM_001256456.1	Y	EX4	1	1256421	1256422	T	G	snv	0.784
11001	180019057FD	SEMA6C	c.1A>G	p.0?	init-loss	NM_001178061.1	Y	EX3	1	151115096	151115097	T	C	snv	0.315
11001	180019057FD	TMEM79	c.598G>C	p.A200P | p.Ala200Pro	missense	NM_032323.2	Y	EX2	1	156255614	156255615	G	C	snv	0.323
11001	180019057FD	LGR6	c.2630A>G	p.D877G | p.Asp877Gly	missense	NM_001017403.1	Y	EX18E	1	202288060	202288061	A	G	snv	0.638
11001	180019057FD	BTNL10	c.344A>T	p.Q115L | p.Gln115Leu	missense	XM_001722031.3	Y	EX3	1	228698342	228698343	T	A	snv	0.59
11001	180019057FD	OR2C3	c.703C>T	p.R235W | p.Arg235Trp	missense	NM_198074.4	Y	EX2E	1	247695110	247695111	G	A	snv	0.362
11001	180019057FD	LRRTM4	c.1318C>T	p.L440F | p.Leu440Phe	missense	NM_001134745.1	Y	EX3	2	77745676	77745677	G	A	snv	0.394
11001	180019057FD	DNAH6	c.8420T>A	p.L2807* | p.Leu2807*	nonsense	NM_001370.1	Y	EX51	2	84931380	84931381	T	A	snv	0.458
11001	180019057FD	POLR1A	c.5020T>A	p.F1674I | p.Phe1674Ile	missense	NM_015425.3	Y	EX33	2	86255049	86255050	A	T	snv	0.073
11001	180019057FD	EIF2AK3	c.3019A>G	p.I1007V | p.Ile1007Val	missense	NM_004836.5	Y	EX15	2	88861874	88861875	T	C	snv	0.418
11001	180019057FD	LY75-CD302	c.3939G>C	p.M1313I | p.Met1313Ile	missense	NM_001198759.1	Y	EX28	2	160688199	160688200	C	G	snv	0.404
11001	180019057FD	LY75	c.3939G>C	p.M1313I | p.Met1313Ile	missense	NM_002349.3	N	EX28	2	160688199	160688200	C	G	snv	0.404
11001	180019057FD	NFE2L2	c.86A>C	p.D29A | p.Asp29Ala	missense	NM_006164.4	Y	EX2	2	178098958	178098959	T	G	snv	0.424
11001	180019057FD	TTN	c.54314G>A	p.R18105H | p.Arg18105His	missense	NM_001267550.1	Y	EX281	2	179469501	179469502	C	T	snv	0.417
11001	180019057FD	TTN	c.3922G>A	p.V1308I | p.Val1308Ile	missense	NM_001267550.1	Y	EX23	2	179643996	179643997	C	T	snv	0.437
11001	180019057FD	GOLGA4	c.716A>C	p.K239T | p.Lys239Thr	missense	NM_001172713.1	Y	EX7	3	37336536	37336537	A	C	snv	0.425
11001	180019057FD	PRICKLE2	c.2381C>A	p.P794H | p.Pro794His	missense	NM_198859.3	Y	EX8E	3	64084880	64084881	G	T	snv	0.415
11001	180019057FD	PHLDB2	c.363T>G	p.Y121* | p.Tyr121*	nonsense	NM_001134438.1	Y	EX2	3	111603286	111603287	T	G	snv	0.403
11001	180019057FD	GPR156	c.2262C>G	p.F754L | p.Phe754Leu	missense	NM_153002.2	Y	EX9E	3	119886061	119886062	G	C	snv	0.448
11001	180019057FD	ALDH1L1	c.1547C>T	p.T516M | p.Thr516Met	missense	NM_012190.3	Y	EX13	3	125850302	125850303	G	A	snv	0.389
11001	180019057FD	ALB	c.270+1delG	.	splice-5	NM_000477.5	Y	IVS3	4	74272478	74272479	G	.	del	0.619
11001	180019057FD	SLC9A3	c.899C>T	p.T300M | p.Thr300Met	missense	NM_004174.2	Y	EX5	5	484667	484668	G	A	snv	0.311
11001	180019057FD	LRRC70	c.713A>G	p.N238S | p.Asn238Ser	missense	NM_181506.4	Y	EX2E	5	61875977	61875978	A	G	snv	0.4
11001	180019057FD	CD180	c.1483G>A	p.V495M | p.Val495Met	missense	NM_005582.2	Y	EX3E	5	66479187	66479188	C	T	snv	0.39
11001	180019057FD	GPR98	c.7058C>T	p.A2353V | p.Ala2353Val	missense	NM_032119.3	Y	EX32	5	89988527	89988528	C	T	snv	0.339
11001	180019057FD	GPR98	c.13507A>G	p.S4503G | p.Ser4503Gly	missense	NM_032119.3	Y	EX67	5	90079727	90079728	A	G	snv	0.448
11001	180019057FD	ANKRD32	c.1156-2A>T	.	splice-3	NM_032290.3	Y	IVS9	5	93998000	93998001	A	T	snv	0.19
11001	180019057FD	PCDHGA6	c.590A>T	p.E197V | p.Glu197Val	missense	NM_018919.2	Y	EX1	5	140754239	140754240	A	T	snv	0.416
11001	180019057FD	RXRB	c.1110A>G	p.I370M | p.Ile370Met	missense	NM_021976.4	Y	EX6	6	33163696	33163697	T	C	snv	0.418
11001	180019057FD	FBXO9	c.284G>T	p.R95L | p.Arg95Leu	missense	NM_012347.4	Y	EX3	6	52941287	52941288	G	T	snv	0.188
11001	180019057FD	VGLL2	c.403C>T	p.P135S | p.Pro135Ser	missense	NM_182645.3	Y	EX3	6	117591716	117591717	C	T	snv	0.406
11001	180019057FD	ARID1B	c.6431_6432dupTA	p.A2145*fs*1 | p.Ala2145*fs*1	frameshift	NM_020732.3	Y	EX20E	6	157528705	157528705	.	TA	ins	0.399
11001	180019057FD	IGF2R	c.532G>A	p.D178N | p.Asp178Asn	missense	NM_000876.2	Y	EX5	6	160445621	160445622	G	A	snv	0.398
11001	180019057FD	RBAK	c.1334C>T	p.T445I | p.Thr445Ile	missense	NM_021163.3	Y	EX5E	7	5104420	5104421	C	T	snv	0.427
11001	180019057FD	LAT2	c.442G>A	p.E148K | p.Glu148Lys	missense	NM_032464.2	Y	EX11	7	73638106	73638107	G	A	snv	0.415
11001	180019057FD	ABCB4	c.499_504delATCAAC	p.I167_N168del | p.Ile167_Asn168del	cds-del	NM_018849.2	Y	EX6	7	87082291	87082297	GTTGAT	.	del	0.36
11001	180019057FD	SLC18A1	c.1436G>A	p.R479Q | p.Arg479Gln	missense	NM_001135691.2	Y	EX16	8	20004796	20004797	C	T	snv	0.735
11001	180019057FD	C8orf37	c.84G>C	p.E28D | p.Glu28Asp	missense	NM_177965.3	Y	EX1	8	96281333	96281334	C	G	snv	0.671
11001	180019057FD	OXR1	c.1994A>G	p.D665G | p.Asp665Gly	missense	NM_001198532.1	Y	EX11	8	107749781	107749782	A	G	snv	0.219
11001	180019057FD	TAF2	c.890G>C	p.C297S | p.Cys297Ser	missense	NM_003184.3	Y	EX7	8	120809988	120809989	C	G	snv	0.223
11001	180019057FD	USP20	c.2305G>A	p.G769R | p.Gly769Arg	missense	NM_006676.6	Y	EX22	9	132638412	132638413	G	A	snv	0.18
11001	180019057FD	GAD2	c.295C>T	p.P99S | p.Pro99Ser	missense	NM_000818.2	Y	EX4	10	26507979	26507980	C	T	snv	0.403
11001	180019057FD	APBB1IP	c.807C>A	p.N269K | p.Asn269Lys	missense	NM_019043.3	Y	EX8	10	26802582	26802583	C	A	snv	0.389
11001	180019057FD	HNRNPF	c.87C>A	p.N29K | p.Asn29Lys	missense	NM_001098208.1	Y	EX3E	10	43883245	43883246	G	T	snv	0.211
11001	180019057FD	STAMBPL1	c.1207A>G	p.K403E | p.Lys403Glu	missense	NM_020799.3	Y	EX10	10	90682145	90682146	A	G	snv	0.421
11001	180019057FD	FGF8	c.490G>T	p.E164* | p.Glu164*	nonsense	NM_033163.3	Y	EX6E	10	103530330	103530331	C	A	snv	0.383
11001	180019057FD	NEURL	c.317T>C	p.V106A | p.Val106Ala	missense	NM_004210.4	Y	EX2	10	105330859	105330860	T	C	snv	0.433
11001	180019057FD	OR51L1	c.186T>A	p.Y62* | p.Tyr62*	nonsense	NM_001004755.1	Y	EX1E	11	5020397	5020398	T	A	snv	0.763
11001	180019057FD	EHBP1L1	c.4010G>C	p.S1337T | p.Ser1337Thr	missense	NM_001099409.1	Y	EX14	11	65357412	65357413	G	C	snv	0.749
11001	180019057FD	USP28	c.878A>G	p.Y293C | p.Tyr293Cys	missense	NM_020886.2	Y	EX9	11	113701620	113701621	T	C	snv	0.762
11001	180019057FD	NLRX1	c.1999C>T	p.R667W | p.Arg667Trp	missense	NM_024618.2	Y	EX7	11	119050728	119050729	C	T	snv	0.79
11001	180019057FD	RIMKLB	c.479C>T	p.T160M | p.Thr160Met	missense	NM_020734.2	Y	EX5	12	8904624	8904625	C	T	snv	0.402
11001	180019057FD	PRB4	c.1A>G	p.0?	init-loss	NM_002723.4	Y	EX1	12	11463331	11463332	T	C	snv	0.371
11001	180019057FD	ATP12A	c.2125A>C	p.I709L | p.Ile709Leu	missense	NM_001185085.1	Y	EX15	13	25280538	25280539	A	C	snv	0.74
11001	180019057FD	LOC440243	c.273A>T	p.Q91H | p.Gln91His	missense	XM_496041.6	Y	EX2	15	23579270	23579271	T	A	snv	0.06
11001	180019057FD	UNC13C	c.1363G>T	p.D455Y | p.Asp455Tyr	missense	NM_001080534.1	Y	EX1	15	54306462	54306463	G	T	snv	0.73
11001	180019057FD	HERC1	c.2671delA	p.T891Qfs*9 | p.Thr891Glnfs*9	frameshift	NM_003922.3	Y	EX14	15	64025319	64025320	T	.	del	0.68
11001	180019057FD	RLTPR	c.3214G>C	p.D1072H | p.Asp1072His	missense	NM_001013838.1	Y	EX30	16	67688144	67688145	G	C	snv	0.733
11001	180019057FD	KLHL36	c.1084G>A	p.A362T | p.Ala362Thr	missense	NM_024731.2	Y	EX3	16	84691496	84691497	G	A	snv	0.687
11001	180019057FD	FOXN1	c.89C>A	p.A30E | p.Ala30Glu	missense	NM_003593.2	Y	EX1	17	26851075	26851076	C	A	snv	0.41
11001	180019057FD	HOXB8	c.712C>A	p.Q238K | p.Gln238Lys	missense	NM_024016.3	Y	EX2E	17	46690583	46690584	G	T	snv	0.439
11001	180019057FD	DNAH17	c.8150T>G	p.F2717C | p.Phe2717Cys	missense	NM_173628.3	Y	EX52	17	76472657	76472658	A	C	snv	0.408
11001	180019057FD	CARD14	c.1617C>G	p.S539R | p.Ser539Arg	missense	NM_024110.4	Y	EX12	17	78171919	78171920	C	G	snv	0.444
11001	180019057FD	RNF125	c.538A>G	p.N180D | p.Asn180Asp	missense	NM_017831.3	Y	EX5	18	29645897	29645898	A	G	snv	0.475
11001	180019057FD	KHSRP	c.1847C>T	p.S616L | p.Ser616Leu	missense	NM_003685.2	Y	EX17	19	6415585	6415586	G	A	snv	0.403
11001	180019057FD	MUC16	c.3749G>A	p.S1250N | p.Ser1250Asn	missense	NM_024690.2	Y	EX1	19	9088065	9088066	C	T	snv	0.443
11001	180019057FD	UQCRFS1	c.271T>G	p.Y91D | p.Tyr91Asp	missense	NM_006003.2	Y	EX2E	19	29699008	29699009	A	C	snv	0.4
11001	180019057FD	LTBP4	c.3340C>T	p.R1114W | p.Arg1114Trp	missense	NM_001042545.1	Y	EX23	19	41128427	41128428	C	T	snv	0.36
11001	180019057FD	ITPKC	c.1156A>C	p.S386R | p.Ser386Arg	missense	NM_025194.2	Y	EX2	19	41231244	41231245	A	C	snv	0.435
11001	180019057FD	C20orf72	c.3G>A	p.0?	init-loss	NM_052865.2	Y	EX2	20	17950504	17950505	G	A	snv	0.397
11001	180019057FD	SLC13A3	c.1346C>T	p.S449F | p.Ser449Phe	missense	NM_022829.5	Y	EX11	20	45195015	45195016	G	A	snv	0.424
11001	180019057FD	CRYAA	c.286A>G	p.I96V | p.Ile96Val	missense	NM_000394.2	Y	EX2	21	44590722	44590723	A	G	snv	0.431
11001	180019057FD	RRP7A	c.562G>A	p.E188K | p.Glu188Lys	missense	NM_015703.4	Y	EX6	22	42910306	42910307	C	T	snv	0.39
11001	180019057FD	WNT7B	c.224A>G	p.Y75C | p.Tyr75Cys	missense	NM_058238.2	Y	EX2	22	46345873	46345874	T	C	snv	0.361
11001	180019057FD	PPARA	c.1211T>C	p.I404T | p.Ile404Thr	missense	NM_005036.4	Y	EX9E	22	46631080	46631081	T	C	snv	0.411
11001	180019057FD	TUBGCP6	c.59A>G	p.K20R | p.Lys20Arg	missense	NM_020461.3	Y	EX1	22	50682829	50682830	T	C	snv	0.396
10013	180019630FD	ELAVL4	c.250G>A	p.G84R | p.Gly84Arg	missense	NM_001144775.1	Y	EX2	1	50610817	50610818	G	A	snv	0.174
10013	180019630FD	PRR9	c.305C>T	p.P102L | p.Pro102Leu	missense	NM_001195571.1	Y	EX2E	1	153190924	153190925	C	T	snv	0.857
10013	180019630FD	CACNA1E	c.1437C>G	p.Y479* | p.Tyr479*	nonsense	NM_001205293.1	Y	EX11	1	181686349	181686350	C	G	snv	0.078
10013	180019630FD	GLUL	c.765C>G	p.N255K | p.Asn255Lys	missense	NM_002065.5	Y	EX7	1	182354529	182354530	G	C	snv	0.122
10013	180019630FD	NAV1	c.5538+2T>G	.	splice-5	NM_020443.4	Y	IVS29	1	201786414	201786415	T	G	snv	0.14
10013	180019630FD	DEGS1	c.122C>T	p.P41L | p.Pro41Leu	missense	NM_003676.3	Y	EX2	1	224377317	224377318	C	T	snv	0.465
10013	180019630FD	AHCTF1	c.2648_2649delACinsGT	p.N883S | p.Asn883Ser	missense	NM_015446.4	Y	EX21	1	247048832	247048834	GT	AC	delins	0.436
10013	180019630FD	UBXN2A	c.327A>C	p.E109D | p.Glu109Asp	missense	NM_181713.3	Y	EX5	2	24205804	24205805	A	C	snv	0.382
10013	180019630FD	CAPN14	c.1531-2A>G	.	splice-3	NM_001145122.1	Y	IVS14	2	31410681	31410682	T	C	snv	0.208
10013	180019630FD	SRBD1	c.1714G>T	p.G572* | p.Gly572*	nonsense	NM_018079.4	Y	EX13	2	45774712	45774713	C	A	snv	0.457
10013	180019630FD	SENP7	c.1844C>G	p.S615C | p.Ser615Cys	missense	NM_020654.3	Y	EX14	3	101062791	101062792	G	C	snv	0.219
10013	180019630FD	ARGFX	c.636G>T	p.R212S | p.Arg212Ser	missense	NM_001012659.1	Y	EX5E	3	121305134	121305135	G	T	snv	0.173
10013	180019630FD	DNAJC13	c.1782_1789delAGAAATTG	p.K594Nfs*11 | p.Lys594Asnfs*11	frameshift	NM_015268.3	Y	EX17	3	132182550	132182558	AGAAATTG	.	del	0.317
10013	180019630FD	PDGFRA	c.2153G>A	p.R718Q | p.Arg718Gln	missense	NM_006206.4	Y	EX15	4	55144678	55144679	G	A	snv	0.298
10013	180019630FD	FYB	c.307G>A	p.G103R | p.Gly103Arg	missense	NM_001243093.1	Y	EX2	5	39202785	39202786	C	T	snv	0.164
10013	180019630FD	RIOK2	c.1135G>T	p.D379Y | p.Asp379Tyr	missense	NM_018343.2	Y	EX8	5	96503432	96503433	C	A	snv	0.325
10013	180019630FD	FBN2	c.8537G>A	p.R2846H | p.Arg2846His	missense	NM_001999.3	Y	EX65E	5	127595348	127595349	C	T	snv	0.213
10013	180019630FD	CDHR2	c.1264C>T	p.R422W | p.Arg422Trp	missense	NM_001171976.1	Y	EX13	5	176004468	176004469	C	T	snv	0.168
10013	180019630FD	CDKAL1	c.390C>G	p.N130K | p.Asn130Lys	missense	NM_017774.3	Y	EX6	6	20739767	20739768	C	G	snv	0.106
10013	180019630FD	C6orf47	c.1A>G	p.0?	init-loss	NM_021184.3	Y	EX1E	6	31627723	31627724	T	C	snv	0.166
10013	180019630FD	NFE2L3	c.1763A>C	p.N588T | p.Asn588Thr	missense	NM_004289.6	Y	EX4E	7	26225080	26225081	A	C	snv	0.299
10013	180019630FD	KEL	c.1834A>T	p.K612* | p.Lys612*	nonsense	NM_000420.2	Y	EX17	7	142640068	142640069	T	A	snv	0.094
10013	180019630FD	SLC4A2	c.3563C>A	p.A1188D | p.Ala1188Asp	missense	NM_001199692.1	Y	EX22	7	150773190	150773191	C	A	snv	0.104
10013	180019630FD	LOC100996677	c.254G>T	p.G85V | p.Gly85Val	missense	XM_003846233.1	N	EX1	7	150773190	150773191	C	A	snv	0.104
10013	180019630FD	ZNF703	c.1537_1545delGCCGCCTCC	p.A513_S515del | p.Ala513_Ser515del	cds-del	NM_025069.1	Y	EX2E	8	37555953	37555962	CCGCCGCCT	.	del	0.084
10013	180019630FD	THEM6	c.118C>T	p.R40C | p.Arg40Cys	missense	NM_016647.2	Y	EX1	8	143808881	143808882	C	T	snv	0.471
10013	180019630FD	PSIP1	c.1513G>A	p.E505K | p.Glu505Lys	missense	NM_033222.3	Y	EX15	9	15466764	15466765	C	T	snv	0.446
10013	180019630FD	C9orf96	c.431C>T	p.A144V | p.Ala144Val	missense	NM_153710.3	Y	EX6	9	136255343	136255344	C	T	snv	0.271
10013	180019630FD	CTNNA3	c.1462A>G	p.N488D | p.Asn488Asp	missense	NM_013266.2	Y	EX11	10	68280443	68280444	T	C	snv	0.139
10013	180019630FD	TET1	c.4967G>A	p.R1656H | p.Arg1656His	missense	NM_030625.2	Y	EX10	10	70442644	70442645	G	A	snv	0.308
10013	180019630FD	TUBGCP2	c.1382C>T	p.T461I | p.Thr461Ile	missense	NM_001256617.1	Y	EX10	10	135103389	135103390	G	A	snv	0.147
10013	180019630FD	EPS8L2	c.198A>C	p.E66D | p.Glu66Asp	missense	NM_022772.3	Y	EX5	11	720093	720094	A	C	snv	0.338
10013	180019630FD	MUC5B	c.4042C>A	p.R1348S | p.Arg1348Ser	missense	NM_002458.2	Y	EX31	11	1262151	1262152	C	A	snv	0.096
10013	180019630FD	CKAP5	c.260G>A	p.G87E | p.Gly87Glu	missense	NM_001008938.3	Y	EX4	11	46837946	46837947	C	T	snv	0.13
10013	180019630FD	VEGFB	c.384A>C	p.K128N | p.Lys128Asn	missense	NM_003377.4	Y	EX5	11	64004667	64004668	A	C	snv	0.316
10013	180019630FD	CARNS1	c.2840C>A	p.S947Y | p.Ser947Tyr	missense	NM_001166222.1	Y	EX10E	11	67192058	67192059	C	A	snv	0.301
10013	180019630FD	ARAP1	c.3264C>A	p.H1088Q | p.His1088Gln	missense	NM_001040118.2	Y	EX23	11	72407601	72407602	G	T	snv	0.333
10013	180019630FD	DNAJB13	c.68+1G>A	.	splice-5	NM_153614.2	Y	IVS1	11	73662182	73662183	G	A	snv	0.124
10013	180019630FD	EXPH5	c.449A>G	p.D150G | p.Asp150Gly	missense	NM_015065.2	Y	EX4	11	108398905	108398906	T	C	snv	0.124
10013	180019630FD	LRTM2	c.800C>T	p.P267L | p.Pro267Leu	missense	NM_001163925.1	Y	EX5E	12	1943573	1943574	C	T	snv	0.302
10013	180019630FD	LRIG3	c.678G>T	p.K226N | p.Lys226Asn	missense	NM_153377.4	Y	EX6	12	59282725	59282726	C	A	snv	0.124
10013	180019630FD	RFXAP	c.98C>T	p.A33V | p.Ala33Val	missense	NM_000538.3	Y	EX1	13	37393591	37393592	C	T	snv	0.09
10013	180019630FD	HEXA	c.522G[2>1] (std: c.522G[1] alt: c.523delG )	p.D175Ifs*24 | p.Asp175Ilefs*24	frameshift	NM_000520.4	Y	EX5	15	72645455	72645456	C	.	del	0.062
10013	180019630FD	MEIOB	c.878A>G	p.N293S | p.Asn293Ser	missense	NM_001163560.2	Y	EX10	16	1894864	1894865	T	C	snv	0.164
10013	180019630FD	CES3	c.1408G>T	p.G470C | p.Gly470Cys	missense	NM_024922.5	Y	EX11	16	67006374	67006375	G	T	snv	0.401
10013	180019630FD	LRRC36	c.1761_1774delGGAGCTTGAACTGA	p.E588Gfs*8 | p.Glu588Glyfs*8	frameshift	NM_018296.5	Y	EX11	16	67410729	67410743	GGAGCTTGAACTGA	.	del	0.098
10013	180019630FD	TP53	c.469G>T	p.V157F | p.Val157Phe	missense	NM_000546.5	Y	EX5	17	7578460	7578461	C	A	snv	0.562
10013	180019630FD	PTRF	c.925G>A	p.A309T | p.Ala309Thr	missense	NM_012232.5	Y	EX2E	17	40556952	40556953	C	T	snv	0.458
10013	180019630FD	DLGAP1	c.845C>T	p.T282M | p.Thr282Met	missense	NM_004746.3	Y	EX4	18	3879223	3879224	G	A	snv	0.212
10013	180019630FD	ATP8B3	c.1891G>A	p.V631I | p.Val631Ile	missense	NM_138813.3	Y	EX17	19	1796126	1796127	C	T	snv	0.398
10013	180019630FD	MUC16	c.14667_14696delAACTTCCTCCCTGACTCCTAAACTGAGGGA	p.S4892_S4901del | p.Ser4892_Ser4901del	cds-del	NM_024690.2	Y	EX3	19	9072749	9072779	TCCCTCAGTTTAGGAGTCAGGGAGGAAGTT	.	del	0.391
10013	180019630FD	MEF2B	c.359G>T	p.G120V | p.Gly120Val	missense	NM_001145785.1	Y	EX4	19	19258540	19258541	C	A	snv	0.358
10013	180019630FD	MEF2BNB-MEF2B	c.359G>T	p.G120V | p.Gly120Val	missense	NM_005919.3	N	EX6	19	19258540	19258541	C	A	snv	0.358
10013	180019630FD	ZNF761	c.1049G>T	p.G350V | p.Gly350Val	missense	NM_001008401.3	Y	EX6E	19	53958809	53958810	G	T	snv	0.133
10013	180019630FD	CST7	c.232G>A	p.A78T | p.Ala78Thr	missense	NM_003650.3	Y	EX2	20	24938083	24938084	G	A	snv	0.161
10013	180019630FD	BIRC7	c.64G>A	p.G22S | p.Gly22Ser	missense	NM_139317.1	Y	EX1	20	61867511	61867512	G	A	snv	0.271
10013	180019630FD	PNPLA3	c.469C>T	p.P157S | p.Pro157Ser	missense	NM_025225.2	Y	EX3	22	44324751	44324752	C	T	snv	0.527
10013	180019630FD	GPR64	c.1843C>G	p.L615V | p.Leu615Val	missense	NM_001079858.2	Y	EX23	X	19022993	19022994	G	C	snv	0.082
10013	180019630FD	NONO	c.617A>G	p.D206G | p.Asp206Gly	missense	NM_001145408.1	Y	EX6	X	70514344	70514345	A	G	snv	0.255
10013	180019630FD	FAM133A	c.685C>A	p.Q229K | p.Gln229Lys	missense	NM_173698.2	Y	EX4E	X	92965102	92965103	C	A	snv	0.132
10013	180019630FD	XIAP	c.686T>G	p.F229C | p.Phe229Cys	missense	NM_001167.3	Y	EX2	X	123020197	123020198	T	G	snv	0.125
10013	180019630FD	TFDP3	c.386C>T	p.S129F | p.Ser129Phe	missense	NM_016521.2	Y	EX1E	X	132351901	132351902	G	A	snv	0.289
10013	180019630FD	CEBPA	c.355G>T	p.V119F	missense	NM_004364.3	Y	EX1E	19	33792965	33792966	C	A	snv	0.633333
10014	180019631FD	ATP1A2	c.116T>A	p.M39K | p.Met39Lys	missense	NM_000702.3	Y	EX2	1	160090798	160090799	T	A	snv	0.33
10014	180019631FD	NSL1	c.194_220delCGGAGGAGATTCGGGAGCCCGCTCTGC	p.P65_L73del | p.Pro65_Leu73del	cds-del	NM_015471.3	Y	EX1	1	212964885	212964912	GCAGAGCGGGCTCCCGAATCTCCTCCG	.	del	0.355
10014	180019631FD	BPNT1	c.112G>A	p.V38M | p.Val38Met	missense	NM_006085.4	Y	EX2	1	220253076	220253077	C	T	snv	0.065
10014	180019631FD	MIA3	c.1199_1218delCGATGGATTTAGAGAGCTCT	p.T400Kfs*9 | p.Thr400Lysfs*9	frameshift	NM_198551.2	Y	EX4	1	222801760	222801780	CGATGGATTTAGAGAGCTCT	.	del	0.113
10014	180019631FD	OR6F1	c.493G>T	p.G165C | p.Gly165Cys	missense	NM_001005286.1	Y	EX1E	1	247875564	247875565	C	A	snv	0.451
10014	180019631FD	KCNS3	c.1352T>C	p.F451S | p.Phe451Ser	missense	NM_002252.3	Y	EX3E	2	18113626	18113627	T	C	snv	0.195
10014	180019631FD	EPCAM	c.692T>A	p.M231K | p.Met231Lys	missense	NM_002354.2	Y	EX7	2	47606941	47606942	T	A	snv	0.281
10014	180019631FD	WBP1	c.511A>G	p.T171A | p.Thr171Ala	missense	NM_012477.3	Y	EX4E	2	74687508	74687509	A	G	snv	0.284
10014	180019631FD	GALNT13	c.1054A>T	p.T352S | p.Thr352Ser	missense	NM_052917.2	Y	EX9	2	155157999	155158000	A	T	snv	0.326
10014	180019631FD	INHA	c.973C>A	p.Q325K | p.Gln325Lys	missense	NM_002191.3	Y	EX2E	2	220440119	220440120	C	A	snv	0.506
10014	180019631FD	NCL	c.1980A>T	p.R660S | p.Arg660Ser	missense	NM_005381.2	Y	EX13	2	232320187	232320188	T	A	snv	0.298
10014	180019631FD	CHL1	c.1948G>A	p.A650T | p.Ala650Thr	missense	NM_006614.3	Y	EX17	3	423932	423933	G	A	snv	0.362
10014	180019631FD	CNTN6	c.2987G>A	p.S996N | p.Ser996Asn	missense	NM_014461.2	Y	EX23E	3	1445001	1445002	G	A	snv	0.291
10014	180019631FD	COL6A5	c.3205A>T	p.K1069* | p.Lys1069*	nonsense	NM_153264.5	Y	EX8	3	130113944	130113945	A	T	snv	0.234
10014	180019631FD	COL6A6	c.271C>A	p.L91M | p.Leu91Met	missense	NM_001102608.1	Y	EX2	3	130282117	130282118	C	A	snv	0.144
10014	180019631FD	CPB1	c.251A>G	p.K84R | p.Lys84Arg	missense	NM_001871.2	Y	EX3	3	148552387	148552388	A	G	snv	0.142
10014	180019631FD	LEPREL1	c.1503G>T	p.Q501H | p.Gln501His	missense	NM_001134418.1	Y	EX15E	3	189675781	189675782	C	A	snv	0.104
10014	180019631FD	UGT2B7	c.48T>A	p.F16L | p.Phe16Leu	missense	NM_001074.2	Y	EX1	4	69962285	69962286	T	A	snv	0.395
10014	180019631FD	ADAMTS16	c.2441C>A	p.T814N | p.Thr814Asn	missense	NM_139056.2	Y	EX16	5	5239955	5239956	C	A	snv	0.299
10014	180019631FD	ITGA2	c.1430C>T	p.T477M | p.Thr477Met	missense	NM_002203.3	Y	EX12	5	52356847	52356848	C	T	snv	0.136
10014	180019631FD	MCTP1	c.2353G>T	p.V785F | p.Val785Phe	missense	NM_024717.4	Y	EX17	5	94204120	94204121	C	A	snv	0.06
10014	180019631FD	MATR3	c.49C>A	p.H17N | p.His17Asn	missense	NM_199189.2	Y	EX5	5	138643152	138643153	C	A	snv	0.173
10014	180019631FD	PCDHA9	c.1366G>A	p.A456T | p.Ala456Thr	missense	NM_031857.1	Y	EX1	5	140229445	140229446	G	A	snv	0.071
10014	180019631FD	PCDHA12	c.1268T>A	p.L423Q | p.Leu423Gln	missense	NM_018903.2	Y	EX1	5	140256324	140256325	T	A	snv	0.05
10014	180019631FD	GABRG2	c.1105G>T	p.V369F | p.Val369Phe	missense	NM_198903.2	Y	EX9	5	161576175	161576176	G	T	snv	0.095
10014	180019631FD	DEK	c.186_197delAGTAGAGAGGTT	p.V63_L66del | p.Val63_Leu66del	cds-del	NM_003472.3	Y	EX3	6	18258584	18258596	AACCTCTCTACT	.	del	0.133
10014	180019631FD	EPHA7	c.865C>T	p.Q289* | p.Gln289*	nonsense	NM_004440.3	Y	EX4	6	94068096	94068097	G	A	snv	0.229
10014	180019631FD	HACE1	c.367G>C	p.D123H | p.Asp123His	missense	NM_020771.3	Y	EX5	6	105291132	105291133	C	G	snv	0.111
10014	180019631FD	PRDM1	c.1354G>A	p.G452S | p.Gly452Ser	missense	NM_001198.3	Y	EX5	6	106553388	106553389	G	A	snv	0.137
10014	180019631FD	IFNGR1	c.305_306delTTinsGC	p.V102G | p.Val102Gly	missense	NM_000416.2	Y	EX3	6	137527339	137527341	AA	GC	delins	0.108
10014	180019631FD	IFNGR1	c.302G>A	p.R101K | p.Arg101Lys	missense	NM_000416.2	Y	EX3	6	137527343	137527344	C	T	snv	0.109
10014	180019631FD	MMD2	c.76A>T	p.K26* | p.Lys26*	nonsense	NM_001100600.1	Y	EX2	7	4965134	4965135	T	A	snv	0.36
10014	180019631FD	C7orf26	c.553G>A	p.V185I | p.Val185Ile	missense	NM_024067.2	Y	EX3	7	6634203	6634204	G	A	snv	0.287
10014	180019631FD	ABCA13	c.6869A>T	p.Y2290F | p.Tyr2290Phe	missense	NM_152701.3	Y	EX17	7	48316131	48316132	A	T	snv	0.329
10014	180019631FD	STAG3	c.2500C>T	p.Q834* | p.Gln834*	nonsense	NM_012447.2	Y	EX24	7	99799899	99799900	C	T	snv	0.23
10014	180019631FD	AKR1B10	c.186G>T	p.K62N | p.Lys62Asn	missense	NM_020299.4	Y	EX2	7	134215513	134215514	G	T	snv	0.264
10014	180019631FD	MLL3	c.6720A>C	p.R2240S | p.Arg2240Ser	missense	NM_170606.2	Y	EX36	7	151878224	151878225	T	G	snv	0.228
10014	180019631FD	CSGALNACT1	c.535G>T	p.E179* | p.Glu179*	nonsense	NM_001130518.1	Y	EX4	8	19362810	19362811	C	A	snv	0.132
10014	180019631FD	ADAM32	c.1234-2A>T	.	splice-3	NM_145004.5	Y	IVS12	8	39079126	39079127	A	T	snv	0.183
10014	180019631FD	PREX2	c.1310C>A	p.A437E | p.Ala437Glu	missense	NM_024870.2	Y	EX11	8	68972984	68972985	C	A	snv	0.132
10014	180019631FD	C8orf34	c.229G>T	p.A77S | p.Ala77Ser	missense	NM_052958.2	Y	EX1	8	69243475	69243476	G	T	snv	0.688
10014	180019631FD	CNBD1	c.870T>G	p.I290M | p.Ile290Met	missense	NM_173538.2	Y	EX7	8	88297003	88297004	T	G	snv	0.053
10014	180019631FD	FAM92A1	c.438G>T	p.Q146H | p.Gln146His	missense	NM_145269.3	Y	EX5	8	94720243	94720244	G	T	snv	0.128
10014	180019631FD	UBR5	c.1126G>T	p.A376S | p.Ala376Ser	missense	NM_015902.5	Y	EX10	8	103341599	103341600	C	A	snv	0.646
10014	180019631FD	KCNQ3	c.1945C>T	p.R649W | p.Arg649Trp	missense	NM_004519.3	Y	EX15E	8	133142182	133142183	G	A	snv	0.095
10014	180019631FD	TRAPPC9	c.1351C>T	p.R451C | p.Arg451Cys	missense	NM_031466.5	Y	EX7	8	141407795	141407796	G	A	snv	0.109
10014	180019631FD	IKBKAP	c.1574_1595delGGTCTGTCATTCACCATTTGAC	p.R525Lfs*26 | p.Arg525Leufs*26	frameshift	NM_003640.3	Y	EX14	9	111668630	111668652	GTCAAATGGTGAATGACAGACC	.	del	0.239
10014	180019631FD	LHX3	c.385G>A	p.D129N | p.Asp129Asn	missense	NM_178138.4	Y	EX3	9	139091592	139091593	C	T	snv	0.055
10014	180019631FD	AKR1C4	c.120A>T	p.L40F | p.Leu40Phe	missense	NM_001818.3	Y	EX2	10	5242178	5242179	A	T	snv	0.471
10014	180019631FD	DNHD1	c.3479G>A	p.R1160Q | p.Arg1160Gln	missense	NM_144666.2	Y	EX18	11	6561163	6561164	G	A	snv	0.138
10014	180019631FD	INSC	c.1723G>T	p.E575* | p.Glu575*	nonsense	NM_001031853.3	Y	EX13E	11	15267568	15267569	G	T	snv	0.352
10014	180019631FD	OR5I1	c.920T>A	p.L307Q | p.Leu307Gln	missense	NM_006637.1	Y	EX1E	11	55702956	55702957	A	T	snv	0.162
10014	180019631FD	LRRC55	c.419A>G	p.H140R | p.His140Arg	missense	NM_001005210.2	Y	EX1	11	56949785	56949786	A	G	snv	0.136
10014	180019631FD	MS4A5	c.445T>A	p.Y149N | p.Tyr149Asn	missense	NM_023945.2	Y	EX4	11	60201342	60201343	T	A	snv	0.185
10014	180019631FD	HRASLS5	c.23A>T	p.E8V | p.Glu8Val	missense	NM_054108.3	Y	EX1	11	63258483	63258484	T	A	snv	0.307
10014	180019631FD	ANGPTL5	c.995G>C	p.G332A | p.Gly332Ala	missense	NM_178127.4	Y	EX9E	11	101762181	101762182	C	G	snv	0.074
10014	180019631FD	TP53AIP1	c.188G>T	p.R63L | p.Arg63Leu	missense	NM_001195195.1	Y	EX3	11	128806497	128806498	C	A	snv	0.252
10014	180019631FD	CCNT1	c.1471G>A	p.D491N | p.Asp491Asn	missense	NM_001240.3	Y	EX9E	12	49087525	49087526	C	T	snv	0.132
10014	180019631FD	TESPA1	c.841G>A	p.D281N | p.Asp281Asn	missense	NM_001136030.2	Y	EX9	12	55356840	55356841	C	T	snv	0.128
10014	180019631FD	PTPRB	c.6025T>A	p.W2009R | p.Trp2009Arg	missense	NM_001109754.2	Y	EX29	12	70929860	70929861	A	T	snv	0.29
10014	180019631FD	PPFIA2	c.2879A>G	p.E960G | p.Glu960Gly	missense	NM_003625.3	Y	EX24	12	81688659	81688660	T	C	snv	0.168
10014	180019631FD	TPCN1	c.2023G>A	p.V675M | p.Val675Met	missense	NM_001143819.1	Y	EX23	12	113727942	113727943	G	A	snv	0.14
10014	180019631FD	DHX37	c.2902C>G	p.P968A | p.Pro968Ala	missense	NM_032656.3	Y	EX22	12	125435316	125435317	G	C	snv	0.145
10014	180019631FD	SFSWAP	c.1113C>A	p.Y371* | p.Tyr371*	nonsense	NM_001261411.1	Y	EX8	12	132237698	132237699	C	A	snv	0.139
10014	180019631FD	SLITRK5	c.2401C>T	p.P801S | p.Pro801Ser	missense	NM_015567.1	Y	EX2E	13	88330043	88330044	C	T	snv	0.333
10014	180019631FD	DPF3	c.803G>A	p.G268D | p.Gly268Asp	missense	NM_012074.3	Y	EX8	14	73141015	73141016	C	T	snv	0.297
10014	180019631FD	HERC2	c.14389G>A	p.A4797T | p.Ala4797Thr	missense	NM_004667.5	Y	EX93E	15	28357024	28357025	C	T	snv	0.08
10014	180019631FD	RYR3	c.2770A>T	p.T924S | p.Thr924Ser	missense	NM_001036.3	Y	EX22	15	33922230	33922231	A	T	snv	0.197
10014	180019631FD	KAT8	c.304G>T	p.E102* | p.Glu102*	nonsense	NM_182958.2	Y	EX3	16	31131676	31131677	G	T	snv	0.239
10014	180019631FD	MYLK3	c.311C>T	p.A104V | p.Ala104Val	missense	NM_182493.2	Y	EX1	16	46781794	46781795	G	A	snv	0.453
10014	180019631FD	TP53	c.469G>T	p.V157F | p.Val157Phe	missense	NM_000546.5	Y	EX5	17	7578460	7578461	C	A	snv	0.422
10014	180019631FD	FAM171A2	c.1318G[3>2] (std: c.1318G[2] alt: c.1320delG )	p.L441Sfs*17 | p.Leu441Serfs*17	frameshift	NM_198475.2	Y	EX8E	17	42432261	42432262	C	.	del	0.178
10014	180019631FD	PIGN	c.1903G>A	p.V635I | p.Val635Ile	missense	NM_176787.4	Y	EX21	18	59770091	59770092	C	T	snv	0.127
10014	180019631FD	PLIN4	c.325G>T	p.G109* | p.Gly109*	nonsense	NM_001080400.1	Y	EX3	19	4513604	4513605	C	A	snv	0.12
10014	180019631FD	GAPDHS	c.863C>G	p.A288G | p.Ala288Gly	missense	NM_014364.4	Y	EX8	19	36034362	36034363	C	G	snv	0.083
10014	180019631FD	PPM1N	c.865G>A	p.V289M | p.Val289Met	missense	NM_001080401.1	Y	EX1	19	46002594	46002595	G	A	snv	0.186
10014	180019631FD	ZNF816	c.1195T>A	p.C399S | p.Cys399Ser	missense	NM_001031665.2	Y	EX5E	19	53453832	53453833	A	T	snv	0.051
10014	180019631FD	ZNF581	c.505G>A	p.G169R | p.Gly169Arg	missense	NM_016535.3	Y	EX2E	19	56156441	56156442	G	A	snv	0.25
10014	180019631FD	TMPRSS3	c.934G>A	p.G312R | p.Gly312Arg	missense	NM_024022.2	Y	EX9	21	43802191	43802192	C	T	snv	0.507
10014	180019631FD	MED15	c.1084C>G	p.Q362E | p.Gln362Glu	missense	NM_001003891.1	Y	EX8	22	20922849	20922850	C	G	snv	0.205
10014	180019631FD	EFCAB6	c.2337C>A	p.D779E | p.Asp779Glu	missense	NM_022785.3	Y	EX20	22	44022454	44022455	G	T	snv	0.082
10014	180019631FD	IL3RA	c.606T>G	p.F202L | p.Phe202Leu	missense	NM_002183.3	Y	EX6	X	1471388	1471389	T	G	snv	0.164
10014	180019631FD	ARSF	c.1685T>C	p.L562P | p.Leu562Pro	missense	NM_004042.4	Y	EX11E	X	3030508	3030509	T	C	snv	0.191
10014	180019631FD	RAB9A	c.309A>T	p.K103N | p.Lys103Asn	missense	NM_004251.4	Y	EX3E	X	13727173	13727174	A	T	snv	0.151
10014	180019631FD	GLRA2	c.286A>G	p.I96V | p.Ile96Val	missense	NM_002063.3	Y	EX4	X	14599319	14599320	A	G	snv	0.198
10014	180019631FD	YY2	c.2T>C	p.0?	init-loss	NM_206923.3	Y	EX1E	X	21874603	21874604	T	C	snv	0.143
10014	180019631FD	CXorf30	c.610C>T	p.L204F | p.Leu204Phe	missense	NM_001098843.4	Y	EX11	X	36329031	36329032	C	T	snv	0.142
10014	180019631FD	TSPAN7	c.82-2A>G	.	splice-3	NM_004615.3	Y	IVS1	X	38525372	38525373	A	G	snv	0.117
10014	180019631FD	AKAP4	c.310C[3>1] (std: c.310C[1] alt: c.311_312delCC )	p.P104Lfs*2 | p.Pro104Leufs*2	frameshift	NM_003886.2	Y	EX5	X	49959051	49959053	GG	.	del	0.371
10014	180019631FD	RPS6KA6	c.359C>A	p.T120K | p.Thr120Lys	missense	NM_014496.4	Y	EX5	X	83402047	83402048	G	T	snv	0.227
10014	180019631FD	PAK3	c.464C>T	p.P155L | p.Pro155Leu	missense	NM_002578.3	Y	EX8	X	110395670	110395671	C	T	snv	0.28
10014	180019631FD	HS6ST2	c.1532A>T	p.E511V | p.Glu511Val	missense	NM_001077188.1	Y	EX6E	X	131762656	131762657	T	A	snv	0.142
10014	180019631FD	DDX26B	c.2405T>A	p.L802* | p.Leu802*	nonsense	NM_182540.4	Y	EX16	X	134714995	134714996	T	A	snv	0.119
10014	180019631FD	BRCC3	c.140+1G>A	.	splice-5	NM_024332.3	Y	IVS2	X	154300618	154300619	G	A	snv	0.313
10014	180019631FD	STAT3	c.250C>T	p.R84*	nonsense	NM_139276.2	Y	EX3	17	40498609	40498610	G	A	snv	0.0510753
10014	180019631FD	FAM123B	c.905A>C	p.N302T	missense	NM_152424.3	Y	EX2E	X	63412261	63412262	T	G	snv	0.00362319
1016	180019632FD	ACOT7	c.1028C>A	p.P343H | p.Pro343His	missense	NM_181864.2	Y	EX8	1	6341177	6341178	G	T	snv	0.111
1016	180019632FD	PAX7	c.1181G>T	p.S394I | p.Ser394Ile	missense	NM_001135254.1	Y	EX8	1	19062150	19062151	G	T	snv	0.068
1016	180019632FD	EIF4G3	c.1829-1G>A	.	splice-3	NM_001198801.1	Y	IVS13	1	21221994	21221995	C	T	snv	0.137
1016	180019632FD	SPAG17	c.4183A>T	p.T1395S | p.Thr1395Ser	missense	NM_206996.2	Y	EX29	1	118558691	118558692	T	A	snv	0.11
1016	180019632FD	STX6	c.704G>T	p.W235L | p.Trp235Leu	missense	NM_005819.4	Y	EX8E	1	180945769	180945770	C	A	snv	0.177
1016	180019632FD	LCLAT1	c.946C>T	p.R316C | p.Arg316Cys	missense	NM_182551.3	Y	EX7E	2	30863185	30863186	C	T	snv	0.06
1016	180019632FD	PCBP1	c.1036A>T	p.R346W | p.Arg346Trp	missense	NM_006196.3	Y	EX1E	2	70315910	70315911	A	T	snv	0.066
1016	180019632FD	TTN	c.10355T>C	p.L3452S | p.Leu3452Ser	missense	NM_001267550.1	Y	EX45	2	179622591	179622592	A	G	snv	0.161
1016	180019632FD	CERKL	c.382A>C	p.K128Q | p.Lys128Gln	missense	NM_001030311.2	Y	EX2	2	182468662	182468663	T	G	snv	0.051
1016	180019632FD	RNF25	c.433A>G	p.K145E | p.Lys145Glu	missense	NM_022453.2	Y	EX7	2	219530778	219530779	T	C	snv	0.108
1016	180019632FD	CAPN7	c.799C>T	p.L267F | p.Leu267Phe	missense	NM_014296.2	Y	EX7	3	15269418	15269419	C	T	snv	0.082
1016	180019632FD	SUSD5	c.540delC	p.F180Lfs*81 | p.Phe180Leufs*81	frameshift	NM_015551.1	Y	EX4	3	33216435	33216436	G	.	del	0.108
1016	180019632FD	ZNF619	c.293C>G	p.P98R | p.Pro98Arg	missense	NM_001145082.2	Y	EX4	3	40523834	40523835	C	G	snv	0.083
1016	180019632FD	PBRM1	c.1474G>T	p.D492Y | p.Asp492Tyr	missense	NM_018313.4	Y	EX14	3	52661355	52661356	C	A	snv	0.075
1016	180019632FD	SFMBT1	c.896A>C	p.K299T | p.Lys299Thr	missense	NM_016329.3	Y	EX8	3	52964345	52964346	T	G	snv	0.088
1016	180019632FD	ZIC4	c.391A>G	p.K131E | p.Lys131Glu	missense	NM_032153.5	Y	EX3	3	147113935	147113936	T	C	snv	0.086
1016	180019632FD	FAM194A	c.1060G>A	p.A354T | p.Ala354Thr	missense	NM_152394.3	Y	EX9	3	150398305	150398306	C	T	snv	0.073
1016	180019632FD	CXCL10	c.67C>G	p.P23A | p.Pro23Ala	missense	NM_001565.3	Y	EX2	4	76943964	76943965	G	C	snv	0.071
1016	180019632FD	FRAS1	c.475T>A	p.C159S | p.Cys159Ser	missense	NM_025074.6	Y	EX6	4	79176400	79176401	T	A	snv	0.054
1016	180019632FD	CENPE	c.2132-1G>C	.	splice-3	NM_001813.2	Y	IVS20	4	104081936	104081937	C	G	snv	0.054
1016	180019632FD	PRDM9	c.2599C>T	p.R867W | p.Arg867Trp	missense	NM_020227.2	Y	EX11E	5	23527795	23527796	C	T	snv	0.053
1016	180019632FD	ISOC1	c.189C>A	p.D63E | p.Asp63Glu	missense	NM_016048.2	Y	EX1	5	128430647	128430648	C	A	snv	0.072
1016	180019632FD	CLK4	c.387G>C	p.K129N | p.Lys129Asn	missense	NM_020666.2	Y	EX4	5	178044432	178044433	C	G	snv	0.058
1016	180019632FD	SLC17A4	c.162A>C	p.Q54H | p.Gln54His	missense	NM_005495.2	Y	EX3	6	25769282	25769283	A	C	snv	0.105
1016	180019632FD	PHF1	c.587+2T>G	.	splice-5	NM_024165.2	Y	IVS6	6	33381335	33381336	T	G	snv	0.102
1016	180019632FD	PHIP	c.3898A>G	p.R1300G | p.Arg1300Gly	missense	NM_017934.5	Y	EX34	6	79664953	79664954	T	C	snv	0.122
1016	180019632FD	FAXC	c.402+1G>C	.	splice-5	NM_032511.2	Y	IVS2	6	99790772	99790773	C	G	snv	0.083
1016	180019632FD	PCLO	c.4279C>A	p.L1427I | p.Leu1427Ile	missense	NM_033026.5	Y	EX5	7	82585989	82585990	G	T	snv	0.067
1016	180019632FD	TFEC	c.760C>A	p.P254T | p.Pro254Thr	missense	NM_012252.3	Y	EX8E	7	115580888	115580889	G	T	snv	0.144
1016	180019632FD	KCTD9	c.440C>G	p.P147R | p.Pro147Arg	missense	NM_017634.3	Y	EX6	8	25296853	25296854	G	C	snv	0.056
1016	180019632FD	FNTA	c.456G>A	p.M152I | p.Met152Ile	missense	NM_002027.2	Y	EX4	8	42924751	42924752	G	A	snv	0.086
1016	180019632FD	ENPP2	c.1294G>A	p.V432M | p.Val432Met	missense	NM_006209.4	Y	EX14	8	120602813	120602814	C	T	snv	0.05
1016	180019632FD	HAS2	c.1346_1347delCCinsAA	p.P449Q | p.Pro449Gln	missense	NM_005328.2	Y	EX4E	8	122626660	122626662	GG	TT	delins	0.127
1016	180019632FD	KANK1	c.637C>A	p.Q213K | p.Gln213Lys	missense	NM_015158.3	Y	EX3	9	711402	711403	C	A	snv	0.167
1016	180019632FD	C9orf174	c.618_619delAG	p.G208Tfs*8 | p.Gly208Thrfs*8	frameshift	NM_020893.2	Y	EX6	9	100076700	100076702	AG	.	del	0.098
1016	180019632FD	YME1L1	c.1850A>C	p.N617T | p.Asn617Thr	missense	NM_139312.2	Y	EX16	10	27406544	27406545	T	G	snv	0.084
1016	180019632FD	C10orf12	c.1625G>A	p.S542N | p.Ser542Asn	missense	NM_015652.2	Y	EX1E	10	98742771	98742772	G	A	snv	0.086
1016	180019632FD	CACNA1C	c.470C>T	p.S157F | p.Ser157Phe	missense	NM_001129840.1	Y	EX3	12	2229588	2229589	C	T	snv	0.073
1016	180019632FD	NOP2	c.658G>A	p.D220N | p.Asp220Asn	missense	NM_001258309.1	Y	EX8	12	6672908	6672909	C	T	snv	0.093
1016	180019632FD	CSDA	c.992G>A	p.R331H | p.Arg331His	missense	NM_003651.4	Y	EX8	12	10854619	10854620	C	T	snv	0.098
1016	180019632FD	H1FNT	c.181T>A	p.S61T | p.Ser61Thr	missense	NM_181788.1	Y	EX1E	12	48723254	48723255	T	A	snv	0.097
1016	180019632FD	LRRIQ1	c.4222_4223delGGinsCC	p.G1408P | p.Gly1408Pro	missense	NM_001079910.1	Y	EX19	12	85531639	85531641	GG	CC	delins	0.068
1016	180019632FD	TPCN1	c.2398C>G	p.R800G | p.Arg800Gly	missense	NM_001143819.1	Y	EX27	12	113730806	113730807	C	G	snv	0.107
1016	180019632FD	CDADC1	c.380T>C	p.L127P | p.Leu127Pro	missense	NM_030911.3	Y	EX4	13	49833608	49833609	T	C	snv	0.096
1016	180019632FD	BIVM-ERCC5	c.863A>G	p.Y288C | p.Tyr288Cys	missense	NM_001204425.1	Y	EX5	13	103474470	103474471	A	G	snv	0.078
1016	180019632FD	BIVM	c.863A>G	p.Y288C | p.Tyr288Cys	missense	NM_017693.3	N	EX7	13	103474470	103474471	A	G	snv	0.078
1016	180019632FD	MYO16	c.988G>A	p.E330K | p.Glu330Lys	missense	NM_001198950.1	Y	EX9	13	109475516	109475517	G	A	snv	0.092
1016	180019632FD	ZNF410	c.1298A>G	p.N433S | p.Asn433Ser	missense	NM_001242924.1	Y	EX11	14	74388885	74388886	A	G	snv	0.117
1016	180019632FD	FOS	c.377G[4>3] (std: c.377G[3] alt: c.380delG )	p.G127Afs*35 | p.Gly127Alafs*35	frameshift	NM_005252.3	Y	EX2	14	75746814	75746815	G	.	del	0.092
1016	180019632FD	OTUD7A	c.619G>T	p.D207Y | p.Asp207Tyr	missense	NM_130901.1	Y	EX4	15	31822942	31822943	C	A	snv	0.081
1016	180019632FD	RYR3	c.11515G>A	p.A3839T | p.Ala3839Thr	missense	NM_001036.3	Y	EX87	15	34127219	34127220	G	A	snv	0.137
1016	180019632FD	BLM	c.1397G>T	p.G466V | p.Gly466Val	missense	NM_000057.2	Y	EX7	15	91303999	91304000	G	T	snv	0.124
1016	180019632FD	MYH11	c.1588G>A	p.E530K | p.Glu530Lys	missense	NM_001040113.1	Y	EX14	16	15851691	15851692	C	T	snv	0.08
1016	180019632FD	CA7	c.286C>G	p.H96D | p.His96Asp	missense	NM_005182.2	Y	EX3	16	66884490	66884491	C	G	snv	0.111
1016	180019632FD	TP53	c.996_999delCCGT	p.I332Mfs*12 | p.Ile332Metfs*12	frameshift	NM_000546.5	Y	EX10	17	7574027	7574031	ACGG	.	del	0.24
1016	180019632FD	NCOR1	c.3493A>G	p.I1165V | p.Ile1165Val	missense	NM_006311.3	Y	EX26	17	15983285	15983286	T	C	snv	0.171
1016	180019632FD	TRAPPC8	c.3217A>G	p.I1073V | p.Ile1073Val	missense	NM_014939.3	Y	EX21	18	29435741	29435742	T	C	snv	0.127
1016	180019632FD	EPG5	c.5951A>T	p.Q1984L | p.Gln1984Leu	missense	NM_020964.2	Y	EX35	18	43456298	43456299	T	A	snv	0.064
1016	180019632FD	VASP	c.796G>T	p.E266* | p.Glu266*	nonsense	NM_003370.3	Y	EX7	19	46026050	46026051	G	T	snv	0.06
1016	180019632FD	PTPRA	c.2060G>T	p.R687L | p.Arg687Leu	missense	NM_002836.3	Y	EX26	20	3016448	3016449	G	T	snv	0.108
1016	180019632FD	MATN4	c.980G>A	p.R327Q | p.Arg327Gln	missense	NM_003833.3	Y	EX6	20	43929558	43929559	C	T	snv	0.094
1016	180019632FD	POU3F4	c.818C>T	p.A273V | p.Ala273Val	missense	NM_000307.3	Y	EX1E	X	82764149	82764150	C	T	snv	0.268
1016	180019632FD	ARID1A	c.12G[2>3]	p.V5Gfs*106	frameshift	NM_006015.4	Y	EX1	1	27022905	27022905	.	G	ins	0.142857
1016	180019632FD	JAK1	c.80T>A	p.V27E	missense	NM_002227.2	Y	EX3	1	65349084	65349085	A	T	snv	0.0163551
1016	180019632FD	SLX4	c.4618G>A	p.E1540K	missense	NM_032444.2	Y	EX12	16	3639020	3639021	C	T	snv	0.00380228
1016	180019632FD	CD22	c.832T>G	p.S278A	missense	NM_001771.3	Y	EX5	19	35828770	35828771	T	G	snv	0.00299401
1016	180019632FD	DNMT3A	c.2441A>G	p.E814G	missense	NM_022552.4	Y	EX21	2	25459841	25459842	T	C	snv	0.00980392
1016	180019632FD	SETD2	c.6628G>A	p.V2210M	missense	NM_014159.6	Y	EX15	3	47098645	47098646	C	T	snv	0.0740741
3003	180019633FD	WNT4	c.1024C>A	p.Q342K | p.Gln342Lys	missense	NM_030761.4	Y	EX5E	1	22446574	22446575	G	T	snv	0.366
3003	180019633FD	COL11A1	c.4581A>T	p.K1527N | p.Lys1527Asn	missense	NM_080629.2	Y	EX61	1	103354287	103354288	T	A	snv	0.379
3003	180019633FD	ADCY10	c.192G>T	p.M64I | p.Met64Ile	missense	NM_018417.4	Y	EX3	1	167873185	167873186	C	A	snv	0.527
3003	180019633FD	RGS8	c.203C>A	p.A68D | p.Ala68Asp	missense	NM_033345.2	Y	EX4	1	182635147	182635148	G	T	snv	0.253
3003	180019633FD	DDX1	c.1732G>A	p.G578R | p.Gly578Arg	missense	NM_004939.2	Y	EX21	2	15768613	15768614	G	A	snv	0.068
3003	180019633FD	NCOA1	c.3712G>T	p.V1238F | p.Val1238Phe	missense	NM_003743.4	Y	EX18	2	24974855	24974856	G	T	snv	0.162
3003	180019633FD	CRIM1	c.361_362delGGinsTT	p.G121F | p.Gly121Phe	missense	NM_016441.2	Y	EX2	2	36623785	36623787	GG	TT	delins	0.265
3003	180019633FD	EIF5B	c.2293A[5>3] (std: c.2293A[3] alt: c.2296_2297delAA )	p.K766Efs*3 | p.Lys766Glufs*3	frameshift	NM_015904.3	Y	EX15	2	100006201	100006203	AA	.	del	0.303
3003	180019633FD	PP2D1	c.628C>A	p.H210N | p.His210Asn	missense	NM_001252657.1	Y	EX2	3	20042983	20042984	G	T	snv	0.413
3003	180019633FD	NBEAL2	c.4441G>C	p.A1481P | p.Ala1481Pro	missense	NM_015175.2	Y	EX28	3	47042625	47042626	G	C	snv	0.372
3003	180019633FD	FAM208A	c.786dupT	p.M263Yfs*4 | p.Met263Tyrfs*4	frameshift	NM_001112736.1	Y	EX6	3	56702535	56702535	.	A	ins	0.347
3003	180019633FD	PROS1	c.923G>T	p.G308V | p.Gly308Val	missense	NM_000313.3	Y	EX9	3	93615461	93615462	C	A	snv	0.329
3003	180019633FD	OR5H15	c.428G>T	p.R143L | p.Arg143Leu	missense	NM_001005515.1	Y	EX1E	3	97887970	97887971	G	T	snv	0.257
3003	180019633FD	IFT122	c.1636G>T	p.G546* | p.Gly546*	nonsense	NM_052985.2	Y	EX14	3	129198759	129198760	G	T	snv	0.314
3003	180019633FD	COL6A5	c.4023C>A	p.N1341K | p.Asn1341Lys	missense	NM_153264.5	Y	EX11	3	130119905	130119906	C	A	snv	0.349
3003	180019633FD	ALG3	c.1133G>T	p.R378L | p.Arg378Leu	missense	NM_005787.5	Y	EX8	3	183960621	183960622	C	A	snv	0.3
3003	180019633FD	LOC285556	c.1091G>A	p.G364E | p.Gly364Glu	missense	XM_373030.6	Y	EX2	4	100574813	100574814	C	T	snv	0.535
3003	180019633FD	FSTL4	c.1526T>C	p.V509A | p.Val509Ala	missense	NM_015082.1	Y	EX13	5	132553002	132553003	A	G	snv	0.253
3003	180019633FD	PCDHGB1	c.1941G>T	p.Q647H | p.Gln647His	missense	NM_018922.2	Y	EX1	5	140731767	140731768	G	T	snv	0.266
3003	180019633FD	PAK1IP1	c.490A>T	p.K164* | p.Lys164*	nonsense	NM_017906.2	Y	EX5	6	10703683	10703684	A	T	snv	0.228
3003	180019633FD	HIVEP1	c.3826A>T	p.K1276* | p.Lys1276*	nonsense	NM_002114.2	Y	EX4	6	12123853	12123854	A	T	snv	0.258
3003	180019633FD	RIMS1	c.1439C>T	p.S480L | p.Ser480Leu	missense	NM_014989.5	Y	EX6	6	72892612	72892613	C	T	snv	0.376
3003	180019633FD	COL12A1	c.447G>T	p.W149C | p.Trp149Cys	missense	NM_004370.5	Y	EX6	6	75899478	75899479	C	A	snv	0.391
3003	180019633FD	OSTM1	c.509A>C	p.N170T | p.Asn170Thr	missense	NM_014028.3	Y	EX2	6	108385396	108385397	T	G	snv	0.221
3003	180019633FD	FAM184A	c.1831G>C	p.E611Q | p.Glu611Gln	missense	NM_024581.4	Y	EX8	6	119324771	119324772	C	G	snv	0.227
3003	180019633FD	RSPH3	c.515G>T	p.S172I | p.Ser172Ile	missense	NM_031924.4	Y	EX1	6	159420493	159420494	C	A	snv	0.424
3003	180019633FD	SLC22A1	c.848C>A	p.P283Q | p.Pro283Gln	missense	NM_003057.2	Y	EX5	6	160557259	160557260	C	A	snv	0.191
3003	180019633FD	NXPH1	c.466A>T	p.N156Y | p.Asn156Tyr	missense	NM_152745.2	Y	EX3E	7	8791048	8791049	A	T	snv	0.297
3003	180019633FD	ZPBP	c.544T>A	p.C182S | p.Cys182Ser	missense	NM_007009.2	Y	EX5	7	50070849	50070850	A	T	snv	0.266
3003	180019633FD	CALN1	c.233A>G	p.E78G | p.Glu78Gly	missense	NM_031468.3	Y	EX3	7	71743681	71743682	T	C	snv	0.309
3003	180019633FD	LINGO2	c.718A>T	p.M240L | p.Met240Leu	missense	NM_152570.2	Y	EX7E	9	27949951	27949952	T	A	snv	0.612
3003	180019633FD	DAPK1	c.3868G>A	p.V1290I | p.Val1290Ile	missense	NM_004938.2	Y	EX26E	9	90321853	90321854	G	A	snv	0.103
3003	180019633FD	ERCC6L2	c.38A>G	p.D13G | p.Asp13Gly	missense	NM_001010895.2	Y	EX1	9	98638324	98638325	A	G	snv	0.599
3003	180019633FD	TLL2	c.319C>G	p.P107A | p.Pro107Ala	missense	NM_012465.3	Y	EX3	10	98205892	98205893	G	C	snv	0.197
3003	180019633FD	SORCS3	c.2065A>G	p.K689E | p.Lys689Glu	missense	NM_014978.1	Y	EX15	10	106959811	106959812	A	G	snv	0.45
3003	180019633FD	C10orf137	c.1186A>T	p.T396S | p.Thr396Ser	missense	NM_001202438.1	Y	EX10	10	127422029	127422030	A	T	snv	0.167
3003	180019633FD	NUP98	c.3223A>C	p.T1075P | p.Thr1075Pro	missense	NM_016320.4	Y	EX23	11	3723981	3723982	T	G	snv	0.207
3003	180019633FD	MICAL2	c.3152delA	p.Y1051Sfs*22 | p.Tyr1051Serfs*22	frameshift	NM_014632.2	Y	EX25	11	12280023	12280024	A	.	del	0.272
3003	180019633FD	TRIM49B	c.907T>A	p.C303S | p.Cys303Ser	missense	NM_001206626.1	Y	EX6E	11	49059076	49059077	T	A	snv	0.188
3003	180019633FD	MS4A1	c.557T>A	p.I186K | p.Ile186Lys	missense	NM_152866.2	Y	EX6	11	60233613	60233614	T	A	snv	0.51
3003	180019633FD	AHNAK	c.14920A>T	p.K4974* | p.Lys4974*	nonsense	NM_001620.1	Y	EX5E	11	62286968	62286969	T	A	snv	0.234
3003	180019633FD	TTC12	c.1990G>A	p.V664M | p.Val664Met	missense	NM_017868.3	Y	EX21	11	113235729	113235730	G	A	snv	0.254
3003	180019633FD	KDM5A	c.3773A>G	p.D1258G | p.Asp1258Gly	missense	NM_001042603.1	Y	EX23	12	416776	416777	T	C	snv	0.483
3003	180019633FD	GDF3	c.446T>A	p.L149Q | p.Leu149Gln	missense	NM_020634.1	Y	EX2E	12	7843122	7843123	A	T	snv	0.594
3003	180019633FD	TBC1D4	c.628G>A	p.V210M | p.Val210Met	missense	NM_014832.2	Y	EX2	13	75936613	75936614	C	T	snv	0.127
3003	180019633FD	SLITRK6	c.1450C>A	p.L484I | p.Leu484Ile	missense	NM_032229.2	Y	EX2E	13	86369193	86369194	G	T	snv	0.103
3003	180019633FD	BRF1	c.94+1G>C	.	splice-5	NM_001242786.1	Y	IVS3	14	105739056	105739057	C	G	snv	0.621
3003	180019633FD	RYR3	c.6302G>T	p.C2101F | p.Cys2101Phe	missense	NM_001036.3	Y	EX41	15	33991956	33991957	G	T	snv	0.246
3003	180019633FD	C15orf62	c.136_144delTACAGCAAC	p.Y46_N48del | p.Tyr46_Asn48del	cds-del	NM_001130448.2	Y	EX1E	15	41062828	41062837	TACAGCAAC	.	del	0.184
3003	180019633FD	LTK	c.1643A>T	p.E548V | p.Glu548Val	missense	NM_002344.5	Y	EX13	15	41797964	41797965	T	A	snv	0.176
3003	180019633FD	MAP1A	c.2742C>A	p.D914E | p.Asp914Glu	missense	NM_002373.5	Y	EX4	15	43816412	43816413	C	A	snv	0.2
3003	180019633FD	TSC2	c.988C>T	p.P330S | p.Pro330Ser	missense	NM_000548.3	Y	EX11	16	2110682	2110683	C	T	snv	0.524
3003	180019633FD	TSC2	c.4356_4380delGCCCAGTGGCCTCCGGCCCCGAGGT	p.P1453Tfs*15 | p.Pro1453Thrfs*15	frameshift	NM_000548.3	Y	EX34	16	2134578	2134603	GCCCAGTGGCCTCCGGCCCCGAGGT	.	del	0.483
3003	180019633FD	FUS	c.1114C>T	p.R372W | p.Arg372Trp	missense	NM_004960.3	Y	EX11	16	31201407	31201408	C	T	snv	0.545
3003	180019633FD	ZZEF1	c.3952T>G	p.C1318G | p.Cys1318Gly	missense	NM_015113.3	Y	EX26	17	3974100	3974101	A	C	snv	0.543
3003	180019633FD	TP53	c.742C>G	p.R248G | p.Arg248Gly	missense	NM_000546.5	Y	EX7	17	7577538	7577539	G	C	snv	0.503
3003	180019633FD	MYH8	c.3760T>A	p.S1254T | p.Ser1254Thr	missense	NM_002472.2	Y	EX28	17	10302961	10302962	A	T	snv	0.541
3003	180019633FD	MYH3	c.1342C>G	p.L448V | p.Leu448Val	missense	NM_002470.3	Y	EX14	17	10547735	10547736	G	C	snv	0.086
3003	180019633FD	EVPL	c.2980G>T	p.E994* | p.Glu994*	nonsense	NM_001988.2	Y	EX22E	17	74006305	74006306	C	A	snv	0.155
3003	180019633FD	PTPRM	c.2967G>T	p.Q989H | p.Gln989His	missense	NM_001105244.1	Y	EX23	18	8343430	8343431	G	T	snv	0.372
3003	180019633FD	NETO1	c.512C>A	p.A171E | p.Ala171Glu	missense	NM_138966.3	Y	EX6	18	70461478	70461479	G	T	snv	0.335
3003	180019633FD	ZNF317	c.1422C>G	p.Y474* | p.Tyr474*	nonsense	NM_020933.4	Y	EX7E	19	9271742	9271743	C	G	snv	0.55
3003	180019633FD	ZNF701	c.1081G>A	p.E361K | p.Glu361Lys	missense	NM_001172655.1	Y	EX5E	19	53086194	53086195	G	A	snv	0.161
3003	180019633FD	ZNF324B	c.542A>T	p.E181V | p.Glu181Val	missense	NM_207395.2	Y	EX4E	19	58966852	58966853	A	T	snv	0.42
3003	180019633FD	DIDO1	c.6065G>A	p.G2022D | p.Gly2022Asp	missense	NM_033081.2	Y	EX16E	20	61511242	61511243	C	T	snv	0.452
3003	180019633FD	LIPI	c.711A>T	p.L237F | p.Leu237Phe	missense	NM_198996.2	Y	EX5	21	15538767	15538768	T	A	snv	0.298
3003	180019633FD	ELFN2	c.445G>A	p.E149K | p.Glu149Lys	missense	NM_052906.3	Y	EX3E	22	37771129	37771130	C	T	snv	0.26
3003	180019633FD	PAGE2B	c.187_190dupGTTC	p.Q64Rfs*5 | p.Gln64Argfs*5	frameshift	NM_001015038.1	Y	EX3	X	55103102	55103102	.	CGTT	ins	0.559
11006	180019634FD	GNB1	c.924G>T	p.L308F | p.Leu308Phe	missense	NM_002074.3	Y	EX11	1	1718868	1718869	C	A	snv	0.46
11006	180019634FD	RAD54L	c.453G>C	p.K151N | p.Lys151Asn	missense	NM_001142548.1	Y	EX7	1	46726258	46726259	G	C	snv	0.36
11006	180019634FD	PDE4B	c.355G>T	p.V119L | p.Val119Leu	missense	NM_001037341.1	Y	EX4	1	66713215	66713216	G	T	snv	0.275
11006	180019634FD	CTSK	c.638A>T	p.N213I | p.Asn213Ile	missense	NM_000396.3	Y	EX6	1	150772165	150772166	T	A	snv	0.203
11006	180019634FD	POGZ	c.22A>T	p.M8L | p.Met8Leu	missense	NM_015100.3	Y	EX2	1	151414658	151414659	T	A	snv	0.2
11006	180019634FD	SPTA1	c.6631C>T	p.R2211C | p.Arg2211Cys	missense	NM_003126.2	Y	EX48	1	158585162	158585163	G	A	snv	0.189
11006	180019634FD	OR6N2	c.394T>G	p.Y132D | p.Tyr132Asp	missense	NM_001005278.1	Y	EX1E	1	158747031	158747032	A	C	snv	0.118
11006	180019634FD	ATP1A4	c.1031T>A	p.L344Q | p.Leu344Gln	missense	NM_144699.3	Y	EX7	1	160134197	160134198	T	A	snv	0.21
11006	180019634FD	CHIT1	c.757A>G	p.K253E | p.Lys253Glu	missense	NM_003465.2	Y	EX8	1	203188949	203188950	T	C	snv	0.213
11006	180019634FD	C4BPA	c.1045C>T	p.Q349* | p.Gln349*	nonsense	NM_000715.3	Y	EX8	1	207305045	207305046	C	T	snv	0.277
11006	180019634FD	RCOR3	c.205A>T	p.I69F | p.Ile69Phe	missense	NM_001136223.1	Y	EX2	1	211433487	211433488	A	T	snv	0.245
11006	180019634FD	LEFTY1	c.866T>C	p.L289P | p.Leu289Pro	missense	NM_020997.3	Y	EX4E	1	226074661	226074662	A	G	snv	0.274
11006	180019634FD	NBAS	c.5203G>T	p.D1735Y | p.Asp1735Tyr	missense	NM_015909.3	Y	EX43	2	15417160	15417161	C	A	snv	0.231
11006	180019634FD	ABCG8	c.49C>G	p.P17A | p.Pro17Ala	missense	NM_022437.2	Y	EX1	2	44066240	44066241	C	G	snv	0.28
11006	180019634FD	FSHR	c.1349A>T	p.Q450L | p.Gln450Leu	missense	NM_181446.2	Y	EX9E	2	49190532	49190533	T	A	snv	0.282
11006	180019634FD	GCFC2	c.588A>T	p.Q196H | p.Gln196His	missense	NM_003203.4	Y	EX3	2	75929355	75929356	T	A	snv	0.247
11006	180019634FD	TMEM87B	c.812A[4>3] (std: c.812A[3] alt: c.815delA )	p.N272Tfs*13 | p.Asn272Thrfs*13	frameshift	NM_032824.2	Y	EX8	2	112839068	112839069	A	.	del	0.354
11006	180019634FD	LRP2	c.12545C>T	p.T4182I | p.Thr4182Ile	missense	NM_004525.2	Y	EX68	2	170007452	170007453	G	A	snv	0.341
11006	180019634FD	ZSWIM2	c.1240A>G	p.I414V | p.Ile414Val	missense	NM_182521.2	Y	EX9E	2	187693372	187693373	T	C	snv	0.367
11006	180019634FD	ADAM23	c.1654C>G	p.L552V | p.Leu552Val	missense	NM_003812.2	Y	EX17	2	207436537	207436538	C	G	snv	0.363
11006	180019634FD	SLC4A7	c.880C>T	p.P294S | p.Pro294Ser	missense	NM_003615.4	Y	EX7	3	27473031	27473032	G	A	snv	0.285
11006	180019634FD	DLEC1	c.1945C>A	p.Q649K | p.Gln649Lys	missense	NM_007335.2	Y	EX13	3	38136394	38136395	C	A	snv	0.251
11006	180019634FD	SLC15A2	c.1207-2A>T	.	splice-3	NM_021082.3	Y	IVS14	3	121647265	121647266	A	T	snv	0.258
11006	180019634FD	KPNA1	c.1265T>G	p.L422R | p.Leu422Arg	missense	NM_002264.3	Y	EX13	3	122146548	122146549	A	C	snv	0.272
11006	180019634FD	ACPP	c.1011C>A	p.H337Q | p.His337Gln	missense	NM_001134194.1	Y	EX10	3	132075571	132075572	C	A	snv	0.279
11006	180019634FD	WWTR1	c.371T>C	p.L124P | p.Leu124Pro	missense	NM_015472.4	Y	EX2	3	149374722	149374723	A	G	snv	0.314
11006	180019634FD	PLD1	c.2991T>G	p.I997M | p.Ile997Met	missense	NM_002662.4	Y	EX26	3	171323097	171323098	A	C	snv	0.266
11006	180019634FD	QDPR	c.535G>T	p.A179S | p.Ala179Ser	missense	NM_000320.2	Y	EX5	4	17493864	17493865	C	A	snv	0.254
11006	180019634FD	GC	c.320G>T	p.G107V | p.Gly107Val	missense	NM_000583.3	Y	EX4	4	72631301	72631302	C	A	snv	0.332
11006	180019634FD	HERC6	c.1223G>T	p.R408I | p.Arg408Ile	missense	NM_017912.3	Y	EX10	4	89326713	89326714	G	T	snv	0.328
11006	180019634FD	ANKRD50	c.2194A>G	p.S732G | p.Ser732Gly	missense	NM_020337.2	Y	EX4	4	125592237	125592238	T	C	snv	0.357
11006	180019634FD	TBC1D9	c.2155G>T	p.D719Y | p.Asp719Tyr	missense	NM_015130.2	Y	EX12	4	141578732	141578733	C	A	snv	0.31
11006	180019634FD	NPR3	c.410A>T	p.Y137F | p.Tyr137Phe	missense	NM_001204376.1	Y	EX3	5	32739134	32739135	A	T	snv	0.159
11006	180019634FD	SPEF2	c.3127A>T	p.K1043* | p.Lys1043*	nonsense	NM_024867.3	Y	EX22	5	35740083	35740084	A	T	snv	0.284
11006	180019634FD	OXCT1	c.967A>G	p.I323V | p.Ile323Val	missense	NM_000436.3	Y	EX10	5	41803253	41803254	T	C	snv	0.23
11006	180019634FD	CYFIP2	c.1292C>T	p.A431V | p.Ala431Val	missense	NM_001037332.2	Y	EX13	5	156742037	156742038	C	T	snv	0.149
11006	180019634FD	DSP	c.1271A>T	p.E424V | p.Glu424Val	missense	NM_004415.2	Y	EX11	6	7568673	7568674	A	T	snv	0.187
11006	180019634FD	TAF8	c.638-1G>C	.	splice-3	NM_138572.2	Y	IVS6	6	42036201	42036202	G	C	snv	0.25
11006	180019634FD	COL19A1	c.2124C>A	p.S708R | p.Ser708Arg	missense	NM_001858.4	Y	EX32	6	70866062	70866063	C	A	snv	0.28
11006	180019634FD	KIAA1244	c.1622T>A	p.I541N | p.Ile541Asn	missense	NM_020340.4	Y	EX12	6	138584241	138584242	T	A	snv	0.3
11006	180019634FD	BRAT1	c.1839G>C	p.M613I | p.Met613Ile	missense	NM_152743.3	Y	EX14E	7	2578329	2578330	C	G	snv	0.252
11006	180019634FD	COL28A1	c.2664T>A	p.F888L | p.Phe888Leu	missense	NM_001037763.2	Y	EX32	7	7412872	7412873	A	T	snv	0.26
11006	180019634FD	HOXA6	c.443-2A>T	.	splice-3	NM_024014.3	Y	IVS1	7	27185537	27185538	T	A	snv	0.287
11006	180019634FD	AUTS2	c.1028A>G	p.Q343R | p.Gln343Arg	missense	NM_015570.2	Y	EX7	7	70228140	70228141	A	G	snv	0.253
11006	180019634FD	TSC22D4	c.189dupA	p.P64Tfs*34 | p.Pro64Thrfs*34	frameshift	NM_030935.3	Y	EX2	7	100075472	100075472	.	T	ins	0.278
11006	180019634FD	RBM28	c.286G>A	p.E96K | p.Glu96Lys	missense	NM_018077.2	Y	EX3	7	127979366	127979367	C	T	snv	0.258
11006	180019634FD	NCAPG2	c.1921A>T	p.K641* | p.Lys641*	nonsense	NM_017760.5	Y	EX16	7	158454953	158454954	T	A	snv	0.253
11006	180019634FD	RUNX1T1	c.1346T>G	p.M449R | p.Met449Arg	missense	NM_175635.2	Y	EX10	8	92982967	92982968	A	C	snv	0.11
11006	180019634FD	ESRP1	c.218_237delAAAGCCTGTCCTCGGCGTCG	p.E73Afs*10 | p.Glu73Alafs*10	frameshift	NM_017697.3	Y	EX2	8	95654263	95654283	CGTCGAAAGCCTGTCCTCGG	.	del	0.18
11006	180019634FD	UBR5	c.7085+1G>C	.	splice-5	NM_015902.5	Y	IVS49	8	103283360	103283361	C	G	snv	0.379
11006	180019634FD	COL22A1	c.3274C>A	p.P1092T | p.Pro1092Thr	missense	NM_152888.1	Y	EX44	8	139672689	139672690	G	T	snv	0.388
11006	180019634FD	FLJ43860	c.310C>A	p.H104N | p.His104Asn	missense	NM_207414.2	Y	EX3	8	142505535	142505536	G	T	snv	0.427
11006	180019634FD	NMRK1	c.334T>G	p.W112G | p.Trp112Gly	missense	NM_017881.2	Y	EX6	9	77684712	77684713	A	C	snv	0.186
11006	180019634FD	WNK2	c.4519G>A	p.V1507I | p.Val1507Ile	missense	NM_006648.3	Y	EX19	9	96051554	96051555	G	A	snv	0.325
11006	180019634FD	ANGPTL2	c.190C>G	p.R64G | p.Arg64Gly	missense	NM_012098.2	Y	EX2	9	129870820	129870821	G	C	snv	0.411
11006	180019634FD	TSC1	c.211-2A>C	.	splice-3	NM_000368.4	Y	IVS4	9	135801127	135801128	T	G	snv	0.435
11006	180019634FD	GTPBP4	c.1724G>T	p.R575L | p.Arg575Leu	missense	NM_012341.2	Y	EX16	10	1061807	1061808	G	T	snv	0.243
11006	180019634FD	PTER	c.-48-1G>T	.	splice-3	NM_001001484.2	Y	IVS2	10	16526334	16526335	G	T	snv	0.239
11006	180019634FD	CUBN	c.2882A>C	p.H961P | p.His961Pro	missense	NM_001081.3	Y	EX21	10	17110188	17110189	T	G	snv	0.244
11006	180019634FD	ST8SIA6	c.797T>C	p.F266S | p.Phe266Ser	missense	NM_001004470.1	Y	EX8E	10	17363276	17363277	A	G	snv	0.253
11006	180019634FD	GAD2	c.1690C>A	p.P564T | p.Pro564Thr	missense	NM_000818.2	Y	EX16	10	26589821	26589822	C	A	snv	0.303
11006	180019634FD	YME1L1	c.33G>C	p.Q11H | p.Gln11His	missense	NM_139312.2	Y	EX1	10	27443106	27443107	C	G	snv	0.234
11006	180019634FD	RASGEF1A	c.810C>A	p.F270L | p.Phe270Leu	missense	NM_145313.2	Y	EX7	10	43695162	43695163	G	T	snv	0.241
11006	180019634FD	MMRN2	c.232C>T	p.L78F | p.Leu78Phe	missense	NM_024756.2	Y	EX2	10	88705378	88705379	G	A	snv	0.242
11006	180019634FD	LZTS2	c.1267G>A	p.A423T | p.Ala423Thr	missense	NM_032429.2	Y	EX4	10	102765412	102765413	G	A	snv	0.15
11006	180019634FD	PHRF1	c.1382G>A	p.R461Q | p.Arg461Gln	missense	NM_020901.2	Y	EX12	11	605654	605655	G	A	snv	0.42
11006	180019634FD	KIAA1549L	c.5164G>A	p.G1722S | p.Gly1722Ser	missense	NM_012194.2	Y	EX19	11	33682455	33682456	G	A	snv	0.146
11006	180019634FD	OR8K1	c.926G>A	p.R309K | p.Arg309Lys	missense	NM_001002907.1	Y	EX1E	11	56114439	56114440	G	A	snv	0.268
11006	180019634FD	FAM181B	c.1177T>A	p.Y393N | p.Tyr393Asn	missense	NM_175885.3	Y	EX1E	11	82443594	82443595	A	T	snv	0.25
11006	180019634FD	ARID2	c.895G>T	p.E299* | p.Glu299*	nonsense	NM_152641.2	Y	EX8	12	46230645	46230646	G	T	snv	0.29
11006	180019634FD	KCNH3	c.2800C>T	p.L934F | p.Leu934Phe	missense	NM_012284.1	Y	EX15E	12	49951283	49951284	C	T	snv	0.331
11006	180019634FD	FAM186A	c.6992T>A	p.V2331E | p.Val2331Glu	missense	NM_001145475.1	Y	EX7	12	50724397	50724398	A	T	snv	0.249
11006	180019634FD	KRT79	c.488T>A	p.L163Q | p.Leu163Gln	missense	NM_175834.2	Y	EX2	12	53225399	53225400	A	T	snv	0.234
11006	180019634FD	MMP19	c.377G>A	p.R126Q | p.Arg126Gln	missense	NM_002429.4	Y	EX4	12	56234593	56234594	C	T	snv	0.268
11006	180019634FD	NBEA	c.7413A[7>8] (std: c.7419dupA alt: c.7419_7420insA )	p.P2474Tfs*2 | p.Pro2474Thrfs*2	frameshift	NM_015678.4	Y	EX48	13	36180678	36180678	.	A	ins	0.248
11006	180019634FD	UPF3A	c.487A>C	p.K163Q | p.Lys163Gln	missense	NM_023011.3	Y	EX4	13	115051841	115051842	A	C	snv	0.269
11006	180019634FD	TEP1	c.7145G>T	p.G2382V | p.Gly2382Val	missense	NM_007110.4	Y	EX50	14	20839722	20839723	C	A	snv	0.267
11006	180019634FD	PPP2R5C	c.1358A>C	p.K453T | p.Lys453Thr	missense	NM_001161725.1	Y	EX14	14	102378748	102378749	A	C	snv	0.128
11006	180019634FD	NPAP1	c.962C>G	p.A321G | p.Ala321Gly	missense	NM_018958.2	Y	EX1E	15	24921975	24921976	C	G	snv	0.187
11006	180019634FD	WDR90	c.1414G>T	p.G472C | p.Gly472Cys	missense	NM_145294.4	Y	EX13	16	703779	703780	G	T	snv	0.214
11006	180019634FD	UNKL	c.623A>T	p.Y208F | p.Tyr208Phe	missense	NM_001193388.1	Y	EX5	16	1449485	1449486	T	A	snv	0.281
11006	180019634FD	C16orf96	c.2560A>T	p.M854L | p.Met854Leu	missense	NM_001145011.1	Y	EX9	16	4638299	4638300	A	T	snv	0.277
11006	180019634FD	ERN2	c.307A>C	p.K103Q | p.Lys103Gln	missense	NM_033266.3	Y	EX2	16	23722269	23722270	T	G	snv	0.236
11006	180019634FD	TBC1D10B	c.1831G>A	p.E611K | p.Glu611Lys	missense	NM_015527.3	Y	EX9E	16	30369860	30369861	C	T	snv	0.302
11006	180019634FD	CHD9	c.7537A>G	p.R2513G | p.Arg2513Gly	missense	NM_025134.4	Y	EX37	16	53352123	53352124	A	G	snv	0.361
11006	180019634FD	RBL2	c.371+1_371+2insT	.	splice-5	NM_005611.3	Y	IVS2	16	53473059	53473059	.	T	ins	0.369
11006	180019634FD	MLKL	c.576A>T	p.Q192H | p.Gln192His	missense	NM_152649.2	Y	EX4	16	74725320	74725321	T	A	snv	0.393
11006	180019634FD	ITGAE	c.1448A>T	p.Y483F | p.Tyr483Phe	missense	NM_002208.4	Y	EX13	17	3657155	3657156	T	A	snv	0.306
11006	180019634FD	GLP2R	c.573C>G	p.I191M | p.Ile191Met	missense	NM_004246.1	Y	EX5	17	9757879	9757880	C	G	snv	0.323
11006	180019634FD	EVI2B	c.1300C>A	p.Q434K | p.Gln434Lys	missense	NM_006495.3	Y	EX2E	17	29631327	29631328	G	T	snv	0.243
11006	180019634FD	SRCIN1	c.32_33delGGinsTT	p.R11L | p.Arg11Leu	missense	NM_025248.2	Y	EX2	17	36735033	36735035	CC	AA	delins	0.243
11006	180019634FD	PLCD3	c.658G>A	p.D220N | p.Asp220Asn	missense	NM_133373.3	Y	EX4	17	43197717	43197718	C	T	snv	0.261
11006	180019634FD	SKAP1	c.94G>A	p.A32T | p.Ala32Thr	missense	NM_003726.3	Y	EX2	17	46474099	46474100	C	T	snv	0.262
11006	180019634FD	SPAG9	c.1634A>T	p.Q545L | p.Gln545Leu	missense	NM_001130528.2	Y	EX14	17	49077051	49077052	T	A	snv	0.212
11006	180019634FD	MPO	c.254A>T	p.K85M | p.Lys85Met	missense	NM_000250.1	Y	EX3	17	56357369	56357370	T	A	snv	0.252
11006	180019634FD	BPTF	c.3375C>G	p.S1125R | p.Ser1125Arg	missense	NM_182641.3	Y	EX11	17	65907374	65907375	C	G	snv	0.245
11006	180019634FD	RHBDF2	c.2131T>C	p.F711L | p.Phe711Leu	missense	NM_024599.5	Y	EX18	17	74468787	74468788	A	G	snv	0.223
11006	180019634FD	ZNF236	c.2184A>T	p.L728F | p.Leu728Phe	missense	NM_007345.3	Y	EX13	18	74617263	74617264	A	T	snv	0.287
11006	180019634FD	NFATC1	c.1036A>T	p.S346C | p.Ser346Cys	missense	NM_172387.1	Y	EX2	18	77171349	77171350	A	T	snv	0.198
11006	180019634FD	KHSRP	c.551G>A	p.S184N | p.Ser184Asn	missense	NM_003685.2	Y	EX7	19	6419267	6419268	C	T	snv	0.24
11006	180019634FD	MAP2K7	c.146A>T	p.N49I | p.Asn49Ile	missense	NM_145185.2	Y	EX2	19	7974660	7974661	A	T	snv	0.307
11006	180019634FD	ZNF812	c.1013G>A	p.C338Y | p.Cys338Tyr	missense	NM_001199814.1	Y	EX6E	19	9801165	9801166	C	T	snv	0.253
11006	180019634FD	ICAM1	c.344G>A	p.R115Q | p.Arg115Gln	missense	NM_000201.2	Y	EX3	19	10394168	10394169	G	A	snv	0.24
11006	180019634FD	SIN3B	c.788C>T	p.P263L | p.Pro263Leu	missense	NM_015260.2	Y	EX6	19	16962283	16962284	C	T	snv	0.314
11006	180019634FD	ZNF208	c.3006A>T	p.K1002N | p.Lys1002Asn	missense	NM_007153.3	Y	EX4E	19	22154829	22154830	T	A	snv	0.191
11006	180019634FD	VSTM2B	c.461C>T	p.P154L | p.Pro154Leu	missense	NM_001146339.1	Y	EX4	19	30020888	30020889	C	T	snv	0.296
11006	180019634FD	ZNF766	c.1081G>T	p.D361Y | p.Asp361Tyr	missense	NM_001010851.2	Y	EX4E	19	52794124	52794125	G	T	snv	0.251
11006	180019634FD	MYL9	c.206A>T	p.Y69F | p.Tyr69Phe	missense	NM_006097.4	Y	EX3	20	35176455	35176456	A	T	snv	0.249
11006	180019634FD	TPTE	c.773C>A	p.S258Y | p.Ser258Tyr	missense	NM_199261.2	Y	EX14	21	10941929	10941930	G	T	snv	0.095
11006	180019634FD	KRTAP20-3	c.21C>A	p.Y7* | p.Tyr7*	nonsense	NM_001128077.1	Y	EX1E	21	32015227	32015228	C	A	snv	0.284
11006	180019634FD	HUNK	c.493A>T	p.R165* | p.Arg165*	nonsense	NM_014586.1	Y	EX2	21	33297010	33297011	A	T	snv	0.288
11006	180019634FD	PKNOX1	c.453A>T	p.K151N | p.Lys151Asn	missense	NM_004571.3	Y	EX5	21	44433278	44433279	A	T	snv	0.266
11006	180019634FD	SERPIND1	c.437A>C	p.N146T | p.Asn146Thr	missense	NM_000185.3	Y	EX2	22	21134036	21134037	A	C	snv	0.26
11006	180019634FD	AIFM3	c.1542G>C	p.W514C | p.Trp514Cys	missense	NM_144704.2	Y	EX17	22	21333623	21333624	G	C	snv	0.184
11006	180019634FD	DMD	c.5839C>A	p.P1947T | p.Pro1947Thr	missense	NM_004006.2	Y	EX41	X	32360299	32360300	G	T	snv	0.481
11006	180019634FD	DDX3X	c.1607G>C	p.G536A | p.Gly536Ala	missense	NM_001356.3	Y	EX14	X	41205866	41205867	G	C	snv	0.512
23007	180019635FD	EPB41	c.908G>A	p.R303Q | p.Arg303Gln	missense	NM_203342.2	Y	EX12	1	29365836	29365837	G	A	snv	0.149
23007	180019635FD	BCAR3	c.794A>G	p.H265R | p.His265Arg	missense	NM_001261408.1	Y	EX7	1	94054668	94054669	T	C	snv	0.154
23007	180019635FD	NOTCH2	c.5282A>G	p.D1761G | p.Asp1761Gly	missense	NM_024408.3	Y	EX29	1	120464363	120464364	T	C	snv	0.126
23007	180019635FD	ASH1L	c.6455G>T	p.W2152L | p.Trp2152Leu	missense	NM_018489.2	Y	EX11	1	155340651	155340652	C	A	snv	0.094
23007	180019635FD	PAPPA2	c.1638G>C	p.Q546H | p.Gln546His	missense	NM_020318.2	Y	EX3	1	176564377	176564378	G	C	snv	0.097
23007	180019635FD	HLX	c.175_188delGCGGCCCCGGAGGG	p.A59Pfs*116 | p.Ala59Profs*116	frameshift	NM_021958.3	Y	EX1	1	221053370	221053384	GGGGCGGCCCCGGA	.	del	0.279
23007	180019635FD	DPP4	c.661A>G	p.T221A | p.Thr221Ala	missense	NM_001935.3	Y	EX9	2	162891786	162891787	T	C	snv	0.142
23007	180019635FD	ZDBF2	c.5843C>T	p.T1948I | p.Thr1948Ile	missense	NM_020923.1	Y	EX5E	2	207175094	207175095	C	T	snv	0.125
23007	180019635FD	PTH2R	c.730A>G	p.I244V | p.Ile244Val	missense	NM_005048.2	Y	EX7	2	209309488	209309489	A	G	snv	0.159
23007	180019635FD	CRYBG3	c.483C>G	p.D161E | p.Asp161Glu	missense	NM_153605.3	Y	EX3	3	97583326	97583327	C	G	snv	0.161
23007	180019635FD	TF	c.1306A>G	p.N436D | p.Asn436Asp	missense	NM_001063.3	Y	EX11	3	133483726	133483727	A	G	snv	0.151
23007	180019635FD	SLC35G2	c.1023A>C	p.K341N | p.Lys341Asn	missense	NM_025246.2	Y	EX2E	3	136574324	136574325	A	C	snv	0.108
23007	180019635FD	FBXL5	c.1309A>G	p.T437A | p.Thr437Ala	missense	NM_012161.3	Y	EX9	4	15627415	15627416	T	C	snv	0.196
23007	180019635FD	FBXL5	c.1163T>C	p.L388P | p.Leu388Pro	missense	NM_012161.3	Y	EX9	4	15627561	15627562	A	G	snv	0.137
23007	180019635FD	MYO10	c.3973A>G	p.N1325D | p.Asn1325Asp	missense	NM_012334.2	Y	EX29	5	16685863	16685864	T	C	snv	0.146
23007	180019635FD	SLC35F1	c.1007C>T	p.S336L | p.Ser336Leu	missense	NM_001029858.3	Y	EX8E	6	118635194	118635195	C	T	snv	0.165
23007	180019635FD	OGDH	c.1390G>A	p.V464M | p.Val464Met	missense	NM_002541.3	Y	EX11	7	44733477	44733478	G	A	snv	0.151
23007	180019635FD	ADAM22	c.1437G>T	p.L479F | p.Leu479Phe	missense	NM_021723.3	Y	EX17	7	87774773	87774774	G	T	snv	0.187
23007	180019635FD	MUC12	c.15763A>G	p.I5255V | p.Ile5255Val	missense	NM_001164462.1	Y	EX9	7	100657317	100657318	A	G	snv	0.122
23007	180019635FD	UBE2H	c.358G>T	p.D120Y | p.Asp120Tyr	missense	NM_003344.3	Y	EX6	7	129479115	129479116	C	A	snv	0.085
23007	180019635FD	CDH17	c.2132G>T	p.S711I | p.Ser711Ile	missense	NM_001144663.1	Y	EX15	8	95158190	95158191	C	A	snv	0.186
23007	180019635FD	NOL6	c.1012C>T	p.R338W | p.Arg338Trp	missense	NM_022917.4	Y	EX7	9	33468969	33468970	G	A	snv	0.181
23007	180019635FD	ZEB1	c.3245_3246delAT	p.N1082Rfs*8 | p.Asn1082Argfs*8	frameshift	NM_030751.5	Y	EX9E	10	31816061	31816063	AT	.	del	0.159
23007	180019635FD	ATG16L2	c.692G>A	p.R231Q | p.Arg231Gln	missense	NM_033388.1	Y	EX6	11	72533569	72533570	G	A	snv	0.151
[truncated: 1,575 more rows]

## Sheet: Table S5
Table S5. The analysis of tumor neoantigen burden for 44 liver tumor tissue samples.
Patients ID	Sample ID	Chr	Start	End	Ref	Alt	Gene	Transcript	cHGVS	pHGVS	HLA	MutantPeptide	WildtypePeptide	Aff_mut	Aff_wild	P_present	P_recognize	Weight
20001	180014088FD	12	101491719	101491720	A	T	ANO4	NM_178826.3	c.1898A>T	p.Y633F | p.Tyr633Phe	HLA-A02:07	FMELGFPLI	FMELGYPLI	426.048	713.12	1.37889	0.5	1
1003	180017362FD	1	50941186	50941187	T	A	FAF1	NM_007051.2	c.1818A>T	p.K606N | p.Lys606Asn	HLA-A11:01	ASNGFPWDEYK	ASKGFPWDEYK	21.9711	45.5509	2.04529	0.5	1
1003	180017362FD	1	103345243	103345244	A	C	COL11A1	NM_080629.2	c.5305T>G	p.C1769G | p.Cys1769Gly	HLA-A11:01	KTLYDGGASR	KTLYDGCASR	123.409	203.721	1.55573	0.99238	1
1003	180017362FD	1	150208115	150208118	TCT	.	ANP32E	NM_030920.3	c.11AGA[3>2] (std: c.11AGA[2] alt: c.17_19delAGA )	p.K4[3>2] (std: p.K4[2] alt: p.K6del ) | p.Lys4[3>2] (std: p.Lys4[2] alt: p.Lys6del )	HLA-B13:01	MEMKKINLEL	MEMKKKINLE	137	16792.5	20.3062	0	1
1003	180017362FD	1	186643505	186643506	T	A	PTGS2	NM_000963.2	c.1794A>T	p.K598N | p.Lys598Asn	HLA-C03:04	LLNERSTEL	LLKERSTEL	154.623	1380.27	6.31328	0	1
1003	180017362FD	1	215933008	215933009	T	A	USH2A	NM_206933.2	c.11224A>T	p.N3742Y | p.Asn3742Tyr	HLA-C07:02	YSRYTYKLEV	NSRYTYKLEV	395.682	3567.28	4.35561	0	1
1003	180017362FD	1	227079466	227079467	G	.	PSEN2	NM_000447.2	c.994G[4>3] (std: c.994G[3] alt: c.997delG )	p.E333Sfs*12 | p.Glu333Serfs*12	HLA-A11:01	DSFGSLHTPK		202.876			0	1
1003	180017362FD	1	227079466	227079467	G	.	PSEN2	NM_000447.2	c.994G[4>3] (std: c.994G[3] alt: c.997delG )	p.E333Sfs*12 | p.Glu333Serfs*12	HLA-C03:04	DSYDSFGSL		312.069			0	1
1003	180017362FD	1	227079466	227079467	G	.	PSEN2	NM_000447.2	c.994G[4>3] (std: c.994G[3] alt: c.997delG )	p.E333Sfs*12 | p.Glu333Serfs*12	HLA-C07:02	LHTPKSLSL		331.458			0	1
1003	180017362FD	1	228285316	228285317	T	A	ARF1	NM_001024227.1	c.285T>A	p.N95K | p.Asn95Lys	HLA-A11:01	GLIFVVDSK	GLIFVVDSN	100.489	28301.5	29.6839	0	0
1003	180017362FD	2	46583881	46583893	GTATCTTTGACT	.	EPAS1	NM_001430.4	c.389_400delGTATCTTTGACT	p.S130_F134delinsI | p.Ser130_Phe134delinsIle	HLA-B13:01	TQVELTGHI	TQVELTGHS	376.145	21939.3	7.69501	5.89525e-05	0
1003	180017362FD	3	38739299	38739300	A	T	SCN10A	NM_006514.2	c.5411T>A	p.L1804H | p.Leu1804His	HLA-A11:01	CLDIHFAFTK	CLDILFAFTK	72.2405	192.249	2.51616	0	1
1003	180017362FD	3	112198594	112198595	T	A	BTLA	NM_181780.3	c.110A>T	p.Q37L | p.Gln37Leu	HLA-A11:01	ESCDVLLYIK	ESCDVQLYIK	118.126	196.062	1.5676	0	1
1003	180017362FD	3	124729320	124729321	C	T	HEG1	NM_020733.1	c.3035G>A	p.R1012K | p.Arg1012Lys	HLA-A11:01	NTSRGYHCK	NTSRGYHCR	129.484	1239.65	6.97909	0	0
1003	180017362FD	3	172674564	172674565	T	A	SPATA16	NM_031955.5	c.983A>T	p.Y328F | p.Tyr328Phe	HLA-A11:01	SVMFTPFATK	SVMYTPFATK	5.0246	5.7114	1.1348	0	1
1003	180017362FD	3	193002737	193002738	T	A	ATP13A5	NM_198505.2	c.3191A>T	p.K1064M | p.Lys1064Met	HLA-A11:01	TVAFIFSMGK	TVAFIFSKGK	8.3373	21.653	2.5804	0	1
1003	180017362FD	4	4303870	4303871	G	T	ZBTB49	NM_145291.3	c.308G>T	p.C103F | p.Cys103Phe	HLA-B13:01	AQFLQVQNV	AQCLQVQNV	164.16	1502.19	6.30859	0	1
1003	180017362FD	4	48996730	48996731	G	T	CWH43	NM_025087.2	c.607G>T	p.G203C | p.Gly203Cys	HLA-C03:04	LAGAAFCSL	LAGAAFGSL	33.6457	42.1548	1.23727	0	1
1003	180017362FD	4	123536849	123536850	T	A	IL21	NM_021803.3	c.347A>T	p.Q116L | p.Gln116Leu	HLA-A11:01	STNAGRRLK	STNAGRRQK	59.1249	151.811	2.45583	0	1
1003	180017362FD	7	96810327	96810328	A	T	ACN9	NM_020186.2	c.179A>T	p.Y60F | p.Tyr60Phe	HLA-B13:01	WEVFATALL	WEVYATALL	86.5867	110.744	1.23788	0	1
1003	180017362FD	8	1853866	1853869	CCA	.	ARHGEF10	NM_014629.2	c.1954_1956delACC	p.T652del | p.Thr652del	HLA-A11:01	VLMCAVSSR	VLMCATVSS	225.353	10116.1	11.1281	0	1
1003	180017362FD	8	144522255	144522256	G	.	ZC3H3	NM_015117.2	c.2768C[3>2] (std: c.2768C[2] alt: c.2770delC )	p.Q924Sfs*153 | p.Gln924Serfs*153	HLA-B07:02	KPHLGATGTL		9.1318			0	1
1003	180017362FD	8	144522255	144522256	G	.	ZC3H3	NM_015117.2	c.2768C[3>2] (std: c.2768C[2] alt: c.2770delC )	p.Q924Sfs*153 | p.Gln924Serfs*153	HLA-B07:02	SPRTQGSL		13.7759			0	1
1003	180017362FD	8	144522255	144522256	G	.	ZC3H3	NM_015117.2	c.2768C[3>2] (std: c.2768C[2] alt: c.2770delC )	p.Q924Sfs*153 | p.Gln924Serfs*153	HLA-B07:02	RPLARPPRQVF		18.0517			0	1
1003	180017362FD	8	144522255	144522256	G	.	ZC3H3	NM_015117.2	c.2768C[3>2] (std: c.2768C[2] alt: c.2770delC )	p.Q924Sfs*153 | p.Gln924Serfs*153	HLA-B07:02	CPRLPLATV		20.1991			0	1
1003	180017362FD	8	144522255	144522256	G	.	ZC3H3	NM_015117.2	c.2768C[3>2] (std: c.2768C[2] alt: c.2770delC )	p.Q924Sfs*153 | p.Gln924Serfs*153	HLA-B07:02	CPRLPLATVAL		24.1667			0	1
1003	180017362FD	8	144522255	144522256	G	.	ZC3H3	NM_015117.2	c.2768C[3>2] (std: c.2768C[2] alt: c.2770delC )	p.Q924Sfs*153 | p.Gln924Serfs*153	HLA-B07:02	LPTQVFGPV		36.4307			1	1
1003	180017362FD	8	144522255	144522256	G	.	ZC3H3	NM_015117.2	c.2768C[3>2] (std: c.2768C[2] alt: c.2770delC )	p.Q924Sfs*153 | p.Gln924Serfs*153	HLA-B07:02	ACPRLPLATV		39.5415			0	1
1003	180017362FD	8	144522255	144522256	G	.	ZC3H3	NM_015117.2	c.2768C[3>2] (std: c.2768C[2] alt: c.2770delC )	p.Q924Sfs*153 | p.Gln924Serfs*153	HLA-B07:02	GPQPSMTSV		48.7341			0	1
1003	180017362FD	8	144522255	144522256	G	.	ZC3H3	NM_015117.2	c.2768C[3>2] (std: c.2768C[2] alt: c.2770delC )	p.Q924Sfs*153 | p.Gln924Serfs*153	HLA-B07:02	SPRTQGSLC		55.2379			0	1
1003	180017362FD	8	144522255	144522256	G	.	ZC3H3	NM_015117.2	c.2768C[3>2] (std: c.2768C[2] alt: c.2770delC )	p.Q924Sfs*153 | p.Gln924Serfs*153	HLA-C03:04	GASPGSGPL		58.0756			0	1
1003	180017362FD	8	144522255	144522256	G	.	ZC3H3	NM_015117.2	c.2768C[3>2] (std: c.2768C[2] alt: c.2770delC )	p.Q924Sfs*153 | p.Gln924Serfs*153	HLA-B07:02	KPHLGATGTLL		62.9385			0	1
1003	180017362FD	8	144522255	144522256	G	.	ZC3H3	NM_015117.2	c.2768C[3>2] (std: c.2768C[2] alt: c.2770delC )	p.Q924Sfs*153 | p.Gln924Serfs*153	HLA-B07:02	LARPPRQVF		69.9598			0	1
1003	180017362FD	8	144522255	144522256	G	.	ZC3H3	NM_015117.2	c.2768C[3>2] (std: c.2768C[2] alt: c.2770delC )	p.Q924Sfs*153 | p.Gln924Serfs*153	HLA-B07:02	SPGASPGSGPL		70.8066			1	1
1003	180017362FD	8	144522255	144522256	G	.	ZC3H3	NM_015117.2	c.2768C[3>2] (std: c.2768C[2] alt: c.2770delC )	p.Q924Sfs*153 | p.Gln924Serfs*153	HLA-B07:02	LPLATVAL		90.8577			0	1
1003	180017362FD	8	144522255	144522256	G	.	ZC3H3	NM_015117.2	c.2768C[3>2] (std: c.2768C[2] alt: c.2770delC )	p.Q924Sfs*153 | p.Gln924Serfs*153	HLA-B07:02	CPRLPLATVA		93.0745			0	1
1003	180017362FD	8	144522255	144522256	G	.	ZC3H3	NM_015117.2	c.2768C[3>2] (std: c.2768C[2] alt: c.2770delC )	p.Q924Sfs*153 | p.Gln924Serfs*153	HLA-C03:04	TVALQPPAL		125.187			0	1
1003	180017362FD	8	144522255	144522256	G	.	ZC3H3	NM_015117.2	c.2768C[3>2] (std: c.2768C[2] alt: c.2770delC )	p.Q924Sfs*153 | p.Gln924Serfs*153	HLA-C03:04	LQACPRLPL		129.988			0	1
1003	180017362FD	8	144522255	144522256	G	.	ZC3H3	NM_015117.2	c.2768C[3>2] (std: c.2768C[2] alt: c.2770delC )	p.Q924Sfs*153 | p.Gln924Serfs*153	HLA-B07:02	RPLARPPRQV		135.882			0	1
1003	180017362FD	8	144522255	144522256	G	.	ZC3H3	NM_015117.2	c.2768C[3>2] (std: c.2768C[2] alt: c.2770delC )	p.Q924Sfs*153 | p.Gln924Serfs*153	HLA-B07:02	ALPTQVFGPV		137.569			1	1
1003	180017362FD	8	144522255	144522256	G	.	ZC3H3	NM_015117.2	c.2768C[3>2] (std: c.2768C[2] alt: c.2770delC )	p.Q924Sfs*153 | p.Gln924Serfs*153	HLA-C07:02	ARPPRQVFY		167.844			5.89525e-05	1
1003	180017362FD	8	144522255	144522256	G	.	ZC3H3	NM_015117.2	c.2768C[3>2] (std: c.2768C[2] alt: c.2770delC )	p.Q924Sfs*153 | p.Gln924Serfs*153	HLA-B07:02	HPWRGKRL		176.363			0	1
1003	180017362FD	8	144522255	144522256	G	.	ZC3H3	NM_015117.2	c.2768C[3>2] (std: c.2768C[2] alt: c.2770delC )	p.Q924Sfs*153 | p.Gln924Serfs*153	HLA-C03:04	TSVCAGPGL		233.949			0	1
1003	180017362FD	8	144522255	144522256	G	.	ZC3H3	NM_015117.2	c.2768C[3>2] (std: c.2768C[2] alt: c.2770delC )	p.Q924Sfs*153 | p.Gln924Serfs*153	HLA-A11:01	ALPTQVFGPVK		245.165			1	1
1003	180017362FD	8	144522255	144522256	G	.	ZC3H3	NM_015117.2	c.2768C[3>2] (std: c.2768C[2] alt: c.2770delC )	p.Q924Sfs*153 | p.Gln924Serfs*153	HLA-B07:02	VPGRAGLQAC		245.335			0	1
1003	180017362FD	8	144522255	144522256	G	.	ZC3H3	NM_015117.2	c.2768C[3>2] (std: c.2768C[2] alt: c.2770delC )	p.Q924Sfs*153 | p.Gln924Serfs*153	HLA-A11:01	LPTQVFGPVK		257.958			1	1
1003	180017362FD	8	144522255	144522256	G	.	ZC3H3	NM_015117.2	c.2768C[3>2] (std: c.2768C[2] alt: c.2770delC )	p.Q924Sfs*153 | p.Gln924Serfs*153	HLA-B07:02	LPPPSQAPV		343.329			0	1
1003	180017362FD	8	144522255	144522256	G	.	ZC3H3	NM_015117.2	c.2768C[3>2] (std: c.2768C[2] alt: c.2770delC )	p.Q924Sfs*153 | p.Gln924Serfs*153	HLA-C07:02	SRVPGRAGL		373.537			0	1
1003	180017362FD	8	144522255	144522256	G	.	ZC3H3	NM_015117.2	c.2768C[3>2] (std: c.2768C[2] alt: c.2770delC )	p.Q924Sfs*153 | p.Gln924Serfs*153	HLA-A11:01	APTSDPHPWR		378.144			0	1
1003	180017362FD	8	144522255	144522256	G	.	ZC3H3	NM_015117.2	c.2768C[3>2] (std: c.2768C[2] alt: c.2770delC )	p.Q924Sfs*153 | p.Gln924Serfs*153	HLA-A11:01	TSDPHPWRGK		383.418			0.00761977	1
1003	180017362FD	8	144522255	144522256	G	.	ZC3H3	NM_015117.2	c.2768C[3>2] (std: c.2768C[2] alt: c.2770delC )	p.Q924Sfs*153 | p.Gln924Serfs*153	HLA-A11:01	YPTGGPPATK		413.787			0	1
1003	180017362FD	8	144522255	144522256	G	.	ZC3H3	NM_015117.2	c.2768C[3>2] (std: c.2768C[2] alt: c.2770delC )	p.Q924Sfs*153 | p.Gln924Serfs*153	HLA-B07:02	QACPRLPLATV		445.736			0	1
1003	180017362FD	9	79326273	79326274	T	A	PRUNE2	NM_015225.2	c.916A>T	p.I306F | p.Ile306Phe	HLA-B13:01	SENMELCSQF	SENMELCSQI	368.81	396.788	0.961448	0	1
1003	180017362FD	10	1279782	1279783	G	A	ADARB2	NM_018702.3	c.1366C>T	p.R456W | p.Arg456Trp	HLA-B13:01	TQLELHLSKW	TQLELHLSKR	438.64	27769.7	6.78664	0	1
1003	180017362FD	10	47000027	47000028	G	T	GPRIN2	NM_014696.3	c.1148G>T	p.R383L | p.Arg383Leu	HLA-B07:02	VPSPVRDVL	VPSPVRDVR	11.9771	9882.4	208.159	0.5	0
1003	180017362FD	10	70992790	70992791	T	A	HKDC1	NM_025130.3	c.397T>A	p.C133S | p.Cys133Ser	HLA-A11:01	SLADFMKTK	CLADFMKTK	26.76	96.6312	3.50934	0	1
1003	180017362FD	11	56184926	56184927	T	A	OR5R1	NM_001004744.1	c.782A>T	p.Q261L | p.Gln261Leu	HLA-A11:01	TLIFMYLLPK	TLIFMYLQPK	14.344	23.2475	1.60951	0.0151243	1
1003	180017362FD	11	88300876	88300877	G	T	GRM5	NM_001143831.2	c.1974C>A	p.S658R | p.Ser658Arg	HLA-B07:02	SPAMRYSAL	SPAMSYSAL	3.1984	3.5641	1.11324	0	1
1003	180017362FD	12	27234188	27234189	C	T	C12orf71	NM_001080406.1	c.728G>A	p.R243Q | p.Arg243Gln	HLA-A11:01	KSPHQSAPTK	KSPHRSAPTK	280.862	286.131	0.938249	0	1
1003	180017362FD	12	27849794	27849796	CA	TG	REP15	NM_001029874.1	c.300_301delCAinsTG	p.N101D | p.Asn101Asp	HLA-A11:01	WTFWGSQANK	WTFWGSNKQI	32.007	22583.3	90.7729	0	1
1003	180017362FD	12	40844481	40844482	A	T	MUC19	XM_003846356.1	c.4975A>T	p.I1659F | p.Ile1659Phe	HLA-C03:04	STAASFPAI	STAASIPAI	44.9803	59.9358	1.30897	0	1
1003	180017362FD	12	49942679	49942680	T	A	KCNH3	NM_012284.1	c.1192T>A	p.W398R | p.Trp398Arg	HLA-B07:02	LPEIGRLQEL	LPEIGWLQEL	63.1376	327.384	4.72166	0	1
1003	180017362FD	12	72013734	72013734	.	A	ZFC3H1	NM_144982.4	c.5015T[6>7] (std: c.5020dupT alt: c.5020_5021insT )	p.Y1674Lfs*15 | p.Tyr1674Leufs*15	HLA-C03:04	LSYVQILHL		110.338			0	1
1003	180017362FD	12	72013734	72013734	.	A	ZFC3H1	NM_144982.4	c.5015T[6>7] (std: c.5020dupT alt: c.5020_5021insT )	p.Y1674Lfs*15 | p.Tyr1674Leufs*15	HLA-B13:01	AEVFLSYVQI		186.06			0	1
1003	180017362FD	12	72013734	72013734	.	A	ZFC3H1	NM_144982.4	c.5015T[6>7] (std: c.5020dupT alt: c.5020_5021insT )	p.Y1674Lfs*15 | p.Tyr1674Leufs*15	HLA-C07:02	VFLSYVQIL		368.025			0	1
1003	180017362FD	13	58207037	58207038	G	T	PCDH17	NM_001040429.2	c.358G>T	p.V120L | p.Val120Leu	HLA-B13:01	KEICMIKLEI	KEICMIKVEI	200.034	274.006	1.26578	0	1
1003	180017362FD	13	103399886	103399887	C	G	CCDC168	NM_001146197.1	c.3160G>C	p.A1054P | p.Ala1054Pro	HLA-B07:02	LPAVPLGSF	LPAVALGSF	27.354	35.3489	1.27873	0	1
1003	180017362FD	14	79432465	79432466	A	T	NRXN3	NM_004796.4	c.1375A>T	p.I459F | p.Ile459Phe	HLA-C07:02	SFFGHLQSL	SFIGHLQSL	32.1573	83.6256	2.5369	0	1
1003	180017362FD	15	75684596	75684597	C	A	SIN3A	NM_001145358.1	c.2837G>T	p.R946L | p.Arg946Leu	HLA-B07:02	SPAIQLLL	SPAIQLRL	252.223	271.859	0.996598	0	1
1003	180017362FD	16	11861337	11861338	G	A	ZC3H7A	NM_014153.3	c.1457C>T	p.S486L | p.Ser486Leu	HLA-A11:01	KNVEDKLWKK	KNVEDKSWKK	401.73	553.794	1.18218	0	1
1003	180017362FD	16	71604688	71604689	C	A	TAT	NM_000353.2	c.805G>T	p.D269Y | p.Asp269Tyr	HLA-C03:04	ATLSTYVPI	ATLSTDVPI	205.423	319.466	1.41919	0	1
1003	180017362FD	16	88706396	88706397	C	T	IL17C	NM_013278.3	c.511C>T	p.P171S | p.Pro171Ser	HLA-C03:04	LSTPGAFAF	LPTPGAFAF	62.978	714.155	9.33942	0	0
1003	180017362FD	18	51892154	51892155	A	T	C18orf54	NM_173529.4	c.807A>T	p.K269N | p.Lys269Asn	HLA-B07:02	RAKSANGVL	RAKSAKGVL	33.1231	43.5758	1.29861	0	1
1003	180017362FD	19	54466549	54466550	T	A	CACNG8	NM_031895.5	c.154T>A	p.C52S | p.Cys52Ser	HLA-C03:04	ALISNTTNL	ALICNTTNL	365.774	578.006	1.34677	0	1
1003	180017362FD	20	8721038	8721039	T	C	PLCB1	NM_015192.2	c.2357T>C	p.L786P | p.Leu786Pro	HLA-B07:02	QPLTPPAVF	QPLTLPAVF	245.375	300.271	1.12263	0	1
1003	180017362FD	21	38441909	38441910	A	T	PIGP	NM_153681.2	c.169T>A	p.W57R | p.Trp57Arg	HLA-A11:01	SQFGFILYLVR	SQFGFILYLVW	95.845	17123	29.1186	0	1
1003	180017362FD	X	118979225	118979226	G	.	UPF3B	NM_080632.2	c.403C[2>1] (std: c.403C[1] alt: c.404delC )	p.P135Lfs*40 | p.Pro135Leufs*40	HLA-A11:01	AIVEFALFK		5.3913			0	1
1003	180017362FD	X	118979225	118979226	G	.	UPF3B	NM_080632.2	c.403C[2>1] (std: c.403C[1] alt: c.404delC )	p.P135Lfs*40 | p.Pro135Leufs*40	HLA-A11:01	KVMPQIMRK		6.575			0	1
1003	180017362FD	X	118979225	118979226	G	.	UPF3B	NM_080632.2	c.403C[2>1] (std: c.403C[1] alt: c.404delC )	p.P135Lfs*40 | p.Pro135Leufs*40	HLA-A11:01	AIVEFALFKK		9.7968			0	1
1003	180017362FD	X	118979225	118979226	G	.	UPF3B	NM_080632.2	c.403C[2>1] (std: c.403C[1] alt: c.404delC )	p.P135Lfs*40 | p.Pro135Leufs*40	HLA-B07:02	IPKSGLSMM		19.2115			0	1
1003	180017362FD	X	118979225	118979226	G	.	UPF3B	NM_080632.2	c.403C[2>1] (std: c.403C[1] alt: c.404delC )	p.P135Lfs*40 | p.Pro135Leufs*40	HLA-A11:01	MIQNIESFWK		25.4637			0	1
1003	180017362FD	X	118979225	118979226	G	.	UPF3B	NM_080632.2	c.403C[2>1] (std: c.403C[1] alt: c.404delC )	p.P135Lfs*40 | p.Pro135Leufs*40	HLA-A11:01	WKVMPQIMRK		34.1393			0	1
1003	180017362FD	X	118979225	118979226	G	.	UPF3B	NM_080632.2	c.403C[2>1] (std: c.403C[1] alt: c.404delC )	p.P135Lfs*40 | p.Pro135Leufs*40	HLA-A11:01	IVEFALFKK		35.4443			0	1
1003	180017362FD	X	118979225	118979226	G	.	UPF3B	NM_080632.2	c.403C[2>1] (std: c.403C[1] alt: c.404delC )	p.P135Lfs*40 | p.Pro135Leufs*40	HLA-B07:02	YPAIVEFAL		40.152			0	1
1003	180017362FD	X	118979225	118979226	G	.	UPF3B	NM_080632.2	c.403C[2>1] (std: c.403C[1] alt: c.404delC )	p.P135Lfs*40 | p.Pro135Leufs*40	HLA-C03:04	MMIQNIESF		74.8552			0	1
1003	180017362FD	X	118979225	118979226	G	.	UPF3B	NM_080632.2	c.403C[2>1] (std: c.403C[1] alt: c.404delC )	p.P135Lfs*40 | p.Pro135Leufs*40	HLA-B07:02	IPKSGLSM		74.9589			0	1
1003	180017362FD	X	118979225	118979226	G	.	UPF3B	NM_080632.2	c.403C[2>1] (std: c.403C[1] alt: c.404delC )	p.P135Lfs*40 | p.Pro135Leufs*40	HLA-A11:01	FWKVMPQIMRK		102.476			0	1
1003	180017362FD	X	118979225	118979226	G	.	UPF3B	NM_080632.2	c.403C[2>1] (std: c.403C[1] alt: c.404delC )	p.P135Lfs*40 | p.Pro135Leufs*40	HLA-A11:01	FALFKKLQK		146.888			0	1
1003	180017362FD	X	118979225	118979226	G	.	UPF3B	NM_080632.2	c.403C[2>1] (std: c.403C[1] alt: c.404delC )	p.P135Lfs*40 | p.Pro135Leufs*40	HLA-B07:02	KEIPKSGLSMM		153.616			0	1
1003	180017362FD	X	118979225	118979226	G	.	UPF3B	NM_080632.2	c.403C[2>1] (std: c.403C[1] alt: c.404delC )	p.P135Lfs*40 | p.Pro135Leufs*40	HLA-A11:01	IQNIESFWK		154.563			0	1
1003	180017362FD	X	118979225	118979226	G	.	UPF3B	NM_080632.2	c.403C[2>1] (std: c.403C[1] alt: c.404delC )	p.P135Lfs*40 | p.Pro135Leufs*40	HLA-A11:01	YPAIVEFALFK		205.973			0	1
1003	180017362FD	X	118979225	118979226	G	.	UPF3B	NM_080632.2	c.403C[2>1] (std: c.403C[1] alt: c.404delC )	p.P135Lfs*40 | p.Pro135Leufs*40	HLA-A11:01	IVEFALFK		233.207			0	1
1003	180017362FD	X	118979225	118979226	G	.	UPF3B	NM_080632.2	c.403C[2>1] (std: c.403C[1] alt: c.404delC )	p.P135Lfs*40 | p.Pro135Leufs*40	HLA-A11:01	MMIQNIESFWK		316.637			0	1
1003	180017362FD	X	118979225	118979226	G	.	UPF3B	NM_080632.2	c.403C[2>1] (std: c.403C[1] alt: c.404delC )	p.P135Lfs*40 | p.Pro135Leufs*40	HLA-B13:01	IQNIESFWKV		323.644			0	1
1003	180017362FD	X	118979225	118979226	G	.	UPF3B	NM_080632.2	c.403C[2>1] (std: c.403C[1] alt: c.404delC )	p.P135Lfs*40 | p.Pro135Leufs*40	HLA-B07:02	IPKSGLSMMI		329.745			0	1
1003	180017362FD	X	118979225	118979226	G	.	UPF3B	NM_080632.2	c.403C[2>1] (std: c.403C[1] alt: c.404delC )	p.P135Lfs*40 | p.Pro135Leufs*40	HLA-C07:02	FWKVMPQIM		401.613			0	1
1003	180017362FD	X	118979225	118979226	G	.	UPF3B	NM_080632.2	c.403C[2>1] (std: c.403C[1] alt: c.404delC )	p.P135Lfs*40 | p.Pro135Leufs*40	HLA-B13:01	VEFALFKKL		473.578			0	1
1002	180017363FD	1	77510021	77510022	G	C	ST6GALNAC5	NM_030965.1	c.395G>C	p.G132A | p.Gly132Ala	HLA-C03:04	YARDVGNRTSL	YGRDVGNRTSL	239.86	4799.04	8.20229	0	0
1002	180017363FD	1	113201688	113201693	ATTGA	.	CAPZA1	NM_006135.2	c.473_477delTTGAA	p.I158Kfs*7 | p.Ile158Lysfs*7	HLA-A11:01	GQQTIIACK		141.851			0	1
1002	180017363FD	1	113201688	113201693	ATTGA	.	CAPZA1	NM_006135.2	c.473_477delTTGAA	p.I158Kfs*7 | p.Ile158Lysfs*7	HLA-A02:01	TIIACKPPV		166.951			0	1
1002	180017363FD	1	158450043	158450044	G	A	OR10R2	NM_001004472.1	c.377G>A	p.G126D | p.Gly126Asp	HLA-A02:01	FLDFAITNCL	FLGFAITNCL	17.4187	27.0388	1.53982	0	1
1002	180017363FD	1	217915419	217915420	T	A	SPATA17	NM_138796.2	c.499T>A	p.Y167N | p.Tyr167Asn	HLA-A11:01	KMHNLLSTK	KMHYLLSTK	61.2316	62.7542	1.00594	0	1
1002	180017363FD	2	25065210	25065211	C	T	ADCY3	NM_004036.3	c.868G>A	p.E290K | p.Glu290Lys	HLA-A11:01	SILPKHVADK	SILPKHVADE	56.8625	22209.2	50.9841	0	1
1002	180017363FD	2	186672316	186672317	A	T	FSIP2	NM_173651.2	c.18551A>T	p.Q6184L | p.Gln6184Leu	HLA-C03:04	SVYNNLLPL	SVYNNLLPQ	8.5568	9800.62	290.752	0	0
1002	180017363FD	4	66356151	66356152	C	T	EPHA5	NM_004439.5	c.1345G>A	p.D449N | p.Asp449Asn	HLA-C03:04	EAVNGVSNL	EAVNGVSDL	472.181	1057.87	1.70078	0	1
1002	180017363FD	6	56436978	56436979	G	C	DST	NM_015548.4	c.5771C>G	p.P1924R | p.Pro1924Arg	HLA-C07:02	LRSDKALVL	LPSDKALVL	52.9394	6549.56	41.7363	0	0
1002	180017363FD	6	64416664	64416665	C	G	PHF3	NM_015153.2	c.3610C>G	p.R1204G | p.Arg1204Gly	HLA-A02:01	FLAGLNFI	FLARLNFI	54.3745	140.519	2.47978	0	1
1002	180017363FD	7	42011996	42011996	.	T	GLI3	NM_000168.5	c.2041A[2>3] (std: c.2042dupA alt: c.2042_2043insA )	p.N681Kfs*57 | p.Asn681Lysfs*57	HLA-A02:01	SVFMQQPTV		182.834			0	1
1002	180017363FD	7	42011996	42011996	.	T	GLI3	NM_000168.5	c.2041A[2>3] (std: c.2042dupA alt: c.2042_2043insA )	p.N681Kfs*57 | p.Asn681Lysfs*57	HLA-C03:04	SAKPWWSVF		289.616			0	1
1002	180017363FD	7	42011996	42011996	.	T	GLI3	NM_000168.5	c.2041A[2>3] (std: c.2042dupA alt: c.2042_2043insA )	p.N681Kfs*57 | p.Asn681Lysfs*57	HLA-A11:01	QQDLSKHYLK		296.766			0	1
1002	180017363FD	8	38836751	38836752	C	A	HTRA4	NM_153692.3	c.985C>A	p.P329T | p.Pro329Thr	HLA-C03:04	YGNSGGTLV	YGNSGGPLV	136.997	205.006	1.40975	1	1
1002	180017363FD	8	120865444	120865445	G	T	DSCC1	NM_024094.2	c.193C>A	p.R65S | p.Arg65Ser	HLA-A11:01	HSLVISGDK	HSLVIRGDK	310.94	710.379	1.88337	0	1
1002	180017363FD	11	60183646	60183648	CC	AA	MS4A14	NM_001261828.1	c.1305_1306delCCinsAA	p.Q436K | p.Gln436Lys	HLA-C03:04	YAIPSSISA	DMLSQALSA	10.8083	24078	270.973	0.996176	1
1002	180017363FD	11	94278848	94278849	G	A	FUT4	NM_002033.3	c.1550G>A	p.R517Q | p.Arg517Gln	HLA-A11:01	AVQRAGDQPK	AVQRAGDRPK	113.95	144.564	1.21594	0	1
1002	180017363FD	12	1755248	1755249	G	T	WNT5B	NM_032642.2	c.911G>T	p.C304F | p.Cys304Phe	HLA-A11:01	GTQGRLFNK	GTQGRLCNK	9.0976	26.8618	2.92906	0	1
1002	180017363FD	12	27849657	27849658	C	G	REP15	NM_001029874.1	c.163C>G	p.L55V | p.Leu55Val	HLA-A02:01	KLCPAANTV	KLCPAANTL	151.719	394.882	2.32712	1	1
1002	180017363FD	12	124402189	124402190	G	A	DNAH10	NM_207437.3	c.10708G>A	p.E3570K | p.Glu3570Lys	HLA-A11:01	SVLVAYERRK	SVLVAYERRE	106.012	12400.4	24.7874	0	1
1002	180017363FD	15	28360684	28360685	C	A	HERC2	NM_004667.5	c.13612G>T	p.V4538L | p.Val4538Leu	HLA-A02:01	SMFRFLGLLL	SMFRFLGVLL	41.4672	59.7551	1.41566	0	1
1002	180017363FD	15	52060485	52060486	C	A	TMOD2	NM_014548.3	c.154C>A	p.Q52K | p.Gln52Lys	HLA-A11:01	SAMLPAGFRK	SAMLPAGFRQ	11.335	2880.46	136.34	0	1
1002	180017363FD	15	54556406	54556407	A	G	UNC13C	NM_001080534.1	c.3490A>G	p.T1164A | p.Thr1164Ala	HLA-C03:04	KAQTIITAM	KTQTIITAM	26.874	217.091	7.58433	0	0
1002	180017363FD	16	24583375	24583376	G	C	RBBP6	NM_006910.4	c.4989G>C	p.K1663N | p.Lys1663Asn	HLA-A11:01	SSGNISNDLK	SSGNISKDLK	78.2751	172.904	2.10003	0	1
1002	180017363FD	19	54649666	54649667	C	A	CNOT3	NM_014516.3	c.725C>A	p.S242Y | p.Ser242Tyr	HLA-A11:01	ATYPPSHSH	ATSPPSHSH	191.958	1146.5	4.44444	0	1
1002	180017363FD	X	153041854	153041855	G	C	PLXNB3	NM_001163257.1	c.4843G>C	p.D1615H | p.Asp1615His	HLA-A02:01	TLSDEHLTSV	TLSDEDLTSV	26.5759	32.4217	1.20823	0	1
1004	180017364FD	1	158725412	158725413	G	T	OR6K6	NM_001005184.1	c.808G>T	p.A270S | p.Ala270Ser	HLA-A30:01	STCASHLAV	STCAAHLAV	336.139	405.995	1.07672	0	1
1004	180017364FD	1	171080127	171080128	C	T	FMO3	NM_001002294.2	c.817C>T	p.P273S | p.Pro273Ser	HLA-A30:01	MSLNGVLRK	MPLNGVLRK	107.668	7666.15	21.5817	0	0
1004	180017364FD	2	189945719	189945720	T	C	COL5A2	NM_000393.3	c.902A>G	p.H301R | p.His301Arg	HLA-A30:01	KGRRGHKGL	KGHRGHKGL	354.479	1335.06	2.68942	0	1
1004	180017364FD	5	16680125	16680126	G	A	MYO10	NM_012334.2	c.4472C>T	p.A1491V | p.Ala1491Val	HLA-A30:01	ATRWSSVIQ	ATRWSSAIQ	73.2694	74.1787	0.990382	0	1
1004	180017364FD	5	180551768	180551769	A	G	OR2V1	NM_001258283.1	c.536T>C	p.F179S | p.Phe179Ser	HLA-A30:01	GSRSVDHFS	GSRSVDHFF	202.677	379.341	1.68047	0	1
1004	180017364FD	6	101847181	101847182	A	G	GRIK2	NM_021956.4	c.29A>G	p.N10S | p.Asn10Ser	HLA-A30:01	SSPVFRRTVK	SNPVFRRTVK	182.592	1949.27	6.73702	0	0
1004	180017364FD	7	56045894	56045895	A	G	GBAS	NM_001483.2	c.169A>G	p.R57G | p.Arg57Gly	HLA-A30:01	FVRKVDPGK	FVRKVDPRK	99.9143	123.096	1.18815	0	1
1004	180017364FD	7	82595578	82595578	.	T	PCLO	NM_033026.5	c.3521A[5>6] (std: c.3525dupA alt: c.3525_3526insA )	p.V1176Sfs*24 | p.Val1176Serfs*24	HLA-A30:01	KSKGNTINGK		15.0029			0	1
1004	180017364FD	7	82595578	82595578	.	T	PCLO	NM_033026.5	c.3521A[5>6] (std: c.3525dupA alt: c.3525_3526insA )	p.V1176Sfs*24 | p.Val1176Serfs*24	HLA-A30:01	SSYGNHRSK		15.1615			0	1
1004	180017364FD	7	82595578	82595578	.	T	PCLO	NM_033026.5	c.3521A[5>6] (std: c.3525dupA alt: c.3525_3526insA )	p.V1176Sfs*24 | p.Val1176Serfs*24	HLA-A30:01	KSKGNTING		55.2815			0	1
1004	180017364FD	7	82595578	82595578	.	T	PCLO	NM_033026.5	c.3521A[5>6] (std: c.3525dupA alt: c.3525_3526insA )	p.V1176Sfs*24 | p.Val1176Serfs*24	HLA-A30:01	KNSSYGNHRSK		116.027			0	1
1004	180017364FD	8	110255487	110255488	C	T	NUDCD1	NM_032869.3	c.1502G>A	p.C501Y | p.Cys501Tyr	HLA-A30:01	KFFAYAPNYS	KFFACAPNYS	268.619	299.356	1.02262	0	1
1004	180017364FD	8	113331095	113331096	G	T	CSMD3	NM_198123.1	c.7330C>A	p.Q2444K | p.Gln2444Lys	HLA-A30:01	RLKMDGAPPV	RLQMDGAPPV	150.942	1080.29	5.40565	0	1
1004	180017364FD	8	145948290	145948291	G	C	ZNF251	NM_138367.1	c.754C>G	p.L252V | p.Leu252Val	HLA-A30:01	RAFTHSSNV	RAFTHSSNL	25.8944	51.2581	1.94955	4.5268e-07	1
1004	180017364FD	14	21623413	21623414	G	T	OR5AU1	NM_001004731.1	c.771C>A	p.N257K | p.Asn257Lys	HLA-A30:01	KLLSCTLTI	NLLSCTLTI	467.438	8542.15	5.13055	0	1
1004	180017364FD	15	28493834	28493835	C	T	HERC2	NM_004667.5	c.3098G>A	p.R1033Q | p.Arg1033Gln	HLA-A30:01	RLKDVARQI	RLKDVARRI	237.548	377.543	1.42768	0	1
1004	180017364FD	16	1364047	1364048	T	G	UBE2I	NM_194259.2	c.17T>G	p.L6R | p.Leu6Arg	HLA-A30:01	RSRLAQERK	LSRLAQERK	9.0076	52.8468	5.77541	0	1
1004	180017364FD	19	12383840	12383841	C	T	ZNF44	NM_001164276.1	c.1373G>A	p.R458K | p.Arg458Lys	HLA-A30:01	KAFDSPSVFQK	KAFDSPSVFQR	413.406	3728.48	4.25781	0.75	1
1005	180017365FD	1	79120802	79120803	C	T	IFI44	NM_006417.4	c.599C>T	p.S200F | p.Ser200Phe	HLA-C03:04	FSFFNSVRSV	SSFFNSVRSV	209.885	2194.38	6.30542	0	1
1005	180017365FD	1	116269652	116269653	T	C	CASQ2	NM_001232.3	c.697A>G	p.T233A | p.Thr233Ala	HLA-C03:04	YAEEELVEF	YTEEELVEF	108.252	586.498	4.60744	0	0
1005	180017365FD	1	120548050	120548051	A	G	NOTCH2	NM_024408.3	c.316T>C	p.S106P | p.Ser106Pro	HLA-C15:02	YSTPHPCFV	YSTSHPCFV	27.0201	63.7134	2.3138	0	1
1005	180017365FD	1	248059047	248059049	CA	.	OR2W3	NM_001001957.2	c.161_162delAC	p.H54Pfs*32 | p.His54Profs*32	HLA-C03:04	HQLHPPAAL		156.53			5.89525e-05	1
1005	180017365FD	1	248059047	248059049	CA	.	OR2W3	NM_001001957.2	c.161_162delAC	p.H54Pfs*32 | p.His54Profs*32	HLA-A02:07	VLLPRPPFL		366.884			0	1
1005	180017365FD	1	248551003	248551004	G	T	OR2T6	NM_001005471.1	c.95G>T	p.C32F | p.Cys32Phe	HLA-C03:04	FAVFFMAMI	CAVFFMAMI	191.618	3214.12	8.54077	0	1
1005	180017365FD	2	120725434	120725435	G	T	PTPN4	NM_002830.3	c.2581G>T	p.V861F | p.Val861Phe	HLA-C03:04	FLITMETAM	VLITMETAM	22.3398	230.837	9.66395	0	1
1005	180017365FD	2	219267999	219268000	C	T	CTDSP1	NM_021198.2	c.517C>T	p.R173W | p.Arg173Trp	HLA-A24:02	KWGAFWARLF	KWGAFRARLF	8.7812	23.9701	2.71026	0	1
1005	180017365FD	5	140579998	140579999	G	.	PCDHB11	NM_018931.2	c.652G[3>2] (std: c.652G[2] alt: c.654delG )	p.S219Pfs*31 | p.Ser219Profs*31	HLA-C03:04	LSALDGGPL		55.2277			0	1
1005	180017365FD	5	140579998	140579999	G	.	PCDHB11	NM_018931.2	c.652G[3>2] (std: c.652G[2] alt: c.654delG )	p.S219Pfs*31 | p.Ser219Profs*31	HLA-A24:02	PWSGWWLWTL		158.809			0	1
1005	180017365FD	5	140579998	140579999	G	.	PCDHB11	NM_018931.2	c.652G[3>2] (std: c.652G[2] alt: c.654delG )	p.S219Pfs*31 | p.Ser219Profs*31	HLA-B40:01	LELPWSGWWL		164.276			0	1
1005	180017365FD	5	140579998	140579999	G	.	PCDHB11	NM_018931.2	c.652G[3>2] (std: c.652G[2] alt: c.654delG )	p.S219Pfs*31 | p.Ser219Profs*31	HLA-C15:02	MTTPLNLSRL		315.355			0	1
1005	180017365FD	5	140579998	140579999	G	.	PCDHB11	NM_018931.2	c.652G[3>2] (std: c.652G[2] alt: c.654delG )	p.S219Pfs*31 | p.Ser219Profs*31	HLA-C03:04	TLMTTPLNL		359.473			0	1
1005	180017365FD	5	156589676	156589677	C	A	FAM71B	NM_130899.2	c.1599G>T	p.K533N | p.Lys533Asn	HLA-C03:04	KASNISSFL	KASKISSFL	42.8034	72.9925	1.66877	0	1
1005	180017365FD	6	43322840	43322841	G	A	ZNF318	NM_014345.2	c.2231C>T	p.S744L | p.Ser744Leu	HLA-C03:04	VAVRCMLPL	VAVRCMLPS	23.0666	7577.5	100.382	0	0
1005	180017365FD	6	56492027	56492028	C	T	DST	NM_015548.4	c.3085G>A	p.A1029T | p.Ala1029Thr	HLA-C15:02	YTEQYSATV	YAEQYSATV	118.099	212.4	1.69079	0	1
1005	180017365FD	6	117686362	117686363	A	G	ROS1	NM_002944.2	c.2978T>C	p.L993S | p.Leu993Ser	HLA-C03:04	FSASEQHSL	FLASEQHSL	14.1006	53.0151	3.70095	0	1
1005	180017365FD	9	94519654	94519655	C	T	ROR2	NM_004560.3	c.362G>A	p.R121Q | p.Arg121Gln	HLA-B40:01	TEYGSRLQI	TEYGSRLRI	82.3925	149.011	1.73118	0	1
1005	180017365FD	10	134188644	134188645	C	T	LRRC27	NM_001143757.1	c.1492C>T	p.L498F | p.Leu498Phe	HLA-C03:04	AAFTGNLSL	AALTGNLSL	6.5807	23.2664	3.5111	0	1
1005	180017365FD	10	134463945	134463946	G	T	INPP5A	NM_005539.3	c.243G>T	p.M81I | p.Met81Ile	HLA-B40:01	KELLSSDAI	KELLSSDAM	21.0674	30.1627	1.4189	0	1
1005	180017365FD	11	75852137	75852138	C	T	UVRAG	NM_003369.3	c.1781C>T	p.A594V | p.Ala594Val	HLA-B40:01	GEALSGHRV	GEALSGHRA	114.832	1545.32	9.19552	0	1
1005	180017365FD	12	32955485	32955486	G	A	PKP2	NM_004572.3	c.2150C>T	p.P717L | p.Pro717Leu	HLA-C03:04	LTAGSGPML	LTAGSGPMP	98.0711	28517.9	30.4401	0	0
1005	180017365FD	14	79933721	79933722	G	A	NRXN3	NM_004796.4	c.2302G>A	p.G768S | p.Gly768Ser	HLA-C15:02	LSDFLQLHI	LGDFLQLHI	174.773	1820.47	6.73759	0.666667	0
1005	180017365FD	14	104578283	104578284	G	A	ASPG	NM_001080464.2	c.1648G>A	p.V550M | p.Val550Met	HLA-B40:01	AEAAGNLAVM	AEAAGNLAVV	39.8895	160.525	3.8394	0	1
1005	180017365FD	15	50835860	50835861	C	G	USP50	NM_203494.4	c.378G>C	p.K126N | p.Lys126Asn	HLA-A24:02	LYPAFTKNM	LYPAFTKKM	408.012	448.459	0.968828	0	1
1005	180017365FD	17	7323987	7323988	G	T	SPEM1	NM_199339.2	c.187G>T	p.D63Y | p.Asp63Tyr	HLA-A24:02	LYQVFHYTI	LYQVFHDTI	10.3941	32.0319	3.05244	0	1
1005	180017365FD	17	7579329	7579329	.	GGCTGTCCCAGAATGCAAGAAGCCCAGACGGAAACCGTAGCTGCCCTGGTAGGTTTTCTGGGAAGGGACA	TP53	NM_000546.5	c.288_357dupTGTCCCTTCCCAGAAAACCTACCAGGGCAGCTACGGTTTCCGTCTGGGCTTCTTGCATTCTGGGACAGCC	p.K120Cfs*52 | p.Lys120Cysfs*52	HLA-A24:02	RFPSGLLAF		40.3423			0.99238	1
1005	180017365FD	17	7579329	7579329	.	GGCTGTCCCAGAATGCAAGAAGCCCAGACGGAAACCGTAGCTGCCCTGGTAGGTTTTCTGGGAAGGGACA	TP53	NM_000546.5	c.288_357dupTGTCCCTTCCCAGAAAACCTACCAGGGCAGCTACGGTTTCCGTCTGGGCTTCTTGCATTCTGGGACAGCC	p.K120Cfs*52 | p.Lys120Cysfs*52	HLA-A24:02	RFPSGLLAFW		57.608			0.99238	1
1005	180017365FD	17	7579329	7579329	.	GGCTGTCCCAGAATGCAAGAAGCCCAGACGGAAACCGTAGCTGCCCTGGTAGGTTTTCTGGGAAGGGACA	TP53	NM_000546.5	c.288_357dupTGTCCCTTCCCAGAAAACCTACCAGGGCAGCTACGGTTTCCGTCTGGGCTTCTTGCATTCTGGGACAGCC	p.K120Cfs*52 | p.Lys120Cysfs*52	HLA-A24:02	LRFPSGLLAF		260.432			0.99238	1
1005	180017365FD	17	7579329	7579329	.	GGCTGTCCCAGAATGCAAGAAGCCCAGACGGAAACCGTAGCTGCCCTGGTAGGTTTTCTGGGAAGGGACA	TP53	NM_000546.5	c.288_357dupTGTCCCTTCCCAGAAAACCTACCAGGGCAGCTACGGTTTCCGTCTGGGCTTCTTGCATTCTGGGACAGCC	p.K120Cfs*52 | p.Lys120Cysfs*52	HLA-B40:01	SQVCDLHVL		334.376			0	1
1005	180017365FD	17	61958291	61958292	A	G	GH2	NM_022557.3	c.296T>C	p.L99P | p.Leu99Pro	HLA-C15:02	KSNPELLRI	KSNLELLRI	69.8184	261.168	3.46897	0	1
1005	180017365FD	19	1456936	1456937	C	T	APC2	NM_005883.2	c.902C>T	p.S301L | p.Ser301Leu	HLA-C15:02	RTLLAMSSL	RTLLAMSSS	62.9201	4725.87	31.071	0	0
1005	180017365FD	19	12383263	12383264	G	.	ZNF44	NM_001164276.1	c.1949C[2>1] (std: c.1949C[1] alt: c.1950delC )	p.F651Lfs*45 | p.Phe651Leufs*45	HLA-C03:04	KAFSSLSSL		6.1296			0	1
1005	180017365FD	19	12383263	12383264	G	.	ZNF44	NM_001164276.1	c.1949C[2>1] (std: c.1949C[1] alt: c.1950delC )	p.F651Lfs*45 | p.Phe651Leufs*45	HLA-C03:04	KAFIGFITF		78.7722			0	1
1005	180017365FD	19	12383263	12383264	G	.	ZNF44	NM_001164276.1	c.1949C[2>1] (std: c.1949C[1] alt: c.1950delC )	p.F651Lfs*45 | p.Phe651Leufs*45	HLA-A24:02	RYLKEINPV		80.4561			0	1
1005	180017365FD	19	12383263	12383264	G	.	ZNF44	NM_001164276.1	c.1949C[2>1] (std: c.1949C[1] alt: c.1950delC )	p.F651Lfs*45 | p.Phe651Leufs*45	HLA-C15:02	ITFRYLKEI		255.776			0	1
1005	180017365FD	19	12383263	12383264	G	.	ZNF44	NM_001164276.1	c.1949C[2>1] (std: c.1949C[1] alt: c.1950delC )	p.F651Lfs*45 | p.Phe651Leufs*45	HLA-B40:01	KEINPVNVNV		311.223			0	1
1005	180017365FD	19	12383263	12383264	G	.	ZNF44	NM_001164276.1	c.1949C[2>1] (std: c.1949C[1] alt: c.1950delC )	p.F651Lfs*45 | p.Phe651Leufs*45	HLA-C15:02	SSLSSLIDI		392.641			0	1
1005	180017365FD	19	12383263	12383264	G	.	ZNF44	NM_001164276.1	c.1949C[2>1] (std: c.1949C[1] alt: c.1950delC )	p.F651Lfs*45 | p.Phe651Leufs*45	HLA-C15:02	KAFSSLSSLI		417.063			0	1
1005	180017365FD	19	58018496	58018497	G	A	ZNF773	NM_198542.1	c.1034G>A	p.S345N | p.Ser345Asn	HLA-A24:02	FYSHKSNLI	FYSHKSSLI	119.962	143.148	1.14415	1	1
1005	180017365FD	20	2413266	2413267	T	A	TGM6	NM_198994.2	c.2099T>A	p.V700D | p.Val700Asp	HLA-C03:04	FVIDHVATA	FVIVHVATA	36.1954	328.186	8.2546	0	1
1005	180017365FD	21	45959442	45959446	GATG	CACA	KRTAP10-1	NM_198691.2	c.588_591delCATCinsTGTG	p.I197V | p.Ile197Val	HLA-C03:04	CPSALGLPL	CVPVCSGAS	344.322	32344.4	8.77878	0	1
1005	180017365FD	22	22277732	22277733	A	T	PPM1F	NM_014634.3	c.1097T>A	p.V366E | p.Val366Glu	HLA-B40:01	VEPHQEVVGL	VVPHQEVVGL	357.723	34953.9	8.50927	0	1
1005	180017365FD	X	75650196	75650197	A	G	MAGEE1	NM_020932.2	c.1874A>G	p.K625R | p.Lys625Arg	HLA-C03:04	SIFGNPRRL	SIFGNPKRL	211.556	450.877	1.87738	0	1
1006	180017366FD	1	44685096	44685097	G	A	DMAP1	NM_019100.4	c.926G>A	p.G309D | p.Gly309Asp	HLA-A11:01	TADIKFPDFK	TAGIKFPDFK	107.8	121.349	1.08616	0	1
1006	180017366FD	2	85768256	85768257	A	G	MAT2A	NM_005911.5	c.143A>G	p.Q48R | p.Gln48Arg	HLA-A11:01	AVLDAHLQR	AVLDAHLQQ	42.4285	2558.13	34.1175	0	0
1006	180017366FD	2	186678667	186678668	G	C	FSIP2	NM_173651.2	c.20491G>C	p.E6831Q | p.Glu6831Gln	HLA-A11:01	VIESKQTHVK	VIESKETHVK	361.619	415.029	1.02066	0	1
1006	180017366FD	2	197737272	197737273	C	A	PGAP1	NM_024989.3	c.1620G>T	p.Q540H | p.Gln540His	HLA-C03:04	IAHAPSSTEI	IAQAPSSTEI	367.595	491.883	1.16609	0	1
1006	180017366FD	3	23541182	23541183	C	A	UBE2E2	NM_152653.3	c.312C>A	p.F104L | p.Phe104Leu	HLA-C03:04	SVYEGGVLF	SVYEGGVFF	34.9742	47.1515	1.32939	0	1
1006	180017366FD	3	41266103	41266104	G	A	CTNNB1	NM_001904.3	c.101G>A	p.G34E | p.Gly34Glu	HLA-A02:01	YLDSEIHSGA	YLDSGIHSGA	74.9265	78.7168	1.02636	0	1
1006	180017366FD	3	49067993	49067994	G	A	QRICH1	NM_017730.2	c.2222C>T	p.S741L | p.Ser741Leu	HLA-A02:01	SPIWYLVQPI	SPIWYSVQPI	413.917	547.502	1.13617	0	1
1006	180017366FD	3	53217567	53217568	G	T	PRKCD	NM_006254.3	c.758G>T	p.G253V | p.Gly253Val	HLA-A11:01	GSLLWVLVK	GSLLWGLVK	31.9012	40.4896	1.254	0	1
1006	180017366FD	4	87556502	87556503	C	A	PTPN13	NM_080685.2	c.94C>A	p.L32I | p.Leu32Ile	HLA-A11:01	AESIQELFRK	AESLQELFRK	30.8977	38.3532	1.22719	0	1
1006	180017366FD	5	159344362	159344377	CTGCAGTATCCCACG	.	ADRA1B	NM_000679.3	c.454_468delCAGTATCCCACGCTG	p.Q152_L156del | p.Gln152_Leu156del	HLA-A02:01	YIGVRYSLV	YIGVRYSLQ	356.946	27949.1	8.34564	0	0
1006	180017366FD	5	169507206	169507207	C	T	DOCK2	NM_004946.2	c.5207C>T	p.S1736L | p.Ser1736Leu	HLA-A02:01	FMSDTNLLEHA	FMSDTNLSEHA	73.9247	198.109	2.52958	0	1
1006	180017366FD	6	6266889	6266890	A	C	F13A1	NM_000129.3	c.472T>G	p.F158V | p.Phe158Val	HLA-B57:01	KVRMYVAVW	KFRMYVAVW	25.9679	1683.89	43.0859	0.5	1
1006	180017366FD	6	41121752	41121753	T	A	TREML1	NM_178174.2	c.119A>T	p.Y40F | p.Tyr40Phe	HLA-A02:01	ILVQCHFRL	ILVQCHYRL	50.8851	74.0352	1.42335	0	1
1006	180017366FD	6	69348948	69348949	A	C	BAI3	NM_001704.2	c.382A>C	p.I128L | p.Ile128Leu	HLA-A02:01	FLQIRRVFPT	FIQIRRVFPT	20.1744	150.217	7.12493	0	1
1006	180017366FD	8	104943563	104943564	G	T	RIMS2	NM_001100117.2	c.2318G>T	p.R773M | p.Arg773Met	HLA-C03:04	LGAKDLPSM	LGAKDLPSR	353.606	35627.4	8.62255	0	0
1006	180017366FD	9	124910486	124910487	C	G	NDUFA8	NM_014222.2	c.285G>C	p.Q95H | p.Gln95His	HLA-B13:01	IDYTGQHLF	IDYTGQQLF	385.685	768.373	1.61911	0	1
1006	180017366FD	9	139910853	139910854	T	A	ABCA2	NM_212533.2	c.3083A>T	p.K1028M | p.Lys1028Met	HLA-A11:01	CVDKLTMVYK	CVDKLTKVYK	30.9814	54.247	1.72293	0	1
1006	180017366FD	10	70056079	70056080	C	A	PBLD	NM_022129.3	c.226G>T	p.V76F | p.Val76Phe	HLA-C03:04	FPLCGHATL	VPLCGHATL	26.1625	247.305	8.79997	0	1
1006	180017366FD	10	104117903	104117903	.	C	GBF1	NM_004193.2	c.748C[3>4] (std: c.750dupC alt: c.750_751insC )	p.T251Hfs*10 | p.Thr251Hisfs*10	HLA-B57:01	GSELPHSQW		204.953			0	1
1006	180017366FD	10	104117903	104117903	.	C	GBF1	NM_004193.2	c.748C[3>4] (std: c.750dupC alt: c.750_751insC )	p.T251Hfs*10 | p.Thr251Hisfs*10	HLA-C03:04	HSQWNHLII		432.968			0	1
1006	180017366FD	10	135090314	135090315	C	T	ADAM8	NM_001109.4	c.7G>A	p.G3S | p.Gly3Ser	HLA-A02:01	SLGLWLLGA	GLGLWLLGA	107.501	179.125	1.58132	1	1
1006	180017366FD	11	49080480	49080481	G	A	TRIM64C	NM_001206631.1	c.184C>T	p.P62S | p.Pro62Ser	HLA-A11:01	SNFNTNVALK	PNFNTNVALK	162.236	7611.44	14.2917	0	1
1006	180017366FD	12	52820605	52820606	T	C	KRT75	NM_004693.2	c.1412A>G	p.N471S | p.Asn471Ser	HLA-A02:01	GVSPVSISV	GVSPVNISV	107.682	121.599	1.0895	0	1
1006	180017366FD	12	108685998	108686000	CA	AG	CMKLR1	NM_001142343.1	c.740_741delTGinsCT	p.L247P | p.Leu247Pro	HLA-A02:01	YLTIVCKPA	YLTIVCKLQ	167.097	16794.2	16.6489	0	1
1006	180017366FD	12	121434473	121434474	C	T	HNF1A	NM_000545.5	c.1238C>T	p.T413I | p.Thr413Ile	HLA-C03:04	MASLPGVMI	MASLPGVMT	49.1758	2937.49	31.757	0	0
1006	180017366FD	14	57268556	57268557	A	G	OTX2	NM_021728.3	c.790T>C	p.C264R | p.Cys264Arg	HLA-A11:01	STTDRLDYK	STTDCLDYK	12.6078	16.8415	1.32911	0	1
1006	180017366FD	14	92480725	92480726	T	A	TRIP11	NM_004239.3	c.1019A>T	p.N340I | p.Asn340Ile	HLA-C06:02	LRREQEQLI	LRREQEQLN	398.096	26380.9	7.43588	0	0
1006	180017366FD	15	33358853	33358854	C	T	FMN1	NM_001103184.2	c.1232G>A	p.R411Q | p.Arg411Gln	HLA-A11:01	ALFIQPPRK	ALFIRPPRK	37.8024	38.2571	1.00056	0	1
1006	180017366FD	15	35664361	35664362	A	.	ATPBD4	NM_080650.3	c.793delT	p.Y265Ifs*23 | p.Tyr265Ilefs*23	HLA-A11:01	TLFIKPPFLYK		11.5879			0	1
1006	180017366FD	15	35664361	35664362	A	.	ATPBD4	NM_080650.3	c.793delT	p.Y265Ifs*23 | p.Tyr265Ilefs*23	HLA-A11:01	TSNYIIIFEK		12.7575			0	1
1006	180017366FD	15	35664361	35664362	A	.	ATPBD4	NM_080650.3	c.793delT	p.Y265Ifs*23 | p.Tyr265Ilefs*23	HLA-A11:01	FIKPPFLYK		16.9807			0	1
1006	180017366FD	15	35664361	35664362	A	.	ATPBD4	NM_080650.3	c.793delT	p.Y265Ifs*23 | p.Tyr265Ilefs*23	HLA-A02:01	TLFIKPPFL		24.3541			0	1
1006	180017366FD	15	35664361	35664362	A	.	ATPBD4	NM_080650.3	c.793delT	p.Y265Ifs*23 | p.Tyr265Ilefs*23	HLA-A11:01	LFIKPPFLYK		29.4861			0	1
1006	180017366FD	15	35664361	35664362	A	.	ATPBD4	NM_080650.3	c.793delT	p.Y265Ifs*23 | p.Tyr265Ilefs*23	HLA-A11:01	FIKPPFLYKK		36.5472			0	1
1006	180017366FD	15	35664361	35664362	A	.	ATPBD4	NM_080650.3	c.793delT	p.Y265Ifs*23 | p.Tyr265Ilefs*23	HLA-A11:01	RTSNYIIIFEK		40.5313			0	1
1006	180017366FD	15	35664361	35664362	A	.	ATPBD4	NM_080650.3	c.793delT	p.Y265Ifs*23 | p.Tyr265Ilefs*23	HLA-A11:01	SNYIIIFEK		47.0919			0	1
1006	180017366FD	15	35664361	35664362	A	.	ATPBD4	NM_080650.3	c.793delT	p.Y265Ifs*23 | p.Tyr265Ilefs*23	HLA-A02:01	FGTLFIKPPFL		47.4084			0	1
1006	180017366FD	15	35664361	35664362	A	.	ATPBD4	NM_080650.3	c.793delT	p.Y265Ifs*23 | p.Tyr265Ilefs*23	HLA-B57:01	RTSNYIIIF		64.9847			0	1
1006	180017366FD	15	35664361	35664362	A	.	ATPBD4	NM_080650.3	c.793delT	p.Y265Ifs*23 | p.Tyr265Ilefs*23	HLA-C06:02	YRTSNYIII		101.166			0	1
1006	180017366FD	15	35664361	35664362	A	.	ATPBD4	NM_080650.3	c.793delT	p.Y265Ifs*23 | p.Tyr265Ilefs*23	HLA-A02:01	IIFEKCFGT		117.387			0	1
1006	180017366FD	15	35664361	35664362	A	.	ATPBD4	NM_080650.3	c.793delT	p.Y265Ifs*23 | p.Tyr265Ilefs*23	HLA-A02:01	IIFEKCFGTL		158.953			0	1
1006	180017366FD	15	35664361	35664362	A	.	ATPBD4	NM_080650.3	c.793delT	p.Y265Ifs*23 | p.Tyr265Ilefs*23	HLA-A11:01	TLFIKPPFLY		166.929			0	1
1006	180017366FD	15	35664361	35664362	A	.	ATPBD4	NM_080650.3	c.793delT	p.Y265Ifs*23 | p.Tyr265Ilefs*23	HLA-A02:01	GTLFIKPPFL		266.394			0	1
1006	180017366FD	15	35664361	35664362	A	.	ATPBD4	NM_080650.3	c.793delT	p.Y265Ifs*23 | p.Tyr265Ilefs*23	HLA-A11:01	GTLFIKPPFLY		336.583			0	1
1006	180017366FD	15	35664361	35664362	A	.	ATPBD4	NM_080650.3	c.793delT	p.Y265Ifs*23 | p.Tyr265Ilefs*23	HLA-A11:01	KCFGTLFIK		426.814			0	1
1006	180017366FD	15	35664361	35664362	A	.	ATPBD4	NM_080650.3	c.793delT	p.Y265Ifs*23 | p.Tyr265Ilefs*23	HLA-B57:01	GTLFIKPPF		464.378			0	1
1006	180017366FD	15	35664361	35664362	A	.	ATPBD4	NM_080650.3	c.793delT	p.Y265Ifs*23 | p.Tyr265Ilefs*23	HLA-B13:01	FEKCFGTLFI		496.175			0	1
1006	180017366FD	16	57397482	57397483	A	T	CCL22	NM_002990.4	c.265A>T	p.N89Y | p.Asn89Tyr	HLA-A11:01	RVPWVKMILYK	RVPWVKMILNK	46.4558	128.455	2.66254	0.5	1
1006	180017366FD	16	67683365	67683366	C	T	RLTPR	NM_001013838.1	c.1763C>T	p.S588L | p.Ser588Leu	HLA-A11:01	SLLVAESRLK	SLSVAESRLK	121.575	148.66	1.1706	0	1
1006	180017366FD	17	7606721	7606722	C	.	WRAP53	NM_018081.2	c.1565delC	p.A522Gfs*26 | p.Ala522Glyfs*26	HLA-A11:01	ASLMITRARK		26.2496			0	1
1006	180017366FD	17	7606721	7606722	C	.	WRAP53	NM_018081.2	c.1565delC	p.A522Gfs*26 | p.Ala522Glyfs*26	HLA-A11:01	SLMITRARK		54.6387			0	1
1006	180017366FD	17	7606721	7606722	C	.	WRAP53	NM_018081.2	c.1565delC	p.A522Gfs*26 | p.Ala522Glyfs*26	HLA-B13:01	GQTPASLMI		171.023			0	1
1006	180017366FD	17	7606721	7606722	C	.	WRAP53	NM_018081.2	c.1565delC	p.A522Gfs*26 | p.Ala522Glyfs*26	HLA-A11:01	ASLMITRAR		183.577			0	1
1006	180017366FD	17	7606721	7606722	C	.	WRAP53	NM_018081.2	c.1565delC	p.A522Gfs*26 | p.Ala522Glyfs*26	HLA-A11:01	QTPASLMITR		244.728			0	1
1006	180017366FD	17	7830667	7830669	GC	AT	KCNAB3	NM_004732.3	c.397_398delGCinsAT	p.A133I | p.Ala133Ile	HLA-A11:01	FDTAEVYARK	FDTAEVYAAG	108.863	35503.1	27.999	0	1
1006	180017366FD	19	2431881	2431882	C	A	LMNB2	NM_032737.3	c.1609G>T	p.G537W | p.Gly537Trp	HLA-B57:01	VTVWAAGAW	VTVWAAGAG	25.872	7096.29	87.6799	0	0
1006	180017366FD	19	33517506	33517507	C	T	RHPN2	NM_033103.4	c.217G>A	p.V73M | p.Val73Met	HLA-B13:01	REQMRLELSF	REQVRLELSF	158.794	525.835	2.86035	0	1
1006	180017366FD	19	55597822	55597823	C	A	EPS8L1	NM_133180.2	c.1714C>A	p.R572S | p.Arg572Ser	HLA-B57:01	LARPSWDRPRW	LARPRWDRPRW	84.1912	198.574	2.22604	0	1
1006	180017366FD	20	25656660	25656668	GTAGACAA	.	ZNF337	NM_015655.2	c.1256_1263delTTGTCTAC	p.L419Pfs*14 | p.Leu419Profs*14	HLA-C03:04	KSTPPENTL		272.772			0	1
1007	180017367FD	1	21605785	21605786	C	A	ECE1	NM_001397.2	c.178G>T	p.A60S | p.Ala60Ser	HLA-A11:01	WSARTQVEK	WAARTQVEK	138.188	376.8	2.44987	0.00761977	1
1007	180017367FD	1	55569675	55569676	C	A	USP24	NM_015306.2	c.4898G>T	p.S1633I | p.Ser1633Ile	HLA-A11:01	STANIRLAAY	STANSRLAAY	77.1184	145.086	1.80289	0	1
1007	180017367FD	1	156509222	156509223	C	T	IQGAP3	NM_178229.4	c.2999G>A	p.R1000H | p.Arg1000His	HLA-A03:01	SLYNYASSHR	SLYNYASSRR	47.0298	61.7526	1.28918	0	0
1007	180017367FD	2	158622591	158622592	C	A	ACVR1	NM_001105.4	c.907G>T	p.V303F | p.Val303Phe	HLA-A11:01	TTLDTFSCLR	TTLDTVSCLR	49.9048	119.267	2.30737	0	1
1007	180017367FD	2	185803475	185803476	C	T	ZNF804A	NM_194250.1	c.3353C>T	p.A1118V | p.Ala1118Val	HLA-C03:03	AAAAAAAAV	AAAAAAAAA	14.7132	286.026	17.9042	0	1
1007	180017367FD	2	200173604	200173605	T	C	SATB2	NM_001172509.1	c.1618A>G	p.T540A | p.Thr540Ala	HLA-C03:03	CAIRRFLNL	CTIRRFLNL	244.546	1981.52	5.08248	0	0
1007	180017367FD	2	203836372	203836373	T	G	ALS2CR8	NM_024744.14	c.1243T>G	p.S415A | p.Ser415Ala	HLA-B51:01	LPARLHPQV	LPSRLHPQV	331.681	492.213	1.29311	4.5268e-07	1
1007	180017367FD	3	47103754	47103758	TCTC	.	SETD2	NM_014159.6	c.6182GA[5>3] (std: c.6182GA[3] alt: c.6188_6191delGAGA )	p.R2063Tfs*83 | p.Arg2063Thrfs*83	HLA-A11:01	MTDMIHQLLK		8.8321			1	1
1007	180017367FD	3	47103754	47103758	TCTC	.	SETD2	NM_014159.6	c.6182GA[5>3] (std: c.6182GA[3] alt: c.6188_6191delGAGA )	p.R2063Tfs*83 | p.Arg2063Thrfs*83	HLA-C15:02	MTDMIHQLL		22.4357			0	1
1007	180017367FD	3	47103754	47103758	TCTC	.	SETD2	NM_014159.6	c.6182GA[5>3] (std: c.6182GA[3] alt: c.6188_6191delGAGA )	p.R2063Tfs*83 | p.Arg2063Thrfs*83	HLA-A11:01	KTAINFLQR		54.2306			0	1
1007	180017367FD	3	47103754	47103758	TCTC	.	SETD2	NM_014159.6	c.6182GA[5>3] (std: c.6182GA[3] alt: c.6188_6191delGAGA )	p.R2063Tfs*83 | p.Arg2063Thrfs*83	HLA-A03:01	QMTDMIHQLLK		139.113			1	1
1007	180017367FD	3	47103754	47103758	TCTC	.	SETD2	NM_014159.6	c.6182GA[5>3] (std: c.6182GA[3] alt: c.6188_6191delGAGA )	p.R2063Tfs*83 | p.Arg2063Thrfs*83	HLA-A03:01	LLKRKYELK		163.079			0	1
1007	180017367FD	3	47103754	47103758	TCTC	.	SETD2	NM_014159.6	c.6182GA[5>3] (std: c.6182GA[3] alt: c.6188_6191delGAGA )	p.R2063Tfs*83 | p.Arg2063Thrfs*83	HLA-A03:01	RSRETQTSK		166.991			0	1
1007	180017367FD	3	47103754	47103758	TCTC	.	SETD2	NM_014159.6	c.6182GA[5>3] (std: c.6182GA[3] alt: c.6188_6191delGAGA )	p.R2063Tfs*83 | p.Arg2063Thrfs*83	HLA-A03:01	MIHQLLKRK		231.662			0	1
1007	180017367FD	3	47103754	47103758	TCTC	.	SETD2	NM_014159.6	c.6182GA[5>3] (std: c.6182GA[3] alt: c.6188_6191delGAGA )	p.R2063Tfs*83 | p.Arg2063Thrfs*83	HLA-A03:01	QLLKRKYELK		277.002			0	1
1007	180017367FD	3	47103754	47103758	TCTC	.	SETD2	NM_014159.6	c.6182GA[5>3] (std: c.6182GA[3] alt: c.6188_6191delGAGA )	p.R2063Tfs*83 | p.Arg2063Thrfs*83	HLA-A11:01	TDMIHQLLK		399.118			0	1
1007	180017367FD	3	196547436	196547437	G	T	PAK2	NM_002577.4	c.1349G>T	p.R450M | p.Arg450Met	HLA-C03:03	YLNENPLMAL	YLNENPLRAL	189.775	283.398	1.37636	0	1
1007	180017367FD	4	20714437	20714438	A	T	PACRGL	NM_001258345.1	c.394A>T	p.T132S | p.Thr132Ser	HLA-C03:03	YSFVSKEGF	YTFVSKEGF	142.075	281.144	1.82497	0	0
1007	180017367FD	4	76896986	76896987	T	G	SDAD1	NM_018115.2	c.488A>C	p.N163T | p.Asn163Thr	HLA-A11:01	QTFMYTMLR	QNFMYTMLR	11.9008	422.002	31.4763	0	0
1007	180017367FD	4	186380705	186380706	C	A	CCDC110	NM_152775.3	c.1035G>T	p.K345N | p.Lys345Asn	HLA-A03:01	KLSNSEMHR	KLSKSEMHR	178.242	199.423	1.0557	0	1
1007	180017367FD	5	1414813	1414824	GCCACGTCCCC	.	SLC6A3	NM_001044.4	c.1138_1148delGGGGACGTGGC	p.G380Qfs*54 | p.Gly380Glnfs*54	HLA-B15:12	LLHHAAHPGY		238.187			0	1
1007	180017367FD	5	1414813	1414824	GCCACGTCCCC	.	SLC6A3	NM_001044.4	c.1138_1148delGGGGACGTGGC	p.G380Qfs*54 | p.Gly380Glnfs*54	HLA-C15:02	GSHRHAPSV		388.82			0	1
1007	180017367FD	5	1414813	1414824	GCCACGTCCCC	.	SLC6A3	NM_001044.4	c.1138_1148delGGGGACGTGGC	p.G380Qfs*54 | p.Gly380Glnfs*54	HLA-C03:03	RARADLHHL		447.117			5.89525e-05	1
1007	180017367FD	5	154210461	154210462	G	C	C5orf4	NM_032385.3	c.265C>G	p.L89V | p.Leu89Val	HLA-C03:03	GAIQVPCVF	GAIQVPCLF	206.569	502.697	2.11473	0	1
1007	180017367FD	5	159463730	159463731	C	T	TTC1	NM_003314.1	c.425C>T	p.A142V | p.Ala142Val	HLA-C03:03	SSYSRVLEM	SSYSRALEM	18.3114	20.2334	1.09831	0	1
1007	180017367FD	8	144874939	144874940	C	A	SCRIB	NM_182706.4	c.4115G>T	p.G1372V | p.Gly1372Val	HLA-A11:01	RVPQAEVPPK	RVPQAEGPPK	54.004	102.826	1.84709	0	1
1007	180017367FD	9	131396536	131396551	CGCACTGGGGACCAG	.	WDR34	NM_052844.3	c.1326_1340delCTGGTCCCCAGTGCG	p.W443_R447del | p.Trp443_Arg447del	HLA-B15:12	YLFAVRPLVF	YLFAVRWSPV	87.3328	2891.14	17.7308	0	1
1007	180017367FD	11	7982497	7982498	G	T	NLRP10	NM_176821.3	c.661C>A	p.Q221K | p.Gln221Lys	HLA-A03:01	LLLESKLEK	LLLESKLEQ	84.0301	13098.7	31.6289	0	0
1007	180017367FD	14	20295794	20295795	T	A	OR4N2	NM_001004723.1	c.188T>A	p.L63Q | p.Leu63Gln	HLA-C03:03	YFFQGNLAF	YFFLGNLAF	146.582	556.719	3.25461	0	1
1007	180017367FD	14	78374203	78374204	A	.	ADCK1	NM_020421.3	c.800delA	p.D267Vfs*32 | p.Asp267Valfs*32	HLA-A11:01	RSMTETTWR		61.5905			0	1
1007	180017367FD	14	78374203	78374204	A	.	ADCK1	NM_020421.3	c.800delA	p.D267Vfs*32 | p.Asp267Valfs*32	HLA-A11:01	ATWARCIVR		87.0206			0.5	1
1007	180017367FD	14	78374203	78374204	A	.	ADCK1	NM_020421.3	c.800delA	p.D267Vfs*32 | p.Asp267Valfs*32	HLA-A11:01	TSMRSHATWAR		289.836			0.5	1
1007	180017367FD	14	78374203	78374204	A	.	ADCK1	NM_020421.3	c.800delA	p.D267Vfs*32 | p.Asp267Valfs*32	HLA-A03:01	SMRSHATWAR		293.236			0.5	1
1007	180017367FD	14	78374203	78374204	A	.	ADCK1	NM_020421.3	c.800delA	p.D267Vfs*32 | p.Asp267Valfs*32	HLA-A11:01	GRSMTETTWR		360.346			0	1
1007	180017367FD	14	78374203	78374204	A	.	ADCK1	NM_020421.3	c.800delA	p.D267Vfs*32 | p.Asp267Valfs*32	HLA-C03:03	HATWARCIV		364.936			0.5	1
1007	180017367FD	17	29187498	29187499	A	C	ATAD5	NM_024857.3	c.3005A>C	p.E1002A | p.Glu1002Ala	HLA-A03:01	KLVAAENSK	KLVEAENSK	154.407	315.782	1.86819	0	1
1007	180017367FD	19	44681393	44681394	C	T	ZNF226	NM_001032372.1	c.1979C>T	p.A660V | p.Ala660Val	HLA-A11:01	RSAHLQVHQK	RSAHLQAHQK	42.3473	63.6424	1.47473	0	1
1007	180017367FD	19	45889148	45889149	T	A	PPP1R13L	NM_001142502.1	c.2014A>T	p.N672Y | p.Asn672Tyr	HLA-B15:12	ALHNAICGAY	ALHNAICGAN	107.561	16083.9	25.6764	1	1
1007	180017367FD	20	17596094	17596095	T	A	RRBP1	NM_001042576.1	c.2732A>T	p.E911V | p.Glu911Val	HLA-A11:01	SETVEASQLK	SETEEASQLK	59.5924	652.527	9.15768	0	1
1007	180017367FD	X	107866003	107866004	G	T	COL4A5	NM_033380.2	c.2866G>T	p.D956Y | p.Asp956Tyr	HLA-A03:01	PMYPNLLGSK	PMDPNLLGSK	192.922	3619.25	8.99576	0	1
15001	180017368FD	1	17555460	17555461	C	T	PADI1	NM_013358.2	c.844C>T	p.L282F | p.Leu282Phe	HLA-C14:02	TFFTDTVGF	TLFTDTVGF	54.0256	1006.83	14.314	0	1
15001	180017368FD	1	18149663	18149664	G	C	ACTL8	NM_030812.2	c.161G>C	p.G54A | p.Gly54Ala	HLA-A30:01	YARRRVSLA	YARRRVSLG	87.8531	700.866	6.59208	0	0
15001	180017368FD	1	216256828	216256829	A	G	USH2A	NM_206933.2	c.5267T>C	p.V1756A | p.Val1756Ala	HLA-A11:01	GLLLFAYNK	GLLLFVYNK	46.0753	86.0785	1.8212	0	1
15001	180017368FD	2	45715468	45715469	T	A	SRBD1	NM_018079.4	c.1876A>T	p.I626F | p.Ile626Phe	HLA-C14:02	FVSEAGASI	IVSEAGASI	133.021	597.851	3.81108	0	1
15001	180017368FD	2	136548376	136548377	A	T	LCT	NM_002299.2	c.5186T>A	p.F1729Y | p.Phe1729Tyr	HLA-A30:01	GYRRILNWLK	GFRRILNWLK	68.346	99.1208	1.40842	0	1
15001	180017368FD	2	136626400	136626401	C	.	MCM6	NM_005915.5	c.394G[2>1] (std: c.394G[1] alt: c.395delG )	p.G132Vfs*21 | p.Gly132Valfs*21	HLA-A30:01	SSRIVCSLA		16.0244			0	1
15001	180017368FD	2	136626400	136626401	C	.	MCM6	NM_005915.5	c.394G[2>1] (std: c.394G[1] alt: c.395delG )	p.G132Vfs*21 | p.Gly132Valfs*21	HLA-A30:01	SSRIVCSLAS		200.242			0	1
15001	180017368FD	2	136626400	136626401	C	.	MCM6	NM_005915.5	c.394G[2>1] (std: c.394G[1] alt: c.395delG )	p.G132Vfs*21 | p.Gly132Valfs*21	HLA-A30:01	RIVCSLASV		224.288			0	1
15001	180017368FD	2	136626400	136626401	C	.	MCM6	NM_005915.5	c.394G[2>1] (std: c.394G[1] alt: c.395delG )	p.G132Vfs*21 | p.Gly132Valfs*21	HLA-A30:01	SSRIVCSLASV		281.979			0	1
15001	180017368FD	2	136626400	136626401	C	.	MCM6	NM_005915.5	c.394G[2>1] (std: c.394G[1] alt: c.395delG )	p.G132Vfs*21 | p.Gly132Valfs*21	HLA-A30:01	KIRELTSSRIV		304.073			0	1
15001	180017368FD	3	120413013	120413014	T	C	RABL3	NM_173825.3	c.592A>G	p.R198G | p.Arg198Gly	HLA-A11:01	AVKLSGFFDK	AVKLSRFFDK	16.0446	23.018	1.42481	0	1
15001	180017368FD	5	140432838	140432839	G	C	PCDHB1	NM_013340.2	c.1784G>C	p.G595A | p.Gly595Ala	HLA-A30:01	VTKVVAVDA	VTKVVAVDG	226.5	2149.07	5.76955	0	0
15001	180017368FD	5	176395766	176395767	G	A	UIMC1	NM_001199297.1	c.989C>T	p.S330F | p.Ser330Phe	HLA-B51:01	LPRPPFLI	LPRPPSLI	281.424	665.662	1.97171	0	1
15001	180017368FD	6	13286441	13286442	G	C	PHACTR1	NM_030948.2	c.1715G>C	p.R572T | p.Arg572Thr	HLA-A11:01	STHLTRFHR	SRHLTRFHR	49.5218	19988.9	57.7049	0	0
15001	180017368FD	9	112899790	112899791	G	T	AKAP2	NM_001198656.1	c.1541G>T	p.G514V | p.Gly514Val	HLA-A30:01	RVPLSKLWA	RGPLSKLWA	257.673	1910.95	4.71432	0.99238	0
15001	180017368FD	9	134350895	134350896	G	T	PRRC2B	NM_013318.3	c.3380G>T	p.R1127L | p.Arg1127Leu	HLA-A30:01	RAKPLRRVA	RAKPRRRVA	33.4096	58.3906	1.71765	0	1
15001	180017368FD	10	99349718	99349719	A	G	C10orf62	NM_001009997.2	c.65A>G	p.K22R | p.Lys22Arg	HLA-A30:01	RSPESHKAK	KSPESHKAK	95.4745	114.698	1.16139	0	1
15001	180017368FD	10	101841187	101841188	G	T	CPN1	NM_001308.2	c.195C>A	p.F65L | p.Phe65Leu	HLA-C06:02	GRHLYVLEL	GRHLYVLEF	110.957	325.787	2.6748	0	1
15001	180017368FD	11	36615033	36615034	G	A	RAG2	NM_001243786.1	c.685C>T	p.R229W | p.Arg229Trp	HLA-A11:01	NIWPANLYR	NIRPANLYR	108.496	505.375	4.04492	0	1
15001	180017368FD	11	65396167	65396168	G	A	PCNXL3	NM_032223.2	c.3805G>A	p.V1269M | p.Val1269Met	HLA-C14:02	FAMPHSAML	FAVPHSAML	14.7734	64.0091	4.25114	0.99238	1
15001	180017368FD	11	72291938	72291939	C	G	PDE2A	NM_002599.4	c.2124G>C	p.Q708H | p.Gln708His	HLA-A11:01	GTNNSFHVASK	GTNNSFQVASK	45.7628	56.7125	1.21855	0	1
15001	180017368FD	11	72438047	72438048	G	C	ARAP1	NM_001040118.2	c.126C>G	p.S42R | p.Ser42Arg	HLA-A30:01	RDTRLMDMGM	SDTRLMDMGM	63.9136	592.449	7.871	0	1
15001	180017368FD	13	113505428	113505429	G	T	ATP11A	NM_032189.3	c.1888G>T	p.A630S | p.Ala630Ser	HLA-C14:02	LLQSAKVAL	LLQAAKVAL	440.467	484.247	0.959977	0	1
15001	180017368FD	14	92189442	92189443	C	T	CATSPERB	NM_024764.2	c.259G>A	p.G87R | p.Gly87Arg	HLA-A30:01	RIMNSTYNG	GIMNSTYNG	97.1596	2753.92	15.5232	0	1
15001	180017368FD	15	86123879	86123880	G	A	AKAP13	NM_006738.5	c.2581G>A	p.G861R | p.Gly861Arg	HLA-C06:02	MRNTSLTGL	MGNTSLTGL	68.4081	7226.46	33.3527	0	0
15001	180017368FD	17	26945808	26945809	C	A	KIAA0100	NM_014680.3	c.5823G>T	p.K1941N | p.Lys1941Asn	HLA-A30:01	RFLYSNVNK	RFLYSKVNK	37.7293	42.0505	1.10066	0	1
15001	180017368FD	17	28419083	28419084	T	G	EFCAB5	NM_198529.3	c.4133T>G	p.L1378R | p.Leu1378Arg	HLA-A30:01	RVRDILKAV	LVRDILKAV	18.5379	746.218	32.8924	0	1
15001	180017368FD	17	46128693	46128694	A	T	NFE2L1	NM_003204.2	c.214A>T	p.I72L | p.Ile72Leu	HLA-C14:02	GYGIHPKSL	GYGIHPKSI	262.437	1084.67	3.11859	0	1
15001	180017368FD	18	43311149	43311150	C	T	SLC14A1	NM_001146037.1	c.490C>T	p.L164F | p.Leu164Phe	HLA-A11:01	STLMAFLLSQ	STLMALLLSQ	184.625	443.676	2.12091	0	1
15001	180017368FD	18	77170531	77170532	C	T	NFATC1	NM_172387.1	c.218C>T	p.P73L | p.Pro73Leu	HLA-C14:02	HLSGYGAAL	HPSGYGAAL	209.182	735.58	2.8809	1	0
15001	180017368FD	19	9066421	9066422	T	C	MUC16	NM_024690.2	c.21024A>G	p.I7008M | p.Ile7008Met	HLA-A11:01	STVLPEMSTR	STVLPEISTR	116.264	138.834	1.14639	0	1
15001	180017368FD	19	19162862	19162863	G	.	ARMC6	NM_001199196.1	c.712delG	p.V238Wfs*12 | p.Val238Trpfs*12	HLA-A30:01	SGKPAGPCV		403.267			0	1
15001	180017368FD	19	19162862	19162863	G	.	ARMC6	NM_001199196.1	c.712delG	p.V238Wfs*12 | p.Val238Trpfs*12	HLA-A30:01	HGHHTDWSGK		444.19			0	1
15001	180017368FD	19	54445494	54445495	C	T	CACNG7	NM_031896.4	c.776C>T	p.P259L | p.Pro259Leu	HLA-A11:01	MTQNYLPAIK	MTQNYPPAIK	27.0166	42.3532	1.54802	0.99238	1
15001	180017368FD	20	18286396	18286397	A	T	ZNF133	NM_003434.4	c.67A>T	p.R23W | p.Arg23Trp	HLA-A11:01	LSPAQWTLYR	LSPAQRTLYR	238.648	485.233	1.77495	5.89525e-05	1
15001	180017368FD	20	34087880	34087881	G	T	CEP250	NM_007186.3	c.3781G>T	p.V1261F | p.Val1261Phe	HLA-C14:02	FLRDQVQKL	VLRDQVQKL	139.202	756.085	4.42757	0	1
15001	180017368FD	X	2945406	2945407	C	T	ARSH	NM_001011719.1	c.1090C>T	p.R364W | p.Arg364Trp	HLA-C14:02	FWWPSVLEA	FRWPSVLEA	246.813	723.707	2.40928	0	0
15001	180017368FD	X	54472681	54472682	G	A	FGD1	NM_004463.2	c.2746C>T	p.L916F | p.Leu916Phe	HLA-A30:01	RWMAVFGRA	RWMAVLGRA	102.954	167.239	1.54682	0	1
15002	180017369FD	7	103180644	103180645	T	A	RELN	NM_005045.3	c.6929A>T	p.Q2310L | p.Gln2310Leu	HLA-B54:01	YSPWVIDLIL	YSPWVIDQIL	497.163	1035.86	1.58968	0	1
15002	180017369FD	17	4725110	4725111	G	T	PLD2	NM_002663.4	c.2486G>T	p.R829L | p.Arg829Leu	HLA-B54:01	LPDLDLRDPI	RPDLDLRDPI	238.042	4399.54	7.96828	0	1
15002	180017369FD	20	40827958	40827959	G	.	PTPRT	NM_133170.3	c.2468C[2>1] (std: c.2468C[1] alt: c.2469delC )	p.D824Tfs*54 | p.Asp824Thrfs*54	HLA-B54:01	MAAAGSFPS		442.372			0	1
10004	180017370FD	2	179633453	179633454	C	A	TTN	NM_001267550.1	c.9109G>T	p.D3037Y | p.Asp3037Tyr	HLA-A24:02	HFGDAAYYTF	HFGDAADYTF	19.3984	85.992	4.32151	0	1
10004	180017370FD	6	26468618	26468618	.	C	BTN2A1	NM_007049.3	c.1426C[4>5] (std: c.1429dupC alt: c.1429_1430insC )	p.R477Pfs*17 | p.Arg477Profs*17	HLA-A24:02	IYTCPPFSLF		7.6006			0	1
10004	180017370FD	6	26468618	26468618	.	C	BTN2A1	NM_007049.3	c.1426C[4>5] (std: c.1429dupC alt: c.1429_1430insC )	p.R477Pfs*17 | p.Arg477Profs*17	HLA-A24:02	IYTCPPFSL		58.1881			0	1
10004	180017370FD	6	26468618	26468618	.	C	BTN2A1	NM_007049.3	c.1426C[4>5] (std: c.1429dupC alt: c.1429_1430insC )	p.R477Pfs*17 | p.Arg477Profs*17	HLA-A24:02	YTCPPFSLF		207.398			0	1
10004	180017370FD	6	26468618	26468618	.	C	BTN2A1	NM_007049.3	c.1426C[4>5] (std: c.1429dupC alt: c.1429_1430insC )	p.R477Pfs*17 | p.Arg477Profs*17	HLA-C15:02	RACEALLQV		276.553			0	1
10004	180017370FD	11	89018056	89018057	G	A	TYR	NM_000372.4	c.1301G>A	p.R434K | p.Arg434Lys	HLA-A24:02	LYKNGDFFI	LYRNGDFFI	98.7707	154.556	1.49548	0	1
10004	180017370FD	12	116428925	116428926	G	A	MED13L	NM_015335.4	c.3833C>T	p.A1278V | p.Ala1278Val	HLA-A24:02	YWTECFNVL	YWTECFNAL	395.246	768.314	1.57985	0	1
10004	180017370FD	12	124941703	124941704	T	G	NCOR2	NM_006312.5	c.710A>C	p.K237T | p.Lys237Thr	HLA-C15:02	KTAEAAHRI	KKAEAAHRI	71.4114	10752.2	35.6397	0	0
10004	180017370FD	14	20665738	20665739	C	T	OR11G2	NM_001005503.1	c.245C>T	p.S82F | p.Ser82Phe	HLA-A24:02	VYLLTLMGNGF	VYLLTLMGNGS	212.867	27997.5	13.9969	0	1
10004	180017370FD	14	62542085	62542086	A	T	SYT16	NM_031914.2	c.970A>T	p.S324C | p.Ser324Cys	HLA-A24:02	SYATDCSSMW	SYATDSSSMW	203.356	336.685	1.5038	0	1
10004	180017370FD	14	105618030	105618031	C	T	JAG2	NM_002226.4	c.1085G>A	p.C362Y | p.Cys362Tyr	HLA-A24:02	SYHEVPSGF	SCHEVPSGF	115.456	31112.1	26.0843	0	0
10004	180017370FD	22	26995572	26995573	G	A	CRYBB1	NM_001887.3	c.640C>T	p.R214W | p.Arg214Trp	HLA-A24:02	FWHWNEWGAF	FRHWNEWGAF	59.4771	3992.96	30.55	5.89525e-05	0
10004	180017370FD	22	40140116	40140117	T	A	ENTHD1	NM_152512.3	c.1391A>T	p.K464M | p.Lys464Met	HLA-A24:02	MTAKLHHSF	KTAKLHHSF	278.658	506.207	1.57715	0	1
10005	180017371FD	1	11808547	11808548	C	T	AGTRAP	NM_020350.4	c.245C>T	p.T82M | p.Thr82Met	HLA-B55:02	YPRVSLMDT	YPRVSLTDT	81.0845	143.859	1.70081	0	1
10005	180017371FD	1	24122448	24122449	G	A	GALE	NM_000403.3	c.1037C>T	p.T346M | p.Thr346Met	HLA-B15:01	KQNPSGFGM	KQNPSGFGT	110.524	8763.65	21.8538	1	0
10005	180017371FD	1	27097765	27097766	G	.	ARID1A	NM_006015.4	c.3355delG	p.A1119Qfs*42 | p.Ala1119Glnfs*42	HLA-B55:02	GPRLPSQPA		239.222			0	1
10005	180017371FD	1	27097765	27097766	G	.	ARID1A	NM_006015.4	c.3355delG	p.A1119Qfs*42 | p.Ala1119Glnfs*42	HLA-A11:01	SQPAVPWQK		240.044			0	1
10005	180017371FD	1	27097765	27097766	G	.	ARID1A	NM_006015.4	c.3355delG	p.A1119Qfs*42 | p.Ala1119Glnfs*42	HLA-B55:02	RGPRLPSQPA		484.462			0	1
10005	180017371FD	1	27097765	27097766	G	.	ARID1A	NM_006015.4	c.3355delG	p.A1119Qfs*42 | p.Ala1119Glnfs*42	HLA-C03:03	RSPSPRSSL		486.821			0	1
10005	180017371FD	1	114951334	114951335	C	T	TRIM33	NM_015906.3	c.2222G>A	p.R741K | p.Arg741Lys	HLA-A11:01	LSNSHTPVK	LSNSHTPVR	67.9067	818.969	9.68212	0	0
10005	180017371FD	3	89457224	89457225	G	A	EPHA3	NM_005233.5	c.1706G>A	p.G569D | p.Gly569Asp	HLA-A11:01	VLIGRFCDYK	VLIGRFCGYK	34.9406	45.5992	1.28745	0	1
10005	180017371FD	3	138413708	138413709	C	G	PIK3CB	NM_006219.2	c.1811G>C	p.R604P | p.Arg604Pro	HLA-B55:02	WPKLPPPEA	WPKLPPREA	108.278	258.184	2.21309	0	1
10005	180017371FD	4	107152924	107152925	G	A	TBCK	NM_001163435.1	c.1651C>T	p.L551F | p.Leu551Phe	HLA-B15:01	LVYWQGLDSF	LVYWQGLDSL	51.928	1320.15	18.2121	0	1
10005	180017371FD	5	22078607	22078608	G	T	CDH12	NM_004061.3	c.178C>A	p.Q60K | p.Gln60Lys	HLA-A11:01	RVKRGWVWNK	RVKRGWVWNQ	103.075	8622.75	23.328	0	1
10005	180017371FD	6	117710854	117710855	T	A	ROS1	NM_002944.2	c.1417A>T	p.T473S | p.Thr473Ser	HLA-C03:03	SAQVFMSTF	TAQVFMSTF	180.522	293.728	1.49538	0	1
10005	180017371FD	7	99262791	99262792	T	C	CYP3A5	NM_000777.3	c.667A>G	p.I223V | p.Ile223Val	HLA-B15:01	FLSVILFPF	FLSIILFPF	160.791	210.77	1.23291	0	1
10005	180017371FD	7	156476827	156476828	A	T	LMBR1	NM_022458.3	c.1417T>A	p.S473T | p.Ser473Thr	HLA-A11:01	TTRDSETAK	TSRDSETAK	458.368	1021.44	1.70585	0	0
10005	180017371FD	8	21842248	21842249	C	T	XPO7	NM_015024.4	c.1370C>T	p.T457M | p.Thr457Met	HLA-B15:01	KMCALLVQLF	KTCALLVQLF	58.9868	513.26	7.54055	0	0
10005	180017371FD	8	145012331	145012332	G	A	PLEC	NM_201380.2	c.662C>T	p.S221L | p.Ser221Leu	HLA-A11:01	VLLGDSLPR	VLSGDSLPR	389.936	744.444	1.56069	0	1
10005	180017371FD	8	145113436	145113437	C	T	OPLAH	NM_017570.3	c.745G>A	p.V249M | p.Val249Met	HLA-B15:01	YMQGFCRGF	YVQGFCRGF	77.2236	597.328	6.55988	0	1
10005	180017371FD	9	5763466	5763467	C	T	KIAA1432	NM_020829.3	c.2440C>T	p.L814F | p.Leu814Phe	HLA-B15:01	REQLEVFFPF	REQLEVLFPF	32.3464	32.4639	0.993964	0	1
10005	180017371FD	9	36209297	36209298	G	C	CLTA	NM_007096.3	c.520G>C	p.A174P | p.Ala174Pro	HLA-B55:02	FPDVIGYVT	FADVIGYVT	63.3669	1800.99	18.454	1	1
10005	180017371FD	9	79118428	79118429	C	T	GCNT1	NM_001097634.1	c.1132C>T	p.R378C | p.Arg378Cys	HLA-B15:01	GVHVCSVCIF	GVHVRSVCIF	231.665	298.793	1.18369	0	1
10005	180017371FD	9	88938688	88938689	T	C	ZCCHC6	NM_024617.3	c.1976A>G	p.N659S | p.Asn659Ser	HLA-A11:01	ISHHPDVQTK	INHHPDVQTK	302.78	6300.85	7.20148	0	0
10005	180017371FD	10	72020463	72020464	C	G	NPFFR1	NM_022146.4	c.354G>C	p.M118I | p.Met118Ile	HLA-B55:02	WPFDNATCKI	WPFDNATCKM	297.168	861.647	2.30411	0	1
10005	180017371FD	10	72462145	72462146	G	A	ADAMTS14	NM_139155.2	c.601G>A	p.G201R | p.Gly201Arg	HLA-B15:01	ASRRTHVVY	ASGRTHVVY	79.2406	307.597	3.55396	0	1
10005	180017371FD	10	116233666	116233667	T	G	ABLIM1	NM_002313.5	c.1090A>C	p.I364L | p.Ile364Leu	HLA-C03:03	YSRPGSSL	YSRPGSSI	335.626	1302.67	2.79094	0	1
10005	180017371FD	11	45926334	45926335	G	A	MAPK8IP1	NM_005456.3	c.1843G>A	p.V615M | p.Val615Met	HLA-A11:01	CVLEISMRGVK	CVLEISVRGVK	280.269	499.525	1.55008	0	1
10005	180017371FD	11	65812841	65812842	C	T	GAL3ST3	NM_033036.2	c.45G>A	p.M15I | p.Met15Ile	HLA-A11:01	ATKMISRRK	ATKMMSRRK	384.777	494.037	1.11827	0	1
10005	180017371FD	11	108059896	108059897	A	C	NPAT	NM_002519.2	c.492T>G	p.I164M | p.Ile164Met	HLA-B15:01	GQMSDPSRSY	GQISDPSRSY	11.2016	14.8828	1.32275	0.999971	1
10005	180017371FD	13	114083370	114083371	G	A	ADPRHL1	NM_138430.3	c.542C>T	p.S181L | p.Ser181Leu	HLA-A11:01	FVLFAAQGK	FVSFAAQGK	102.464	122.697	1.15496	0	1
10005	180017371FD	14	73219974	73219975	G	C	DPF3	NM_012074.3	c.298C>G	p.P100A | p.Pro100Ala	HLA-A11:01	KAEVELPLKK	KPEVELPLKK	355.078	13296	7.50768	0	0
10005	180017371FD	15	28514455	28514456	G	A	HERC2	NM_004667.5	c.1384C>T	p.R462C | p.Arg462Cys	HLA-B15:01	TQIACAEKCF	TQIACAEKRF	105.024	133.403	1.22135	0	0
10005	180017371FD	15	41192732	41192733	C	T	VPS18	NM_020857.2	c.1717C>T	p.H573Y | p.His573Tyr	HLA-B15:01	VAYYCQHEAY	VAYHCQHEAY	104.394	124.084	1.14596	0	1
10005	180017371FD	15	90451605	90451606	G	C	C15orf38	NM_182616.2	c.207C>G	p.I69M | p.Ile69Met	HLA-B15:01	VLYIRPSHM	VLYIRPSHI	312.323	2992.24	5.04933	0	1
10005	180017371FD	16	2834700	2834701	C	A	PRSS33	NM_152891.2	c.787G>T	p.V263F | p.Val263Phe	HLA-B55:02	RPGFYTSVA	RPGVYTSVA	94.2786	156.109	1.58177	0	1
10005	180017371FD	16	5041977	5041978	C	T	SEC14L5	NM_014692.1	c.614C>T	p.A205V | p.Ala205Val	HLA-A11:01	SSLEVHGPR	SSLEAHGPR	116.985	186.014	1.50606	0	1
10005	180017371FD	16	24372726	24372727	C	A	CACNG3	NM_006539.3	c.491C>A	p.P164H | p.Pro164His	HLA-B15:01	HGQRDSKKSY	PGQRDSKKSY	232.41	1753.42	4.94441	0	1
10005	180017371FD	16	71803575	71803576	G	A	AP1G1	NM_001030007.1	c.592C>T	p.L198F | p.Leu198Phe	HLA-B15:01	VLHTSVVLF	VLHTSVVLL	42.3042	1460.04	24.0027	0	1
10005	180017371FD	17	3788653	3788654	C	T	CAMKK1	NM_172207.2	c.328G>A	p.E110K | p.Glu110Lys	HLA-A11:01	RAWRRPTIK	RAWRRPTIE	132.105	18543.1	21.3933	0	0
10005	180017371FD	18	61306902	61306903	C	.	SERPINB4	NM_002974.2	c.577delG	p.E193Kfs*20 | p.Glu193Lysfs*20	HLA-B15:01	GQTRIHTNLY		43.029			0	1
10005	180017371FD	18	61306902	61306903	C	.	SERPINB4	NM_002974.2	c.577delG	p.E193Kfs*20 | p.Glu193Lysfs*20	HLA-A11:01	QTRIHTNLYR		96.8363			0	1
10005	180017371FD	18	61306902	61306903	C	.	SERPINB4	NM_002974.2	c.577delG	p.E193Kfs*20 | p.Glu193Lysfs*20	HLA-B15:01	QTRIHTNLY		251.272			0	1
10005	180017371FD	19	33355650	33355651	A	G	SLC7A9	NM_001243036.1	c.119T>C	p.V40A | p.Val40Ala	HLA-C03:03	ISIIAGTII	ISIIVGTII	85.4966	253.811	2.75868	0	1
10005	180017371FD	19	56423538	56423539	A	T	NLRP13	NM_176810.2	c.1644T>A	p.F548L | p.Phe548Leu	HLA-C03:03	FAAMSLVL	FAAMSFVL	39.9358	66.6813	1.63698	0	1
10005	180017371FD	22	42095660	42095661	C	G	MEI1	NM_152513.3	c.119C>G	p.T40S | p.Thr40Ser	HLA-B55:02	SPRLCLACA	TPRLCLACA	39.3712	41.8259	1.04919	1	1
10005	180017371FD	X	153587942	153587943	C	T	FLNA	NM_001110556.1	c.4051G>A	p.E1351K | p.Glu1351Lys	HLA-A11:01	SSPFQVPVTK	SSPFQVPVTE	37.9101	18218	74.3465	0	1
15003	180017372FD	1	158597486	158597487	C	G	SPTA1	NM_003126.2	c.5592G>C	p.L1864F | p.Leu1864Phe	HLA-B40:02	HEAFENDFAV	HEALENDFAV	74.3209	133.805	1.73091	0	1
15003	180017372FD	2	84816014	84816015	A	C	DNAH6	NM_001370.1	c.2547A>C	p.Q849H | p.Gln849His	HLA-C03:03	ILNNLHSVL	ILNNLQSVL	137.447	259.453	1.75138	0	1
15003	180017372FD	3	58385040	58385041	C	A	PXK	NM_017771.3	c.1118C>A	p.S373Y | p.Ser373Tyr	HLA-C12:02	MAVVAVLEY	MAVVAVLES	79.329	3753.58	22.2589	0	0
15003	180017372FD	4	70864173	70864174	C	A	STATH	NM_003154.2	c.20C>A	p.A7D | p.Ala7Asp	HLA-C03:03	LVFDFILAL	LVFAFILAL	27.677	89.4743	3.14833	0	1
15003	180017372FD	5	81601295	81601296	A	G	ATP6AP1L	NM_001017971.1	c.76A>G	p.K26E | p.Lys26Glu	HLA-B40:02	SEWLSLKL	SKWLSLKL	25.4693	9283.29	96.32	0	0
15003	180017372FD	6	3225087	3225090	TCG	.	TUBB2B	NM_178012.4	c.1233_1235delCGA	p.E412del | p.Glu412del	HLA-B40:02	MEFTEASNM	MEFTEAESN	105.947	6892.8	21.2111	0	1
15003	180017372FD	7	82791810	82791811	G	A	PCLO	NM_033026.5	c.98C>T	p.S33F | p.Ser33Phe	HLA-C03:03	GASGAGSPF	GASGAGSPS	123.176	15310.8	22.2288	0	0
15003	180017372FD	7	82791816	82791817	C	T	PCLO	NM_033026.5	c.92G>A	p.S31N | p.Ser31Asn	HLA-C03:03	AGNPSHTAI	AGSPSHTAI	453.465	609.649	1.13661	0	1
15003	180017372FD	7	142723489	142723490	C	A	OR9A2	NM_001001658.1	c.730G>T	p.V244F | p.Val244Phe	HLA-C03:03	FVIGYGSCL	VVIGYGSCL	15.238	109.25	6.94215	0	1
15003	180017372FD	9	33543187	33543188	A	T	ANKRD18B	NM_001244752.1	c.895A>T	p.N299Y | p.Asn299Tyr	HLA-B40:02	KEHYLKVAS	KEHNLKVAS	299.956	514.434	1.4858	0	1
15003	180017372FD	9	115337289	115337290	G	A	KIAA1958	NM_133465.2	c.930G>A	p.M310I | p.Met310Ile	HLA-B40:02	QQVAMQIPV	QQVAMQMPV	391.242	393.424	0.89945	0	1
15003	180017372FD	11	36597956	36597957	C	A	RAG1	NM_000448.2	c.3103C>A	p.L1035M | p.Leu1035Met	HLA-B40:02	MESQDSMEF	LESQDSMEF	485.264	872.633	1.42526	0	1
15003	180017372FD	11	57259308	57259309	A	T	SLC43A1	NM_003627.5	c.898T>A	p.C300S | p.Cys300Ser	HLA-C03:03	KSLSSPTFL	KSLCSPTFL	237.13	360.693	1.3726	0	1
15003	180017372FD	11	72553745	72553746	T	.	FCHSD2	NM_014824.2	c.1846delA	p.I616Lfs*8 | p.Ile616Leufs*8	HLA-B40:02	GEFNGRLEF		16.9579			0	1
15003	180017372FD	11	72553745	72553746	T	.	FCHSD2	NM_014824.2	c.1846delA	p.I616Lfs*8 | p.Ile616Leufs*8	HLA-B40:02	WEGEFNGRLEF		116.234			0.5	1
15003	180017372FD	11	72553745	72553746	T	.	FCHSD2	NM_014824.2	c.1846delA	p.I616Lfs*8 | p.Ile616Leufs*8	HLA-B40:02	WEGEFNGRL		128.958			0.75	1
15003	180017372FD	11	121498294	121498295	A	T	SORL1	NM_003105.5	c.6396A>T	p.R2132S | p.Arg2132Ser	HLA-C03:03	SSTDVAAVV	RSTDVAAVV	186.234	189.121	0.960999	0	1
15003	180017372FD	12	12397232	12397233	C	A	LRP6	NM_002336.2	c.412G>T	p.D138Y | p.Asp138Tyr	HLA-B40:02	QELYQPRAI	QELDQPRAI	134.971	234.72	1.62468	0.00761977	1
15003	180017372FD	12	56712876	56712877	A	G	PAN2	NM_001127460.2	c.3371T>C	p.F1124S | p.Phe1124Ser	HLA-C03:03	FLAWYSLDL	FLAWYFLDL	152.63	790.645	4.18726	0	1
15003	180017372FD	12	123214071	123214072	A	G	HCAR1	NM_032554.3	c.815T>C	p.M272T | p.Met272Thr	HLA-C03:03	YMNSTLDPL	YMNSMLDPL	23.3435	38.2356	1.6194	0	1
15003	180017372FD	13	46287805	46287806	T	A	SPERT	NM_152719.1	c.646T>A	p.S216T | p.Ser216Thr	HLA-B40:02	REESRAPTPL	REESRAPSPL	75.6351	120.19	1.53379	0	1
15003	180017372FD	13	98642421	98642422	A	C	IPO5	NM_002271.4	c.564A>C	p.L188F | p.Leu188Phe	HLA-C12:02	FGNQQQHYF	FGNQQQHYL	330.692	331.979	0.912992	0	1
15003	180017372FD	14	21250062	21250063	G	C	RNASE6	NM_005615.4	c.205G>C	p.D69H | p.Asp69His	HLA-C03:03	HSFQNVAAV	DSFQNVAAV	12.4367	596.391	40.6783	0	1
15003	180017372FD	17	25909964	25909965	C	T	KSR1	NM_014238.1	c.403C>T	p.P135S | p.Pro135Ser	HLA-C03:03	FITPSTTPQL	FITPPTTPQL	132.838	138.645	1.00205	0	1
15003	180017372FD	17	33749594	33749595	C	.	SLFN12	NM_018042.3	c.453delG	p.T152Lfs*7 | p.Thr152Leufs*7	HLA-B40:02	LEFLKDMKKL		251.408			0	1
15003	180017372FD	18	34182713	34182714	A	T	FHOD3	NM_025135.2	c.796A>T	p.M266L | p.Met266Leu	HLA-B40:02	TELLVYAL	TELLVYAM	16.422	38.7466	2.33235	0	1
15003	180017372FD	19	10904480	10904481	G	A	DNM2	NM_001005360.2	c.1078G>A	p.A360T | p.Ala360Thr	HLA-B40:02	LELSGGTRI	LELSGGARI	65.7983	74.206	1.10323	0	1
15003	180017372FD	19	47996243	47996265	GATACTGCTCCAGCAGCGCAGC	.	NAPA	NM_003827.3	c.514_535delGCTGCGCTGCTGGAGCAGTATC	p.A172Rfs*65 | p.Ala172Argfs*65	HLA-C03:03	KVAGYRRPL		390.021			0	1
15003	180017372FD	19	47996243	47996265	GATACTGCTCCAGCAGCGCAGC	.	NAPA	NM_003827.3	c.514_535delGCTGCGCTGCTGGAGCAGTATC	p.A172Rfs*65 | p.Ala172Argfs*65	HLA-C03:03	WTAPSSSTA		445.875			0	1
15003	180017372FD	19	52272509	52272510	C	.	FPR2	NM_001462.3	c.599C[2>1] (std: c.599C[1] alt: c.600delC )	p.R201Efs*33 | p.Arg201Glufs*33	HLA-C03:03	LALACRCPL		22.9354			1	1
15003	180017372FD	19	52272509	52272510	C	.	FPR2	NM_001462.3	c.599C[2>1] (std: c.599C[1] alt: c.600delC )	p.R201Efs*33 | p.Arg201Glufs*33	HLA-B40:02	AEGLSGLSL		36.8019			0	1
15003	180017372FD	19	52272509	52272510	C	.	FPR2	NM_001462.3	c.599C[2>1] (std: c.599C[1] alt: c.600delC )	p.R201Efs*33 | p.Arg201Glufs*33	HLA-C03:03	LTAEGLSGL		90.9285			0	1
15003	180017372FD	19	52272509	52272510	C	.	FPR2	NM_001462.3	c.599C[2>1] (std: c.599C[1] alt: c.600delC )	p.R201Efs*33 | p.Arg201Glufs*33	HLA-B40:02	AEGLSGLSLAL		111.357			0	1
15003	180017372FD	19	52272509	52272510	C	.	FPR2	NM_001462.3	c.599C[2>1] (std: c.599C[1] alt: c.600delC )	p.R201Efs*33 | p.Arg201Glufs*33	HLA-C03:03	ITMLTAEGL		279.41			0	1
15003	180017372FD	19	52272509	52272510	C	.	FPR2	NM_001462.3	c.599C[2>1] (std: c.599C[1] alt: c.600delC )	p.R201Efs*33 | p.Arg201Glufs*33	HLA-B40:02	AEGLSGLSLA		390.886			0	1
15003	180017372FD	19	52272509	52272510	C	.	FPR2	NM_001462.3	c.599C[2>1] (std: c.599C[1] alt: c.600delC )	p.R201Efs*33 | p.Arg201Glufs*33	HLA-B40:02	TAEGLSGLSL		423.851			0	1
15003	180017372FD	20	3128875	3128876	G	T	FASTKD5	NM_021826.4	c.841C>A	p.L281I | p.Leu281Ile	HLA-C03:03	LSLSQIVHL	LSLSQLVHL	168.775	231.805	1.28418	0	1
15003	180017372FD	20	57036036	57036038	CG	TC	APCDD1L	NM_153360.1	c.1314_1315delCGinsGA	p.D439N | p.Asp439Asn	HLA-B40:02	RETSHLLPS	PEKRPTSYQ	205.043	39530.9	14.9967	0	1
15003	180017372FD	20	62326537	62326538	G	T	RTEL1	NM_032957.4	c.3535G>T	p.V1179L | p.Val1179Leu	HLA-B40:02	EERLALPPV	EERLAVPPV	91.486	107.451	1.13784	0	1
15003	180017372FD	22	41739529	41739530	G	T	ZC3H7B	NM_017590.4	c.1409G>T	p.R470L | p.Arg470Leu	HLA-B40:02	SEDQTWKRIL	SEDQTWKRIR	418.329	17393.4	6.68843	1	1
15003	180017372FD	X	31497174	31497175	T	C	DMD	NM_004006.2	c.8593A>G	p.T2865A | p.Thr2865Ala	HLA-B40:02	KEPVIMSAL	KEPVIMSTL	45.6703	54.391	1.17184	0	1
27003	180017373FD	1	21097438	21097439	C	T	HP1BP3	NM_016287.3	c.638G>A	p.R213K | p.Arg213Lys	HLA-A11:01	KQALKRELNK	KQALKRELNR	432.149	3494.27	3.94821	0	1
27003	180017373FD	1	111146383	111146384	G	A	KCNA2	NM_004974.3	c.1021C>T	p.L341F | p.Leu341Phe	HLA-B15:02	VIFFSSAVY	VILFSSAVY	18.8803	39.4722	2.06621	0	1
27003	180017373FD	1	247611717	247611718	T	C	NLRP3	NM_004895.4	c.3023T>C	p.M1008T | p.Met1008Thr	HLA-A11:01	SETYFNYETK	SEMYFNYETK	28.2543	123.749	4.2231	0	1
27003	180017373FD	2	230453140	230453141	A	C	DNER	NM_139072.3	c.649T>G	p.S217A | p.Ser217Ala	HLA-B15:02	SAGGRLVAF	SAGGRLVSF	410.576	735.222	1.46719	0.00773588	1
27003	180017373FD	3	46009311	46009312	T	C	FYCO1	NM_024513.3	c.1514A>G	p.E505G | p.Glu505Gly	HLA-B40:01	KELLGQEVRSL	KELLEQEVRSL	295.079	780.48	2.1433	0	1
27003	180017373FD	3	58178490	58178491	G	T	DNASE1L3	NM_004944.3	c.841C>A	p.L281I | p.Leu281Ile	HLA-B15:02	FKIQSSRAF	FKLQSSRAF	299.859	678.908	1.88108	0	1
27003	180017373FD	5	45262738	45262739	T	A	HCN1	NM_021072.3	c.1957A>T	p.T653S | p.Thr653Ser	HLA-A11:01	SSSTTPTSR	SSTTTPTSR	341.188	802.774	1.89632	0	1
27003	180017373FD	5	52360908	52360909	T	A	ITGA2	NM_002203.3	c.1770T>A	p.N590K | p.Asn590Lys	HLA-A11:01	NSGAVYIYK	NSGAVYIYN	16.6129	20987.8	173.192	0	0
27003	180017373FD	5	82360899	82360900	T	C	TMEM167A	NM_174909.4	c.40A>G	p.I14V | p.Ile14Val	HLA-C08:01	FQSLLTVVL	FQSLLTVIL	208.807	373.149	1.60719	0	1
27003	180017373FD	5	127647064	127647065	G	C	FBN2	NM_001999.3	c.5001C>G	p.I1667M | p.Ile1667Met	HLA-B15:02	NCMNTFGSF	NCINTFGSF	189.494	269.131	1.31419	0	1
27003	180017373FD	6	69728372	69728373	T	A	BAI3	NM_001704.2	c.2089T>A	p.L697I | p.Leu697Ile	HLA-B15:02	MMDFQNSYIM	MMDFQNSYLM	108.889	173.908	1.51794	0	1
27003	180017373FD	7	97920480	97920481	T	G	BRI3	NM_015379.4	c.304T>G	p.F102V | p.Phe102Val	HLA-B15:02	FLAIILVPF	FLAIILFPF	426.214	611.187	1.21186	0	1
27003	180017373FD	10	7679253	7679254	T	A	ITIH5	NM_030569.6	c.589A>T	p.I197F | p.Ile197Phe	HLA-B40:01	LESAGFASL	LESAGIASL	10.7202	11.8806	1.10434	0	1
27003	180017373FD	10	74104716	74104717	G	A	DNAJB12	NM_001002762.2	c.404C>T	p.A135V | p.Ala135Val	HLA-A11:01	YTAEQVAVVK	YTAEQVAAVK	107.49	116.673	1.04873	0	1
27003	180017373FD	11	46890576	46890577	A	G	LRP4	NM_002334.3	c.4799T>C	p.L1600P | p.Leu1600Pro	HLA-B15:02	VLANVEGPM	VLANVEGLM	320.556	1548.38	3.29853	0	1
27003	180017373FD	11	55904952	55904953	A	G	OR8J3	NM_001004064.1	c.242T>C	p.M81T | p.Met81Thr	HLA-A11:01	KTLMNFLVKK	KMLMNFLVKK	5.4254	15.3766	2.82123	0	1
27003	180017373FD	11	56309901	56309902	T	A	OR5M11	NM_001005245.1	c.832A>T	p.T278S | p.Thr278Ser	HLA-B15:02	KIIAVFYSF	KIIAVFYTF	316.346	460.361	1.2787	0	1
27003	180017373FD	13	24384002	24384003	C	A	MIPEP	NM_005932.3	c.1714G>T	p.D572Y | p.Asp572Tyr	HLA-B15:02	AAYMQLQVF	AADMQLQVF	97.6771	2805.44	15.5979	0	1
27003	180017373FD	15	64365168	64365169	T	G	FAM96A	NM_032231.4	c.444A>C	p.L148F | p.Leu148Phe	HLA-B40:01	MENPNFREI	MENPNLREI	82.6264	125.15	1.45986	0	1
27003	180017373FD	16	347903	347905	GT	.	AXIN1	NM_003502.3	c.1599AC[2>1] (std: c.1599AC[1] alt: c.1601_1602delAC )	p.H534Rfs*56 | p.His534Argfs*56	HLA-A11:01	TTQPWGKVPR		289.933			0	1
27003	180017373FD	16	2108784	2108786	GT	.	TSC2	NM_000548.3	c.886GT[2>1] (std: c.886GT[1] alt: c.888_889delGT )	p.F298Cfs*39 | p.Phe298Cysfs*39	HLA-B40:01	QELADICVAI		138.263			0	1
27003	180017373FD	16	2108784	2108786	GT	.	TSC2	NM_000548.3	c.886GT[2>1] (std: c.886GT[1] alt: c.888_889delGT )	p.F298Cfs*39 | p.Phe298Cysfs*39	HLA-B40:01	ADICVAIIL		482.761			0	1
27003	180017373FD	17	11461417	11461418	C	T	SHISA6	NM_207386.3	c.1453C>T	p.P485S | p.Pro485Ser	HLA-A11:01	SVLDRYRMSK	PVLDRYRMSK	10.7908	495.601	39.9849	0	1
27003	180017373FD	19	4251131	4251132	C	G	CCDC94	NM_018074.4	c.234C>G	p.I78M | p.Ile78Met	HLA-A11:01	GLPIFRFYMK	GLPIFRFYIK	49.7646	50.4051	0.997793	0	1
27003	180017373FD	20	57605392	57605393	T	G	ATP5E	NM_006886.3	c.124A>C	p.N42H | p.Asn42His	HLA-A11:01	TSGSHVKIVK	TSGSNVKIVK	142.645	200.895	1.32833	0	1
3001	180017374FD	2	61749787	61749788	T	A	XPO1	NM_003400.3	c.259A>T	p.I87L | p.Ile87Leu	HLA-A11:01	GLQILENVLK	GLQILENVIK	284.117	799.965	2.27081	0	1
3001	180017374FD	2	240005935	240005936	C	T	HDAC4	NM_006037.3	c.2432G>A	p.G811D | p.Gly811Asp	HLA-B13:02	MDFCYFNSV	MGFCYFNSV	70.9823	513.616	6.27001	0	0
3001	180017374FD	2	242194837	242194838	C	G	HDLBP	NM_005336.4	c.1031G>C	p.R344P | p.Arg344Pro	HLA-A11:01	TVILPGEPEK	TVILRGEPEK	53.3668	128.657	2.32125	0	1
3001	180017374FD	3	30691766	30691767	A	G	TGFBR2	NM_001024847.2	c.344A>G	p.K115R | p.Lys115Arg	HLA-C07:02	RRNDENITL	RKNDENITL	206.582	3949.39	8.7517	0	0
3001	180017374FD	3	47033057	47033058	C	T	NBEAL2	NM_015175.2	c.805C>T	p.R269C | p.Arg269Cys	HLA-A30:01	ASRAPPCGP	ASRAPPRGP	174.719	386.772	1.9836	1	1
3001	180017374FD	3	128182003	128182004	G	A	DNAJB8	NM_153330.3	c.85C>T	p.R29C | p.Arg29Cys	HLA-A11:01	KLALCWHPDK	KLALRWHPDK	130.488	324.412	2.26571	0	1
3001	180017374FD	4	48422225	48422226	G	T	SLAIN2	NM_020846.1	c.1445G>T	p.G482V | p.Gly482Val	HLA-A30:01	RQPVKAFSNHV	RQPVKAFSNHG	232.899	1515.95	4.47466	0	1
3001	180017374FD	5	24535360	24535361	A	T	CDH10	NM_006727.3	c.674T>A	p.M225K | p.Met225Lys	HLA-A30:01	IIRTALPNK	IIRTALPNM	10.0744	63.2504	6.16148	0	1
3001	180017374FD	7	13971361	13971362	C	A	ETV1	NM_004956.4	c.567G>T	p.Q189H | p.Gln189His	HLA-A30:01	RFRRHLSEP	RFRRQLSEP	58.9779	118.786	1.94479	0	1
3001	180017374FD	7	26237007	26237008	T	A	HNRNPA2B1	NM_031243.2	c.227A>T	p.D76V | p.Asp76Val	HLA-A11:01	AEVVAAMAAR	AEVDAAMAAR	424.14	622.506	1.23679	0	1
3001	180017374FD	7	133979826	133979827	C	A	SLC35B4	NM_032826.4	c.754G>T	p.V252L | p.Val252Leu	HLA-B13:02	TQYLCIRGV	TQYVCIRGV	445.133	529.506	1.02653	0.99238	1
3001	180017374FD	11	3688610	3688611	A	C	CHRNA10	NM_020402.2	c.746T>G	p.L249R | p.Leu249Arg	HLA-A30:01	RISLLAPLA	LISLLAPLA	93.5885	3441.56	18.0957	0	1
3001	180017374FD	11	9430129	9430129	.	C	IPO7	NM_006391.2	c.264C[2>3] (std: c.265dupC alt: c.265_266insC )	p.H89Pfs*16 | p.His89Profs*16	HLA-A30:01	KYCRSHYPFS		29.7592			0	1
3001	180017374FD	12	62918892	62918893	A	T	MON2	NM_015026.2	c.1139A>T	p.Q380L | p.Gln380Leu	HLA-A30:01	KLHSTKVFR	KQHSTKVFR	112.809	123.725	1.05752	0	0
3001	180017374FD	12	86276064	86276065	G	C	NTS	NM_006183.4	c.425G>C	p.R142T | p.Arg142Thr	HLA-A30:01	KTKIPYILK	KRKIPYILK	3.8983	113.389	28.1304	0	0
3001	180017374FD	15	84683359	84683360	T	A	ADAMTSL3	NM_207517.2	c.4040T>A	p.L1347H | p.Leu1347His	HLA-B38:02	LHFNGSLLL	LLFNGSLLL	30.9978	5180.94	65.4468	0	1
3001	180017374FD	17	39502423	39502424	T	A	KRT33A	NM_004138.3	c.1162A>T	p.N388Y | p.Asn388Tyr	HLA-A11:01	ISYPCGLRAR	ISNPCGLRAR	217.741	1256.04	4.19011	0.00761977	1
3001	180017374FD	17	54912317	54912318	C	G	DGKE	NM_003647.2	c.162C>G	p.I54M | p.Ile54Met	HLA-A30:01	RQLHRRDMFR	RQLHRRDIFR	246.629	400.467	1.44966	0	1
3001	180017374FD	22	46319032	46319033	G	C	WNT7B	NM_058238.2	c.753C>G	p.F251L | p.Phe251Leu	HLA-A30:01	ASRLRQPTL	ASRLRQPTF	24.7703	73.9375	2.92018	0	1
15006	180017375FD	1	158605741	158605742	A	C	SPTA1	NM_003126.2	c.5393T>G	p.V1798G | p.Val1798Gly	HLA-A02:01	AQFGEHWEKL	AQFVEHWEKL	433.577	1527.49	2.41614	0.5	1
15006	180017375FD	2	70918050	70918051	A	G	ADD2	NM_001617.3	c.716T>C	p.M239T | p.Met239Thr	HLA-A30:01	ATKWGLLPV	AMKWGLLPV	20.6908	139.376	6.46586	0	1
15006	180017375FD	2	97856858	97856859	A	T	ANKRD36	NM_001164315.1	c.2288A>T	p.E763V | p.Glu763Val	HLA-A30:01	ALKATTDVK	ALKATTDEK	103.547	197.537	1.801	0	1
15006	180017375FD	4	128608993	128608994	G	A	INTU	NM_015693.3	c.1421G>A	p.R474Q | p.Arg474Gln	HLA-B13:02	VQWLTLPLEI	VRWLTLPLEI	261.819	5349.73	7.84544	0	0
15006	180017375FD	5	158135088	158135089	T	C	EBF1	NM_024007.3	c.1642A>G	p.M548V | p.Met548Val	HLA-A02:01	GIFSFSPANV	GIFSFSPANM	39.3869	1036.15	20.0702	0	1
15006	180017375FD	7	43351433	43351434	C	T	HECW1	NM_015052.3	c.100C>T	p.R34W | p.Arg34Trp	HLA-A30:01	RNSQSRRWCK	RNSQSRRRCK	108.597	251.397	2.15265	0	1
15006	180017375FD	7	77423370	77423371	G	C	TMEM60	NM_032936.3	c.320C>G	p.S107C | p.Ser107Cys	HLA-A02:01	FTTMNLCYV	FTTMNLSYV	20.7208	26.344	1.26143	0	1
15006	180017375FD	8	1649559	1649560	G	T	DLGAP2	NM_004745.3	c.2916G>T	p.Q972H | p.Gln972His	HLA-A02:01	YIPEAHTRL	YIPEAQTRL	474.938	616.267	1.09516	0	1
15006	180017375FD	8	23709031	23709032	C	T	STC1	NM_003155.2	c.274G>A	p.V92I | p.Val92Ile	HLA-A30:01	KAFIKESLK	KAFVKESLK	27.1987	28.4002	1.03537	0	1
15006	180017375FD	8	48511669	48511670	G	A	KIAA0146	NM_001080394.2	c.1456G>A	p.V486M | p.Val486Met	HLA-A30:01	MQRVYSLPS	VQRVYSLPS	58.5722	186.097	3.00927	0	1
15006	180017375FD	8	71069314	71069315	C	T	NCOA2	NM_006540.2	c.1285G>A	p.G429S | p.Gly429Ser	HLA-A30:01	INFPINSPK	INFPINGPK	200.071	339.289	1.53922	0	1
15006	180017375FD	8	135521964	135521965	T	C	ZFAT	NM_020863.3	c.3389A>G	p.N1130S | p.Asn1130Ser	HLA-A02:01	RLDPTAVSI	RLDPTAVNI	75.6752	88.5038	1.13929	0	1
15006	180017375FD	9	38411446	38411447	G	T	IGFBPL1	NM_001007563.1	c.787C>A	p.L263M | p.Leu263Met	HLA-A30:01	MSKYRSFHFPA	LSKYRSFHFPA	51.2731	135.383	2.53742	0	1
15006	180017375FD	10	123954595	123954596	C	T	TACC2	NM_206862.2	c.5876C>T	p.T1959M | p.Thr1959Met	HLA-A02:01	FETPESMTPV	FETPESTTPV	166.677	526.883	2.72976	0	1
15006	180017375FD	11	67433004	67433005	A	T	ALDH3B2	NM_000695.3	c.457T>A	p.W153R | p.Trp153Arg	HLA-A30:01	RVARFCYFNA	RVAWFCYFNA	14.6792	245.46	15.5751	0	1
15006	180017375FD	12	56645961	56645962	C	T	ANKRD52	NM_173595.3	c.1508G>A	p.R503K | p.Arg503Lys	HLA-A30:01	HYAAASDTYK	HYAAASDTYR	350.729	3038.51	4.53278	0	1
15006	180017375FD	16	2131718	2131719	G	.	TSC2	NM_000548.3	c.3734G[3>2] (std: c.3734G[2] alt: c.3736delG )	p.D1246Tfs*79 | p.Asp1246Thrfs*79	HLA-A02:01	CLAPTQWPL		18.6316			0	1
15006	180017375FD	16	2131718	2131719	G	.	TSC2	NM_000548.3	c.3734G[3>2] (std: c.3734G[2] alt: c.3736delG )	p.D1246Tfs*79 | p.Asp1246Thrfs*79	HLA-A02:01	LCLAPTQWPL		38.955			0	1
15006	180017375FD	16	2131718	2131719	G	.	TSC2	NM_000548.3	c.3734G[3>2] (std: c.3734G[2] alt: c.3736delG )	p.D1246Tfs*79 | p.Asp1246Thrfs*79	HLA-A30:01	RARFLCWWS		51.749			0	1
15006	180017375FD	16	2131718	2131719	G	.	TSC2	NM_000548.3	c.3734G[3>2] (std: c.3734G[2] alt: c.3736delG )	p.D1246Tfs*79 | p.Asp1246Thrfs*79	HLA-A02:01	LLCLAPTQWPL		102.788			0	1
15006	180017375FD	16	2131718	2131719	G	.	TSC2	NM_000548.3	c.3734G[3>2] (std: c.3734G[2] alt: c.3736delG )	p.D1246Tfs*79 | p.Asp1246Thrfs*79	HLA-A30:01	RARFLCWWSP		151.062			0	1
15006	180017375FD	16	2131718	2131719	G	.	TSC2	NM_000548.3	c.3734G[3>2] (std: c.3734G[2] alt: c.3736delG )	p.D1246Tfs*79 | p.Asp1246Thrfs*79	HLA-A30:01	RFKEHRTQP		204.182			0	1
15006	180017375FD	16	2131718	2131719	G	.	TSC2	NM_000548.3	c.3734G[3>2] (std: c.3734G[2] alt: c.3736delG )	p.D1246Tfs*79 | p.Asp1246Thrfs*79	HLA-C06:02	WRREVRARF		221.982			0	1
15006	180017375FD	16	2131718	2131719	G	.	TSC2	NM_000548.3	c.3734G[3>2] (std: c.3734G[2] alt: c.3736delG )	p.D1246Tfs*79 | p.Asp1246Thrfs*79	HLA-C06:02	WRREVRARFL		292.821			0	1
15006	180017375FD	16	2131718	2131719	G	.	TSC2	NM_000548.3	c.3734G[3>2] (std: c.3734G[2] alt: c.3736delG )	p.D1246Tfs*79 | p.Asp1246Thrfs*79	HLA-C06:02	RREVRARFL		340.871			0	1
15006	180017375FD	16	2131718	2131719	G	.	TSC2	NM_000548.3	c.3734G[3>2] (std: c.3734G[2] alt: c.3736delG )	p.D1246Tfs*79 | p.Asp1246Thrfs*79	HLA-B40:06	REVRARFLC		363.572			0	1
15006	180017375FD	16	2131718	2131719	G	.	TSC2	NM_000548.3	c.3734G[3>2] (std: c.3734G[2] alt: c.3736delG )	p.D1246Tfs*79 | p.Asp1246Thrfs*79	HLA-A30:01	RARFLCWWSPQ		382.742			0	1
15006	180017375FD	16	2131718	2131719	G	.	TSC2	NM_000548.3	c.3734G[3>2] (std: c.3734G[2] alt: c.3736delG )	p.D1246Tfs*79 | p.Asp1246Thrfs*79	HLA-A30:01	RFLCWWSPQ		466.07			0	1
15006	180017375FD	17	28545336	28545337	C	T	SLC6A4	NM_001045.4	c.497G>A	p.C166Y | p.Cys166Tyr	HLA-A02:01	AIYIIAFYI	AICIIAFYI	275.907	606.865	1.86084	0	1
10010	180017376FD	1	33235290	33235291	C	T	KIAA1522	NM_020888.2	c.604C>T	p.H202Y | p.His202Tyr	HLA-A11:01	STFRPYDSFPK	STFRPHDSFPK	5.8665	5.9856	1.01852	0.997447	1
10010	180017376FD	1	36935366	36935367	G	T	CSF3R	NM_156039.3	c.1360C>A	p.P454T | p.Pro454Thr	HLA-B58:01	VGWEPPNTW	VGWEPPNPW	42.2814	79.8327	1.84399	0	1
10010	180017376FD	2	163302825	163302826	A	G	KCNH7	NM_033272.3	c.1256T>C	p.I419T | p.Ile419Thr	HLA-A11:01	VTYTAIFTPY	VIYTAIFTPY	41.3753	117.738	2.74856	0	1
10010	180017376FD	5	14497078	14497079	G	A	TRIO	NM_007118.2	c.7972G>A	p.G2658S | p.Gly2658Ser	HLA-A33:03	EGKLENSYR	EGKLENGYR	155.566	239.238	1.4349	0	1
10010	180017376FD	5	80643630	80643631	A	C	ACOT12	NM_130767.2	c.615T>G	p.I205M | p.Ile205Met	HLA-B58:01	NTFGGQMMAW	NTFGGQIMAW	16.988	20.6989	1.21094	0	1
10010	180017376FD	6	4892448	4892449	C	G	CDYL	NM_004824.3	c.527C>G	p.T176R | p.Thr176Arg	HLA-A11:01	RVAPEVAAEK	TVAPEVAAEK	35.1864	40.4227	1.13506	0	1
10010	180017376FD	6	158317907	158317908	G	A	SNX9	NM_016224.3	c.350G>A	p.G117E | p.Gly117Glu	HLA-B58:01	WSASKSENW	WSASKSGNW	11.4299	30.875	2.67649	0	1
10010	180017376FD	7	43918153	43918153	.	T	URGCP	NM_001077663.1	c.907A[2>3] (std: c.908dupA alt: c.908_909insA )	p.N303Kfs*38 | p.Asn303Lysfs*38	HLA-B58:01	GTKCPGDFGW		51.6327			0	1
10010	180017376FD	7	43918153	43918153	.	T	URGCP	NM_001077663.1	c.907A[2>3] (std: c.908dupA alt: c.908_909insA )	p.N303Kfs*38 | p.Asn303Lysfs*38	HLA-A33:03	NFLVFSQR		128.492			0	1
10010	180017376FD	7	43918153	43918153	.	T	URGCP	NM_001077663.1	c.907A[2>3] (std: c.908dupA alt: c.908_909insA )	p.N303Kfs*38 | p.Asn303Lysfs*38	HLA-C03:02	FGWVGRNFL		172.349			0	1
10010	180017376FD	7	43918153	43918153	.	T	URGCP	NM_001077663.1	c.907A[2>3] (std: c.908dupA alt: c.908_909insA )	p.N303Kfs*38 | p.Asn303Lysfs*38	HLA-A33:03	RNFLVFSQR		187.337			0	1
10010	180017376FD	7	43918153	43918153	.	T	URGCP	NM_001077663.1	c.907A[2>3] (std: c.908dupA alt: c.908_909insA )	p.N303Kfs*38 | p.Asn303Lysfs*38	HLA-C03:02	WVGRNFLVF		225.268			0	1
10010	180017376FD	7	43918153	43918153	.	T	URGCP	NM_001077663.1	c.907A[2>3] (std: c.908dupA alt: c.908_909insA )	p.N303Kfs*38 | p.Asn303Lysfs*38	HLA-B58:01	LGTKCPGDFGW		353.376			0	1
10010	180017376FD	7	43918156	43918156	.	TGGT	URGCP	NM_001077663.1	c.905_906insACCA	p.N303Pfs*39 | p.Asn303Profs*39	HLA-A33:03	NFLVFSQR		128.492			0	1
10010	180017376FD	7	43918156	43918156	.	TGGT	URGCP	NM_001077663.1	c.905_906insACCA	p.N303Pfs*39 | p.Asn303Profs*39	HLA-C03:02	FGWVGRNFL		172.349			0	1
10010	180017376FD	7	43918156	43918156	.	TGGT	URGCP	NM_001077663.1	c.905_906insACCA	p.N303Pfs*39 | p.Asn303Profs*39	HLA-A33:03	RNFLVFSQR		187.337			0	1
10010	180017376FD	7	43918156	43918156	.	TGGT	URGCP	NM_001077663.1	c.905_906insACCA	p.N303Pfs*39 | p.Asn303Profs*39	HLA-C03:02	WVGRNFLVF		225.268			0	1
10010	180017376FD	7	43918156	43918156	.	TGGT	URGCP	NM_001077663.1	c.905_906insACCA	p.N303Pfs*39 | p.Asn303Profs*39	HLA-B58:01	GTPQCPGDFGW		226.38			0	1
10010	180017376FD	9	80858387	80858388	T	C	CEP78	NM_001098802.1	c.614T>C	p.M205T | p.Met205Thr	HLA-B58:01	TTRRHEETW	TMRRHEETW	48.2947	264.072	5.06666	0	1
10010	180017376FD	9	135772912	135772912	.	T	TSC1	NM_000368.4	c.2710dupA	p.T904Nfs*46 | p.Thr904Asnfs*46	HLA-A11:01	QTQRLDNLPK		61.9561			0	1
10010	180017376FD	9	135772912	135772912	.	T	TSC1	NM_000368.4	c.2710dupA	p.T904Nfs*46 | p.Thr904Asnfs*46	HLA-A11:01	ISRGCQTPGK		439.738			0	1
10010	180017376FD	9	135772912	135772912	.	T	TSC1	NM_000368.4	c.2710dupA	p.T904Nfs*46 | p.Thr904Asnfs*46	HLA-A11:01	TQRLDNLPK		471.257			0	1
10010	180017376FD	11	55702953	55702954	C	G	OR5I1	NM_006637.1	c.923G>C	p.R308T | p.Arg308Thr	HLA-A11:01	AAEKVLTSK	AAEKVLRSK	183.432	831.702	3.62893	0	1
10010	180017376FD	11	61488299	61488300	G	A	DAGLA	NM_006133.2	c.245G>A	p.R82H | p.Arg82His	HLA-C03:02	LSMHGGILY	LSMRGGILY	17.8137	20.8407	1.16268	0	1
10010	180017376FD	13	84454175	84454176	G	C	SLITRK1	NM_052910.1	c.1467C>G	p.D489E | p.Asp489Glu	HLA-B54:01	LPVEVFAGV	LPVDVFAGV	15.8434	19.3088	1.21173	0	1
10010	180017376FD	13	111176455	111176456	G	C	RAB20	NM_017817.1	c.261C>G	p.S87R | p.Ser87Arg	HLA-A33:03	LTYDVNHRQR	LTYDVNHRQS	51.702	25903.4	57.1367	0	1
10010	180017376FD	17	7578460	7578461	C	A	TP53	NM_000546.5	c.469G>T	p.V157F | p.Val157Phe	HLA-A11:01	GTRFRAMAIYK	GTRVRAMAIYK	122.482	151.013	1.17953	0	1
10010	180017376FD	17	15989601	15989617	GATGGAGCCTCCCATT	.	NCOR1	NM_006311.3	c.3156_3171delAATGGGAGGCTCCATC	p.M1053Hfs*9 | p.Met1053Hisfs*9	HLA-C03:02	FIHREHQAL		50.7542			0	1
10010	180017376FD	17	15989601	15989617	GATGGAGCCTCCCATT	.	NCOR1	NM_006311.3	c.3156_3171delAATGGGAGGCTCCATC	p.M1053Hfs*9 | p.Met1053Hisfs*9	HLA-A11:01	ASEKPSFIHR		451.561			0	1
10010	180017376FD	17	60059617	60059618	C	A	MED13	NM_005121.2	c.3746G>T	p.G1249V | p.Gly1249Val	HLA-A11:01	GVKVDEALVK	GGKVDEALVK	291.497	5758.86	7.24429	0	0
10010	180017376FD	19	8550727	8550728	G	C	HNRNPM	NM_005968.4	c.1416G>C	p.M472I | p.Met472Ile	HLA-C03:02	SSIERIGQTM	SSIERMGQTM	321.289	391.983	1.09169	0	1
10010	180017376FD	19	39307138	39307139	C	T	ECH1	NM_001398.2	c.613G>A	p.D205N | p.Asp205Asn	HLA-A11:01	NVGTLQRLPK	DVGTLQRLPK	222.764	2572.34	6.51853	0	1
10010	180017376FD	20	45130634	45130635	A	G	ZNF334	NM_018102.4	c.1343T>C	p.L448P | p.Leu448Pro	HLA-B58:01	KSAPIAHQI	KSALIAHQI	20.4319	31.0445	1.50541	0	1
19004	180019049FD	1	144879340	144879341	T	G	PDE4DIP	NM_001198834.2	c.4109A>C	p.K1370T | p.Lys1370Thr	HLA-B40:02	AQLQNANTV	AQLQNANKV	444.849	1515.46	2.34217	0	1
19004	180019049FD	1	150525071	150525072	A	T	ADAMTSL4	NM_019032.4	c.74A>T	p.Q25L | p.Gln25Leu	HLA-B40:02	LEVLSGHSL	QEVLSGHSL	25.1345	32.493	1.2803	0	1
19004	180019049FD	2	73675611	73675612	G	T	ALMS1	NM_015120.4	c.1961G>T	p.G654V | p.Gly654Val	HLA-A11:01	SAAPVPVEQK	SAAPGPVEQK	73.4957	137.579	1.79776	0	1
19004	180019049FD	2	96993523	96993524	C	G	ITPRIPL1	NM_178495.5	c.1179C>G	p.D393E | p.Asp393Glu	HLA-B40:02	APEQEQLTSV	APDQEQLTSV	359.411	11249.1	7.15609	0	1
19004	180019049FD	2	179425135	179425136	C	T	TTN	NM_001267550.1	c.85723G>A	p.E28575K | p.Glu28575Lys	HLA-A11:01	MTLCWSRPK	MTLCWSRPE	10.3936	5454.41	199.097	0	0
19004	180019049FD	3	19498379	19498380	A	G	KCNH8	NM_144633.2	c.1946A>G	p.E649G | p.Glu649Gly	HLA-A11:01	GVLDLYPEY	EVLDLYPEY	315.167	4354.69	5.99176	1	1
19004	180019049FD	3	52400794	52400806	CATCCATCAGTG	.	DNAH1	NM_015512.4	c.5657_5668delCATCCATCAGTG	p.P1886_G1890delinsR | p.Pro1886_Gly1890delinsArg	HLA-A11:01	RGMYEAVNYY	PSISGGMYEA	328.26	26621.1	9.02695	0	1
19004	180019049FD	7	92083977	92083978	G	C	GATAD1	NM_021167.4	c.598G>C	p.D200H | p.Asp200His	HLA-B55:02	SPRDQFHPA	SPRDQFDPA	31.0374	44.725	1.42194	0	1
19004	180019049FD	7	107875077	107875078	G	T	NRCAM	NM_001037132.2	c.179C>A	p.P60H | p.Pro60His	HLA-C03:04	YIIDHRENI	YIIDPRENI	239.471	253.089	0.982309	0	1
19004	180019049FD	8	124797890	124797891	G	C	FAM91A1	NM_144963.2	c.872G>C	p.R291P | p.Arg291Pro	HLA-A11:01	SMYCPLGFAHK	SMYCRLGFAHK	45.4967	79.3925	1.70444	0	1
19004	180019049FD	11	104821725	104821726	C	A	CASP4	NM_001225.3	c.472G>T	p.D158Y | p.Asp158Tyr	HLA-A11:01	GADFYITGMK	GADFDITGMK	109.006	138.618	1.2209	0	1
19004	180019049FD	17	7578460	7578461	C	A	TP53	NM_000546.5	c.469G>T	p.V157F | p.Val157Phe	HLA-A11:01	GTRFRAMAIYK	GTRVRAMAIYK	122.482	151.013	1.17953	0	1
19004	180019049FD	17	60038245	60038246	T	C	MED13	NM_005121.2	c.5462A>G	p.N1821S | p.Asn1821Ser	HLA-B40:02	GELLETCIISI	GELLETCIINI	151.554	612.293	3.41331	0	1
19004	180019049FD	17	65186414	65186415	T	A	HELZ	NM_014877.3	c.614A>T	p.Q205L | p.Gln205Leu	HLA-C03:04	TSAHSLEEL	TSAHSQEEL	425.229	1110.54	1.95912	0.00761977	1
19004	180019049FD	19	49001773	49001774	G	T	LMTK3	NM_001080434.1	c.2639C>A	p.P880Q | p.Pro880Gln	HLA-B40:02	REKQTFVVQV	REKPTFVVQV	51.3292	92.0351	1.74488	0	1
19004	180019049FD	20	34025274	34025276	AG	.	GDF5	NM_000557.2	c.433_434delCT	p.L145Afs*39 | p.Leu145Alafs*39	HLA-B55:02	TPRVHALAV		69.9878			0	1
19004	180019049FD	20	34025274	34025276	AG	.	GDF5	NM_000557.2	c.433_434delCT	p.L145Afs*39 | p.Leu145Alafs*39	HLA-C03:04	HALAVQDAV		141.774			0	1
19004	180019049FD	20	34025274	34025276	AG	.	GDF5	NM_000557.2	c.433_434delCT	p.L145Afs*39 | p.Leu145Alafs*39	HLA-B55:02	HTPRVHALAV		236.313			0.5	1
15011	180019051FD	1	47402386	47402387	G	T	CYP4A11	NM_000778.3	c.459C>A	p.D153E | p.Asp153Glu	HLA-A02:06	MLTPAFHYEI	MLTPAFHYDI	40.3816	57.5433	1.40082	0	0
15011	180019051FD	1	63005529	63005530	C	A	DOCK7	NM_033407.2	c.2986G>T	p.D996Y | p.Asp996Tyr	HLA-A30:01	MVHHLYFNYK	MVHHLYFNDK	48.6597	304.234	5.72952	0	0
15011	180019051FD	1	237774218	237774219	G	T	RYR2	NM_001035.2	c.4841G>T	p.R1614L | p.Arg1614Leu	HLA-A02:06	RISELQGWLV	RISERQGWLV	105.493	522.715	4.28349	0.999941	1
15011	180019051FD	2	178098950	178098953	CTC	.	NFE2L2	NM_006164.4	c.92_94delGAG	p.G31del | p.Gly31del	HLA-A02:06	ILWRQDIDLV	ILWRQDIDLG	176.719	9232.21	13.8617	0	1
15011	180019051FD	3	196388413	196388414	C	.	LRRC33	NM_198565.1	c.1900C[3>2] (std: c.1900C[2] alt: c.1902delC )	p.G635Efs*123 | p.Gly635Glufs*123	HLA-A02:06	FLIAHPTPA		5.8853			0	1
15011	180019051FD	3	196388413	196388414	C	.	LRRC33	NM_198565.1	c.1900C[3>2] (std: c.1900C[2] alt: c.1902delC )	p.G635Efs*123 | p.Gly635Glufs*123	HLA-A02:06	FQLKFNMFPFL		19.562			0.00761977	1
15011	180019051FD	3	196388413	196388414	C	.	LRRC33	NM_198565.1	c.1900C[3>2] (std: c.1900C[2] alt: c.1902delC )	p.G635Efs*123 | p.Gly635Glufs*123	HLA-A02:06	FQLKFNMFPF		35.1324			0.00761977	1
15011	180019051FD	3	196388413	196388414	C	.	LRRC33	NM_198565.1	c.1900C[3>2] (std: c.1900C[2] alt: c.1902delC )	p.G635Efs*123 | p.Gly635Glufs*123	HLA-A30:01	RSLCFRSSR		39.0563			0	1
15011	180019051FD	3	196388413	196388414	C	.	LRRC33	NM_198565.1	c.1900C[3>2] (std: c.1900C[2] alt: c.1902delC )	p.G635Efs*123 | p.Gly635Glufs*123	HLA-A30:01	RSLCFRSSRA		47.8909			0	1
15011	180019051FD	3	196388413	196388414	C	.	LRRC33	NM_198565.1	c.1900C[3>2] (std: c.1900C[2] alt: c.1902delC )	p.G635Efs*123 | p.Gly635Glufs*123	HLA-A02:06	AASPCWWPA		55.1591			1	1
15011	180019051FD	3	196388413	196388414	C	.	LRRC33	NM_198565.1	c.1900C[3>2] (std: c.1900C[2] alt: c.1902delC )	p.G635Efs*123 | p.Gly635Glufs*123	HLA-A02:06	KIIRVTELPEV		59.1389			0	1
15011	180019051FD	3	196388413	196388414	C	.	LRRC33	NM_198565.1	c.1900C[3>2] (std: c.1900C[2] alt: c.1902delC )	p.G635Efs*123 | p.Gly635Glufs*123	HLA-A02:06	IIRVTELPEV		63.8583			0	1
15011	180019051FD	3	196388413	196388414	C	.	LRRC33	NM_198565.1	c.1900C[3>2] (std: c.1900C[2] alt: c.1902delC )	p.G635Efs*123 | p.Gly635Glufs*123	HLA-A02:06	QLKFNMFPFL		80.5555			0.00761977	1
15011	180019051FD	3	196388413	196388414	C	.	LRRC33	NM_198565.1	c.1900C[3>2] (std: c.1900C[2] alt: c.1902delC )	p.G635Efs*123 | p.Gly635Glufs*123	HLA-A30:01	CFRSSRAAA		110.667			0	1
15011	180019051FD	3	196388413	196388414	C	.	LRRC33	NM_198565.1	c.1900C[3>2] (std: c.1900C[2] alt: c.1902delC )	p.G635Efs*123 | p.Gly635Glufs*123	HLA-A02:06	TTAQVLFPSL		136.548			0	1
15011	180019051FD	3	196388413	196388414	C	.	LRRC33	NM_198565.1	c.1900C[3>2] (std: c.1900C[2] alt: c.1902delC )	p.G635Efs*123 | p.Gly635Glufs*123	HLA-A30:01	SSRAAATGP		166.502			0	1
15011	180019051FD	3	196388413	196388414	C	.	LRRC33	NM_198565.1	c.1900C[3>2] (std: c.1900C[2] alt: c.1902delC )	p.G635Efs*123 | p.Gly635Glufs*123	HLA-A02:06	FQLKFNMFP		180.29			0.00761977	1
15011	180019051FD	3	196388413	196388414	C	.	LRRC33	NM_198565.1	c.1900C[3>2] (std: c.1900C[2] alt: c.1902delC )	p.G635Efs*123 | p.Gly635Glufs*123	HLA-A30:01	LSRCDAEAK		182.543			0	1
15011	180019051FD	3	196388413	196388414	C	.	LRRC33	NM_198565.1	c.1900C[3>2] (std: c.1900C[2] alt: c.1902delC )	p.G635Efs*123 | p.Gly635Glufs*123	HLA-A02:06	FPFLIAHPTPA		205.706			1	1
15011	180019051FD	3	196388413	196388414	C	.	LRRC33	NM_198565.1	c.1900C[3>2] (std: c.1900C[2] alt: c.1902delC )	p.G635Efs*123 | p.Gly635Glufs*123	HLA-A30:01	RSLCFRSSRAA		210.732			0	1
15011	180019051FD	3	196388413	196388414	C	.	LRRC33	NM_198565.1	c.1900C[3>2] (std: c.1900C[2] alt: c.1902delC )	p.G635Efs*123 | p.Gly635Glufs*123	HLA-A02:06	TTAQVLFPS		222.393			0	1
15011	180019051FD	3	196388413	196388414	C	.	LRRC33	NM_198565.1	c.1900C[3>2] (std: c.1900C[2] alt: c.1902delC )	p.G635Efs*123 | p.Gly635Glufs*123	HLA-A30:01	STSCSSSPA		233.684			0	1
15011	180019051FD	3	196388413	196388414	C	.	LRRC33	NM_198565.1	c.1900C[3>2] (std: c.1900C[2] alt: c.1902delC )	p.G635Efs*123 | p.Gly635Glufs*123	HLA-A30:01	KFNMFPFLIA		243.452			0.99238	1
15011	180019051FD	3	196388413	196388414	C	.	LRRC33	NM_198565.1	c.1900C[3>2] (std: c.1900C[2] alt: c.1902delC )	p.G635Efs*123 | p.Gly635Glufs*123	HLA-A02:06	NMFPFLIAHPT		266.59			1	1
15011	180019051FD	3	196388413	196388414	C	.	LRRC33	NM_198565.1	c.1900C[3>2] (std: c.1900C[2] alt: c.1902delC )	p.G635Efs*123 | p.Gly635Glufs*123	HLA-A30:01	RAAATGPPF		273.39			0	1
15011	180019051FD	3	196388413	196388414	C	.	LRRC33	NM_198565.1	c.1900C[3>2] (std: c.1900C[2] alt: c.1902delC )	p.G635Efs*123 | p.Gly635Glufs*123	HLA-A30:01	KFNMFPFLI		336.11			0	1
15011	180019051FD	3	196388413	196388414	C	.	LRRC33	NM_198565.1	c.1900C[3>2] (std: c.1900C[2] alt: c.1902delC )	p.G635Efs*123 | p.Gly635Glufs*123	HLA-A02:06	FNMFPFLIA		344.814			0.99238	1
15011	180019051FD	3	196388413	196388414	C	.	LRRC33	NM_198565.1	c.1900C[3>2] (std: c.1900C[2] alt: c.1902delC )	p.G635Efs*123 | p.Gly635Glufs*123	HLA-A30:01	RSSRAAATGP		389.08			0	1
15011	180019051FD	3	196388413	196388414	C	.	LRRC33	NM_198565.1	c.1900C[3>2] (std: c.1900C[2] alt: c.1902delC )	p.G635Efs*123 | p.Gly635Glufs*123	HLA-A02:06	FLIAHPTPAPT		466.504			0	1
15011	180019051FD	4	74274343	74274343	.	GC	ALB	NM_000477.5	c.304_305dupGC	p.T103Qfs*39 | p.Thr103Glnfs*39	HLA-A02:06	KPMVKWLTAV		24.7523			0	1
15011	180019051FD	4	74274343	74274343	.	GC	ALB	NM_000477.5	c.304_305dupGC	p.T103Qfs*39 | p.Thr103Glnfs*39	HLA-A02:06	AQLFVKPMV		34.6061			0	1
15011	180019051FD	4	74274343	74274343	.	GC	ALB	NM_000477.5	c.304_305dupGC	p.T103Qfs*39 | p.Thr103Glnfs*39	HLA-A30:01	REMNASCNTK		213.34			0	1
15011	180019051FD	4	74274343	74274343	.	GC	ALB	NM_000477.5	c.304_305dupGC	p.T103Qfs*39 | p.Thr103Glnfs*39	HLA-A02:06	PMVKWLTAV		228.726			0	1
15011	180019051FD	4	74274343	74274343	.	GC	ALB	NM_000477.5	c.304_305dupGC	p.T103Qfs*39 | p.Thr103Glnfs*39	HLA-A30:01	QLFVKPMVK		266.327			0	1
15011	180019051FD	4	74274343	74274343	.	GC	ALB	NM_000477.5	c.304_305dupGC	p.T103Qfs*39 | p.Thr103Glnfs*39	HLA-A30:01	AQLFVKPMVK		301.972			0	1
15011	180019051FD	4	74274343	74274343	.	GC	ALB	NM_000477.5	c.304_305dupGC	p.T103Qfs*39 | p.Thr103Glnfs*39	HLA-A02:06	KLCTVAQLFV		336.233			0	1
15011	180019051FD	4	74274343	74274343	.	GC	ALB	NM_000477.5	c.304_305dupGC	p.T103Qfs*39 | p.Thr103Glnfs*39	HLA-A30:01	KWLTAVQNK		341.779			0	1
15011	180019051FD	4	74274343	74274343	.	GC	ALB	NM_000477.5	c.304_305dupGC	p.T103Qfs*39 | p.Thr103Glnfs*39	HLA-A30:01	MVKWLTAVQNK		394.835			0	1
15011	180019051FD	4	100532337	100532338	A	T	MTTP	NM_000253.2	c.1808A>T	p.H603L | p.His603Leu	HLA-A02:06	RVLKEMVAL	RVLKEMVAH	58.8574	23079.9	49.4998	0	0
15011	180019051FD	5	180047882	180047883	G	.	FLT4	NM_182925.4	c.2291C[2>1] (std: c.2291C[1] alt: c.2292delC )	p.V765Wfs*13 | p.Val765Trpfs*13	HLA-A30:01	AWKAPRIRA		123.34			0	1
15011	180019051FD	5	180047882	180047883	G	.	FLT4	NM_182925.4	c.2291C[2>1] (std: c.2291C[1] alt: c.2292delC )	p.V765Wfs*13 | p.Val765Trpfs*13	HLA-A30:01	RIRAAWRS		163.255			0	1
15011	180019051FD	5	180047882	180047883	G	.	FLT4	NM_182925.4	c.2291C[2>1] (std: c.2291C[1] alt: c.2292delC )	p.V765Wfs*13 | p.Val765Trpfs*13	HLA-A30:01	KAPRIRAAWR		274.199			0	1
15011	180019051FD	5	180047882	180047883	G	.	FLT4	NM_182925.4	c.2291C[2>1] (std: c.2291C[1] alt: c.2292delC )	p.V765Wfs*13 | p.Val765Trpfs*13	HLA-A30:01	AWKAPRIRAA		324.826			0	1
15011	180019051FD	5	180047882	180047883	G	.	FLT4	NM_182925.4	c.2291C[2>1] (std: c.2291C[1] alt: c.2292delC )	p.V765Wfs*13 | p.Val765Trpfs*13	HLA-A30:01	NSSASVAWK		444.584			0	1
15011	180019051FD	6	78172305	78172306	G	A	HTR1B	NM_000863.1	c.815C>T	p.S272L | p.Ser272Leu	HLA-A02:06	SVTSINLRV	SVTSINSRV	249.93	830.587	2.66054	0	1
15011	180019051FD	7	18801881	18801882	G	C	HDAC9	NM_178425.2	c.2146G>C	p.D716H | p.Asp716His	HLA-A30:01	KLHPRILLG	KLDPRILLG	103.03	4668.9	18.8797	0	1
15011	180019051FD	7	98805030	98805031	T	A	KPNA7	NM_001145715.1	c.59A>T	p.D20V | p.Asp20Val	HLA-A30:01	KYRGKVVSL	KYRGKDVSL	34.1057	118.378	3.35192	0	1
15011	180019051FD	8	4494921	4494922	C	A	CSMD1	NM_033225.5	c.244G>T	p.D82Y | p.Asp82Tyr	HLA-A02:06	FALEEYFDI	FALEEDFDI	16.2715	91.4672	5.47124	0	1
15011	180019051FD	10	112360836	112360837	G	A	SMC3	NM_005445.3	c.2593G>A	p.E865K | p.Glu865Lys	HLA-A30:01	TSKLEAINK	TSELEAINK	186.671	8960.2	13.0178	0	1
15011	180019051FD	11	55340087	55340088	T	A	OR4C16	NM_001004701.2	c.485T>A	p.L162Q | p.Leu162Gln	HLA-A02:06	FLAQSLPFC	FLALSLPFC	17.5127	38.7348	2.18643	0	1
15011	180019051FD	11	92532903	92532904	T	C	FAT3	NM_001008781.2	c.6725T>C	p.V2242A | p.Val2242Ala	HLA-A02:06	AVSPLDYEV	VVSPLDYEV	35.4892	38.6118	1.07554	0	1
15011	180019051FD	12	416838	416839	G	.	KDM5A	NM_001042603.1	c.3709C[3>2] (std: c.3709C[2] alt: c.3711delC )	p.V1238Yfs*12 | p.Val1238Tyrfs*12	HLA-A30:01	LQKLPYGCLK		169.705			0	1
15011	180019051FD	12	65612382	65612383	C	T	LEMD3	NM_014319.4	c.1679C>T	p.A560V | p.Ala560Val	HLA-A02:06	SVQEVAAYL	SVQEAAAYL	91.3495	137.341	1.444	0	1
11003	180019053FD	2	75101421	75101422	G	A	HK2	NM_000189.4	c.721G>A	p.E241K | p.Glu241Lys	HLA-A11:02	GSNACYMEK	GSNACYMEE	10.1245	5963.94	211.235	0	0
11003	180019053FD	2	196801454	196801455	T	C	DNAH7	NM_018897.2	c.3140A>G	p.N1047S | p.Asn1047Ser	HLA-A11:29	SSELLELILK	SNELLELILK	30.5943	753.683	20.093	0	0
11003	180019053FD	3	48464253	48464270	GAATCCCTGGCCACTCC	T	PLXNB1	NM_002673.4	c.1194_1210delGGAGTGGCCAGGGATTCinsA	p.E399Sfs*2 | p.Glu399Serfs*2	HLA-B54:01	VPLEATPILA		131.001			0	1
11003	180019053FD	5	112175146	112175147	G	A	APC	NM_001127510.2	c.3856G>A	p.E1286K | p.Glu1286Lys	HLA-A11:02	SSLSSAEDK	SSLSSAEDE	96.1348	27573.9	30.9423	0	0
11003	180019053FD	5	154287162	154287163	G	A	GEMIN5	NM_015465.4	c.2383C>T	p.L795F | p.Leu795Phe	HLA-B54:01	FAPAVSREPV	LAPAVSREPV	43.976	282.428	5.92082	0	1
11003	180019053FD	6	29595365	29595366	C	A	GABBR1	NM_001470.2	c.554G>T	p.G185V | p.Gly185Val	HLA-B54:01	FPMSGGWPGV	FPMSGGWPGG	6.4955	81.6064	12.2634	1	1
11003	180019053FD	6	88853687	88853688	C	T	CNR1	NM_001160258.1	c.1306G>A	p.A436T | p.Ala436Thr	HLA-A11:02	HTNNAASVHR	HANNAASVHR	499.563	2492.27	2.85495	0	1
11003	180019053FD	7	5354679	5354682	CCA	ACG	TNRC18	NM_001080495.2	c.6960_6962delTGGinsCGT	p.G2321V | p.Gly2321Val	HLA-A11:02	GTASEEPGAK	GTAGSEEPGA	312.488	31270.7	9.64215	0	1
11003	180019053FD	7	17931204	17931205	C	A	SNX13	NM_015132.4	c.282G>T	p.L94F | p.Leu94Phe	HLA-C07:02	RRFTGANII	RRLTGANII	178.116	675.362	3.15305	0	1
11003	180019053FD	9	139301990	139301991	C	.	SDCCAG3	NM_001039707.1	c.423G[3>2] (std: c.423G[2] alt: c.425delG )	p.G142Dfs*91 | p.Gly142Aspfs*91	HLA-A11:29	HTFPFSPPR		11.697			0	1
11003	180019053FD	9	139301990	139301991	C	.	SDCCAG3	NM_001039707.1	c.423G[3>2] (std: c.423G[2] alt: c.425delG )	p.G142Dfs*91 | p.Gly142Aspfs*91	HLA-A11:02	AHTFPFSPPR		12.8484			0	1
11003	180019053FD	9	139301990	139301991	C	.	SDCCAG3	NM_001039707.1	c.423G[3>2] (std: c.423G[2] alt: c.425delG )	p.G142Dfs*91 | p.Gly142Aspfs*91	HLA-A11:29	AAHTFPFSPPR		37.8888			0	1
11003	180019053FD	9	139301990	139301991	C	.	SDCCAG3	NM_001039707.1	c.423G[3>2] (std: c.423G[2] alt: c.425delG )	p.G142Dfs*91 | p.Gly142Aspfs*91	HLA-A11:02	LTTTPHPPK		38.6716			0	1
11003	180019053FD	9	139301990	139301991	C	.	SDCCAG3	NM_001039707.1	c.423G[3>2] (std: c.423G[2] alt: c.425delG )	p.G142Dfs*91 | p.Gly142Aspfs*91	HLA-A11:02	HTFPFSPPRR		41.5481			0	1
11003	180019053FD	9	139301990	139301991	C	.	SDCCAG3	NM_001039707.1	c.423G[3>2] (std: c.423G[2] alt: c.425delG )	p.G142Dfs*91 | p.Gly142Aspfs*91	HLA-A11:02	AWSISSHFSR		52.6932			0	1
11003	180019053FD	9	139301990	139301991	C	.	SDCCAG3	NM_001039707.1	c.423G[3>2] (std: c.423G[2] alt: c.425delG )	p.G142Dfs*91 | p.Gly142Aspfs*91	HLA-C07:02	RRSWQGLSL		83.3185			0	1
11003	180019053FD	9	139301990	139301991	C	.	SDCCAG3	NM_001039707.1	c.423G[3>2] (std: c.423G[2] alt: c.425delG )	p.G142Dfs*91 | p.Gly142Aspfs*91	HLA-B54:01	FPFSPPRRS		117.274			0	1
11003	180019053FD	9	139301990	139301991	C	.	SDCCAG3	NM_001039707.1	c.423G[3>2] (std: c.423G[2] alt: c.425delG )	p.G142Dfs*91 | p.Gly142Aspfs*91	HLA-C07:02	ARRPAAHTF		131.733			0	1
11003	180019053FD	9	139301990	139301991	C	.	SDCCAG3	NM_001039707.1	c.423G[3>2] (std: c.423G[2] alt: c.425delG )	p.G142Dfs*91 | p.Gly142Aspfs*91	HLA-A11:29	WSISSHFSR		132.512			0	1
11003	180019053FD	9	139301990	139301991	C	.	SDCCAG3	NM_001039707.1	c.423G[3>2] (std: c.423G[2] alt: c.425delG )	p.G142Dfs*91 | p.Gly142Aspfs*91	HLA-A11:29	MAWSISSHFSR		371.992			0	1
11003	180019053FD	9	139301990	139301991	C	.	SDCCAG3	NM_001039707.1	c.423G[3>2] (std: c.423G[2] alt: c.425delG )	p.G142Dfs*91 | p.Gly142Aspfs*91	HLA-B39:01	SHFSRIRQGL		383.235			0	1
11003	180019053FD	9	139301990	139301991	C	.	SDCCAG3	NM_001039707.1	c.423G[3>2] (std: c.423G[2] alt: c.425delG )	p.G142Dfs*91 | p.Gly142Aspfs*91	HLA-A11:02	GLVTSWMRR		468.178			0	1
11003	180019053FD	9	139301990	139301991	C	.	SDCCAG3	NM_001039707.1	c.423G[3>2] (std: c.423G[2] alt: c.425delG )	p.G142Dfs*91 | p.Gly142Aspfs*91	HLA-B39:01	RPAAHTFPF		482.766			0	1
11003	180019053FD	10	76995102	76995103	A	G	COMTD1	NM_144589.2	c.250T>C	p.S84P | p.Ser84Pro	HLA-B54:01	DPMMTCEQA	DSMMTCEQA	433.428	5456.18	4.77493	0	0
11003	180019053FD	11	30930521	30930522	C	A	DCDC5	NM_020869.3	c.1210G>T	p.V404L | p.Val404Leu	HLA-A11:02	GVCTSSLIK	GVCTSSVIK	42.4988	49.5743	1.1494	0	1
11003	180019053FD	11	103019279	103019281	CC	AT	DYNC2H1	NM_001080463.1	c.2880_2881delCCinsAT	p.Q961* | p.Gln961*	HLA-A11:02	LTIMPVCGR	LTIMPQSVE	227.329	15316.7	12.0453	0.999941	1
11003	180019053FD	12	113354427	113354428	A	G	OAS1	NM_001032409.1	c.769A>G	p.T257A | p.Thr257Ala	HLA-B39:01	FRAVLELVI	FRTVLELVI	51.7619	84.5609	1.59325	0	1
11003	180019053FD	12	129189733	129189734	G	T	TMEM132C	NM_001136103.2	c.2221G>T	p.D741Y | p.Asp741Tyr	HLA-B39:01	SQYEAVVSV	SQDEAVVSV	141.757	216.109	1.43171	0	1
11003	180019053FD	12	133764495	133764496	G	T	ZNF268	NM_003415.2	c.72G>T	p.R24S | p.Arg24Ser	HLA-A11:02	RNSSWDSIRK	RNSSWDRIRK	162.294	262.713	1.50052	0	1
11003	180019053FD	17	71429974	71429975	T	A	SDK2	NM_001144952.1	c.1208A>T	p.N403I | p.Asn403Ile	HLA-A11:29	TSIAPIITR	TSIAPNITR	38.4309	72.426	1.84452	0	1
11003	180019053FD	20	43625827	43625828	A	G	STK4	NM_006282.2	c.712A>G	p.T238A | p.Thr238Ala	HLA-B54:01	HPMRAIFMIPA	HPMRAIFMIPT	41.1049	454.531	9.73128	0	1
11002	180019055FD	2	24952643	24952644	T	.	NCOA1	NM_003743.4	c.3161T[2>1] (std: c.3161T[1] alt: c.3162delT )	p.R1055Dfs*14 | p.Arg1055Aspfs*14	HLA-A01:01	QLDFNYSSDY		111.392			0.99238	1
11002	180019055FD	3	47163313	47163314	C	.	SETD2	NM_014159.6	c.2812delG	p.D938Ifs*44 | p.Asp938Ilefs*44	HLA-B40:02	VEVGSDLPI		85.3219			0	1
11002	180019055FD	3	47163313	47163314	C	.	SETD2	NM_014159.6	c.2812delG	p.D938Ifs*44 | p.Asp938Ilefs*44	HLA-B57:01	RTGVIMGYL		475.493			0	1
11002	180019055FD	4	44693701	44693702	A	G	GUF1	NM_021927.2	c.1499A>G	p.K500R | p.Lys500Arg	HLA-B57:01	RAVQRNMIF	RAVQKNMIF	107.359	153.577	1.36752	0	1
11002	180019055FD	4	78080570	78080571	A	T	CCNG2	NM_004354.2	c.190A>T	p.R64W | p.Arg64Trp	HLA-B57:01	RNAKVEDLW	RNAKVEDLR	254.405	32355.9	11.882	0	0
11002	180019055FD	5	112173346	112173346	.	AC	APC	NM_001127510.2	c.2056_2057insCA	p.N686Tfs*33 | p.Asn686Thrfs*33	HLA-B57:01	KTRKHYGTW		10.8443			0	1
11002	180019055FD	5	112173346	112173346	.	AC	APC	NM_001127510.2	c.2056_2057insCA	p.N686Tfs*33 | p.Asn686Thrfs*33	HLA-B57:01	LKTRKHYGTW		70.691			0	1
11002	180019055FD	5	112173346	112173346	.	AC	APC	NM_001127510.2	c.2056_2057insCA	p.N686Tfs*33 | p.Asn686Thrfs*33	HLA-B57:01	ILKTRKHYGTW		238.837			0	1
11002	180019055FD	5	112173346	112173346	.	AC	APC	NM_001127510.2	c.2056_2057insCA	p.N686Tfs*33 | p.Asn686Thrfs*33	HLA-C03:03	WTISQQEIL		449.703			0	1
11002	180019055FD	5	156936384	156936385	A	.	ADAM19	NM_033274.3	c.828T[2>1] (std: c.828T[1] alt: c.829delT )	p.S277Lfs*24 | p.Ser277Leufs*24	HLA-C03:03	FSVGGASCL		12.2961			0	1
11002	180019055FD	5	156936384	156936385	A	.	ADAM19	NM_033274.3	c.828T[2>1] (std: c.828T[1] alt: c.829delT )	p.S277Lfs*24 | p.Ser277Leufs*24	HLA-B40:02	CEVSENPYL		156.188			5.89525e-05	1
11002	180019055FD	5	156936384	156936385	A	.	ADAM19	NM_033274.3	c.828T[2>1] (std: c.828T[1] alt: c.829delT )	p.S277Lfs*24 | p.Ser277Leufs*24	HLA-B40:02	MCEVSENPYL		394.395			5.89525e-05	1
11002	180019055FD	5	156936384	156936385	A	.	ADAM19	NM_033274.3	c.828T[2>1] (std: c.828T[1] alt: c.829delT )	p.S277Lfs*24 | p.Ser277Leufs*24	HLA-B40:02	SENPYLPSG		403.346			1	1
11002	180019055FD	5	156936384	156936385	A	.	ADAM19	NM_033274.3	c.828T[2>1] (std: c.828T[1] alt: c.829delT )	p.S277Lfs*24 | p.Ser277Leufs*24	HLA-B40:02	SENPYLPSGPF		426.953			1	1
11002	180019055FD	5	156936384	156936385	A	.	ADAM19	NM_033274.3	c.828T[2>1] (std: c.828T[1] alt: c.829delT )	p.S277Lfs*24 | p.Ser277Leufs*24	HLA-A24:02	PYLPSGPFSV		427.027			0	1
11002	180019055FD	6	29574238	29574239	T	C	GABBR1	NM_001470.2	c.2240A>G	p.K747R | p.Lys747Arg	HLA-B40:02	REDIDVSIL	KEDIDVSIL	83.4512	147.71	1.69494	0	1
11002	180019055FD	6	76715042	76715043	C	T	IMPG1	NM_001563.2	c.1096G>A	p.E366K | p.Glu366Lys	HLA-C03:03	KALEEKQSL	KALEEEQSL	225.805	246.754	1.01748	0	1
11002	180019055FD	6	89815156	89815157	C	G	SRSF12	NM_080743.4	c.263G>C	p.G88A | p.Gly88Ala	HLA-B40:02	RQIEIQFAQA	RQIEIQFAQG	499.569	2209.26	2.65993	0	1
11002	180019055FD	6	165749647	165749648	A	T	PDE10A	NM_001130690.2	c.2231T>A	p.I744N | p.Ile744Asn	HLA-A24:02	CYTTLTQNL	CYTTLTQIL	149.953	161.701	1.02847	1	1
11002	180019055FD	7	141734068	141734069	G	.	MGAM	NM_004668.2	c.1677G[2>1] (std: c.1677G[1] alt: c.1678delG )	p.D560Mfs*51 | p.Asp560Metfs*51	HLA-B57:01	MTFTICMATPW		18.5684			0	1
11002	180019055FD	7	141734068	141734069	G	.	MGAM	NM_004668.2	c.1677G[2>1] (std: c.1677G[1] alt: c.1678delG )	p.D560Mfs*51 | p.Asp560Metfs*51	HLA-B57:01	FTICMATPW		27.907			0	1
11002	180019055FD	7	141734068	141734069	G	.	MGAM	NM_004668.2	c.1677G[2>1] (std: c.1677G[1] alt: c.1678delG )	p.D560Mfs*51 | p.Asp560Metfs*51	HLA-B57:01	GTCSARLSVW		34.8296			1	1
11002	180019055FD	7	141734068	141734069	G	.	MGAM	NM_004668.2	c.1677G[2>1] (std: c.1677G[1] alt: c.1678delG )	p.D560Mfs*51 | p.Asp560Metfs*51	HLA-B57:01	TFTICMATPW		61.7807			0	1
11002	180019055FD	7	141734068	141734069	G	.	MGAM	NM_004668.2	c.1677G[2>1] (std: c.1677G[1] alt: c.1678delG )	p.D560Mfs*51 | p.Asp560Metfs*51	HLA-C03:03	SSMTFTICM		93.1188			0	1
11002	180019055FD	7	141734068	141734069	G	.	MGAM	NM_004668.2	c.1677G[2>1] (std: c.1677G[1] alt: c.1678delG )	p.D560Mfs*51 | p.Asp560Metfs*51	HLA-B57:01	CSARLSVW		169.652			0	1
11002	180019055FD	7	141734068	141734069	G	.	MGAM	NM_004668.2	c.1677G[2>1] (std: c.1677G[1] alt: c.1678delG )	p.D560Mfs*51 | p.Asp560Metfs*51	HLA-B57:01	CSLIREASF		228.931			0	1
11002	180019055FD	7	141734068	141734069	G	.	MGAM	NM_004668.2	c.1677G[2>1] (std: c.1677G[1] alt: c.1678delG )	p.D560Mfs*51 | p.Asp560Metfs*51	HLA-B57:01	CSTGASSMTF		295.849			0	1
11002	180019055FD	7	141734068	141734069	G	.	MGAM	NM_004668.2	c.1677G[2>1] (std: c.1677G[1] alt: c.1678delG )	p.D560Mfs*51 | p.Asp560Metfs*51	HLA-B57:01	MGTCSARLSVW		388.849			1	1
11002	180019055FD	7	141734068	141734069	G	.	MGAM	NM_004668.2	c.1677G[2>1] (std: c.1677G[1] alt: c.1678delG )	p.D560Mfs*51 | p.Asp560Metfs*51	HLA-C03:03	GASSMTFTI		454.954			0	1
11002	180019055FD	7	141734068	141734069	G	.	MGAM	NM_004668.2	c.1677G[2>1] (std: c.1677G[1] alt: c.1678delG )	p.D560Mfs*51 | p.Asp560Metfs*51	HLA-B57:01	STGASSMTF		493.899			0	1
11002	180019055FD	7	150933566	150933567	G	T	CHPF2	NM_019015.1	c.902G>T	p.S301I | p.Ser301Ile	HLA-B40:02	KEGSSAFLI	KEGSSAFLS	56.3157	2283.04	24.0636	0	0
11002	180019055FD	8	146002913	146002914	C	A	ZNF34	NM_030580.3	c.272G>T	p.R91L | p.Arg91Leu	HLA-B40:02	LELGDEPWVL	LERGDEPWVL	139.997	341.827	2.21464	0	1
11002	180019055FD	9	113234597	113234598	C	G	SVEP1	NM_153366.3	c.2605G>C	p.G869R | p.Gly869Arg	HLA-B57:01	NGFAIGPRGW	NGFAIGPGGW	337.144	707.725	1.73163	0	1
11002	180019055FD	10	116919881	116919882	G	T	ATRNL1	NM_207303.2	c.911G>T	p.G304V | p.Gly304Val	HLA-C06:02	VRASHKAVL	GRASHKAVL	205.924	740.283	2.9418	0	1
11002	180019055FD	11	55798534	55798535	T	A	OR5AS1	NM_001001921.1	c.641T>A	p.I214K | p.Ile214Lys	HLA-A24:02	KFISYFCIL	IFISYFCIL	224.633	380.64	1.52088	0	1
11002	180019055FD	11	89450809	89450810	A	T	TRIM77P	NM_001146162.1	c.1123A>T	p.I375F | p.Ile375Phe	HLA-B40:02	SEGFFLLLCL	SEGIFLLLCL	29.0042	38.2765	1.30472	0	1
11002	180019055FD	12	40823430	40823431	T	A	MUC19	XM_003846356.1	c.2436T>A	p.D812E | p.Asp812Glu	HLA-A24:02	TFEGVKYNF	TFDGVKYNF	252.092	263.276	0.967939	0	1
11002	180019055FD	12	93966767	93966769	AG	.	SOCS2	NM_001270470.1	c.95_96delAG	p.Q32Rfs*24 | p.Gln32Argfs*24	HLA-A01:01	RSDRMVLGKY		57.3723			0	1
11002	180019055FD	12	107974928	107974929	G	T	BTBD11	NM_001018072.1	c.1491G>T	p.R497S | p.Arg497Ser	HLA-B40:02	VESPFLVLPPL	VERPFLVLPPL	49.0812	49.3159	0.990143	0	1
11002	180019055FD	12	124333376	124333377	C	T	DNAH10	NM_207437.3	c.5696C>T	p.S1899F | p.Ser1899Phe	HLA-C03:03	FQIQTIRNAL	SQIQTIRNAL	463.285	3334.67	3.59876	0	1
11002	180019055FD	13	32811994	32811996	TC	.	FRY	NM_023037.2	c.6290TC[2>1] (std: c.6290TC[1] alt: c.6292_6293delTC )	p.S2098Rfs*59 | p.Ser2098Argfs*59	HLA-A24:02	RYWVSTECL		74.9305			0	1
11002	180019055FD	13	32811994	32811996	TC	.	FRY	NM_023037.2	c.6290TC[2>1] (std: c.6290TC[1] alt: c.6292_6293delTC )	p.S2098Rfs*59 | p.Ser2098Argfs*59	HLA-A24:02	RYWVSTECLV		265.772			0	1
11002	180019055FD	13	32811994	32811996	TC	.	FRY	NM_023037.2	c.6290TC[2>1] (std: c.6290TC[1] alt: c.6292_6293delTC )	p.S2098Rfs*59 | p.Ser2098Argfs*59	HLA-B40:02	ADFRAAAAA		428.809			0	1
11002	180019055FD	13	32811994	32811996	TC	.	FRY	NM_023037.2	c.6290TC[2>1] (std: c.6290TC[1] alt: c.6292_6293delTC )	p.S2098Rfs*59 | p.Ser2098Argfs*59	HLA-B57:01	HGGCIPRYW		457.962			0	1
11002	180019055FD	14	24784970	24784971	T	G	LTB4R	NM_181657.3	c.114T>G	p.F38L | p.Phe38Leu	HLA-C03:03	LAVGLPGNSL	LAVGLPGNSF	218.226	845.713	3.09132	0	1
11002	180019055FD	14	24808284	24808285	G	A	RIPK3	NM_006871.3	c.407C>T	p.P136L | p.Pro136Leu	HLA-C03:03	YLHDQNLVL	YLHDQNPVL	22.0435	28.9769	1.30322	0	1
11002	180019055FD	16	3293275	3293276	T	G	MEFV	NM_000243.2	c.2211A>C	p.R737S | p.Arg737Ser	HLA-C03:03	TASSHIYTF	TARSHIYTF	89.6012	301.342	3.08439	0	1
11002	180019055FD	17	18833855	18833856	G	T	PRPSAP2	NM_002767.3	c.955G>T	p.V319L | p.Val319Leu	HLA-B40:02	IDEVLVTNTI	IDEVVVTNTI	196.965	280.276	1.31264	0	1
11002	180019055FD	19	42260612	42260613	A	G	CEACAM6	NM_002483.4	c.170A>G	p.N57S | p.Asn57Ser	HLA-B40:02	KEVLLLAHSL	KEVLLLAHNL	12.8326	29.9598	2.3139	0	0
11001	180019057FD	1	1256421	1256422	T	G	CPSF3L	NM_001256456.1	c.98A>C	p.K33T | p.Lys33Thr	HLA-C03:04	VSIAGTNVM	VSIAGKNVM	7.8131	34.787	4.40646	0	1
11001	180019057FD	1	156255614	156255615	G	C	TMEM79	NM_032323.2	c.598G>C	p.A200P | p.Ala200Pro	HLA-B54:01	LRPVASVGAA	LRAVASVGAA	44.8637	3583.18	38.4975	0	1
11001	180019057FD	1	202288060	202288061	A	G	LGR6	NM_001017403.1	c.2630A>G	p.D877G | p.Asp877Gly	HLA-C03:04	VAFSDVGLI	VAFSDVDLI	115.105	161.645	1.33939	0	1
11001	180019057FD	2	77745676	77745677	G	A	LRRTM4	NM_001134745.1	c.1318C>T	p.L440F | p.Leu440Phe	HLA-A02:06	AMIFLVIYV	AMILLVIYV	20.6758	40.2707	1.92449	0	1
11001	180019057FD	2	86255049	86255050	A	T	POLR1A	NM_015425.3	c.5020T>A	p.F1674I | p.Phe1674Ile	HLA-B15:01	LQQMTIETSF	LQQMTFETSF	7.4795	7.5663	1.00935	0	1
11001	180019057FD	2	88861874	88861875	T	C	EIF2AK3	NM_004836.5	c.3019A>G	p.I1007V | p.Ile1007Val	HLA-A02:06	KVDVFSLGL	KVDIFSLGL	172.747	202.62	1.10574	0	1
11001	180019057FD	2	178098958	178098959	T	G	NFE2L2	NM_006164.4	c.86A>C	p.D29A | p.Asp29Ala	HLA-A02:06	ILWRQDIAL	ILWRQDIDL	79.8258	413.08	4.60435	0	1
11001	180019057FD	3	64084880	64084881	G	T	PRICKLE2	NM_198859.3	c.2381C>A	p.P794H | p.Pro794His	HLA-A02:06	FLGEHIPQPA	FLGEPIPQPA	14.6448	21.0694	1.42968	1	1
11001	180019057FD	3	119886061	119886062	G	C	GPR156	NM_153002.2	c.2262C>G	p.F754L | p.Phe754Leu	HLA-B15:01	ELFCRCHRPY	EFFCRCHRPY	301.541	5684.7	6.96965	1	1
11001	180019057FD	3	125850302	125850303	G	A	ALDH1L1	NM_001270364.1	c.1577C>T	p.T526M | p.Thr526Met	HLA-A02:06	YMLALKTHV	YTLALKTHV	11.8983	46.2266	3.83204	0	0
11001	180019057FD	5	484667	484668	G	A	SLC9A3	NM_004174.2	c.899C>T	p.T300M | p.Thr300Met	HLA-A02:06	YLMSEMLSL	YLTSEMLSL	3.938	38.5675	9.68177	0	1
11001	180019057FD	5	66479187	66479188	C	T	CD180	NM_005582.2	c.1483G>A	p.V495M | p.Val495Met	HLA-A02:06	LQTMGSLEVL	LQTVGSLEVL	83.3681	338.05	3.68165	0	1
11001	180019057FD	5	89988527	89988528	C	T	GPR98	NM_032119.3	c.7058C>T	p.A2353V | p.Ala2353Val	HLA-A02:06	VVFAQMVYRV	VAFAQMVYRV	35.1875	98.6703	2.72354	0	1
11001	180019057FD	5	90079727	90079728	A	G	GPR98	NM_032119.3	c.13507A>G	p.S4503G | p.Ser4503Gly	HLA-A02:06	HLVGRIIIA	HLVSRIIIA	398.69	500.532	1.09158	0.999941	1
11001	180019057FD	6	33163696	33163697	T	C	RXRB	NM_001270401.1	c.1110A>G	p.I370M | p.Ile370Met	HLA-A02:06	MLLRAGWNEL	ILLRAGWNEL	81.9834	213.282	2.44513	0	1
11001	180019057FD	6	52941287	52941288	G	T	FBXO9	NM_012347.4	c.284G>T	p.R95L | p.Arg95Leu	HLA-A02:06	KALELFLKAV	KARELFLKAV	30.3372	1464.03	33.5344	0	1
11001	180019057FD	6	117591716	117591717	C	T	VGLL2	NM_182645.3	c.403C>T	p.P135S | p.Pro135Ser	HLA-A02:06	FSMSQRSFPA	FPMSQRSFPA	31.9948	184.489	5.46391	0	0
11001	180019057FD	8	120809988	120809989	C	G	TAF2	NM_003184.3	c.890G>C	p.C297S | p.Cys297Ser	HLA-B15:01	TSRYPYSCF	TCRYPYSCF	283.184	4729.86	6.90602	0	0
11001	180019057FD	10	105330859	105330860	T	C	NEURL	NM_004210.4	c.317T>C	p.V106A | p.Val106Ala	HLA-B54:01	RPVLIYEQA	RPVLIYEQV	377.449	1261.54	2.42485	0	1
11001	180019057FD	11	113701620	113701621	T	C	USP28	NM_020886.2	c.878A>G	p.Y293C | p.Tyr293Cys	HLA-A02:06	QLFCGTFLT	QLFYGTFLT	47.1878	94.7685	1.95283	0	1
11001	180019057FD	11	119050728	119050729	C	T	NLRX1	NM_024618.2	c.1999C>T	p.R667W | p.Arg667Trp	HLA-A02:06	KLGKLGWQV	KLGKLGRQV	31.717	3810.33	56.0658	0	1
11001	180019057FD	12	8904624	8904625	C	T	RIMKLB	NM_020734.2	c.479C>T	p.T160M | p.Thr160Met	HLA-B54:01	FPMVVKNMRG	FPMVVKNTRG	132.057	153.418	1.11065	0	1
11001	180019057FD	13	25280538	25280539	A	C	ATP12A	NM_001185085.1	c.2125A>C	p.I709L | p.Ile709Leu	HLA-A02:06	ILANYQELV	ILANYQEIV	21.9635	88.0816	3.90716	0	1
11001	180019057FD	15	54306462	54306463	G	T	UNC13C	NM_001080534.1	c.1363G>T	p.D455Y | p.Asp455Tyr	HLA-B15:01	WQSPDDSDEY	WQSPDDSDED	429.329	39878	7.16711	0	1
11001	180019057FD	15	64025319	64025320	T	.	HERC1	NM_003922.3	c.2671delA	p.T891Qfs*9 | p.Thr891Glnfs*9	HLA-A02:06	MQLDIILQV		2.7551			0	1
11001	180019057FD	15	64025319	64025320	T	.	HERC1	NM_003922.3	c.2671delA	p.T891Qfs*9 | p.Thr891Glnfs*9	HLA-A02:06	LQVCKIIPT		46.4387			0.99238	1
11001	180019057FD	15	64025319	64025320	T	.	HERC1	NM_003922.3	c.2671delA	p.T891Qfs*9 | p.Thr891Glnfs*9	HLA-A02:06	QRMQLDIILQV		57.4158			0	1
11001	180019057FD	19	9088065	9088066	C	T	MUC16	NM_024690.2	c.3749G>A	p.S1250N | p.Ser1250Asn	HLA-B54:01	TPNIHLGAHA	TPSIHLGAHA	189.043	221.351	1.09801	0	1
11001	180019057FD	20	45195015	45195016	G	A	SLC13A3	NM_022829.5	c.1346C>T	p.S449F | p.Ser449Phe	HLA-A02:06	FVWIGGQLHPL	SVWIGGQLHPL	25.4894	148.329	5.57139	0	1
11001	180019057FD	21	44590722	44590723	A	G	CRYAA	NM_000394.2	c.286A>G	p.I96V | p.Ile96Val	HLA-A02:06	KVQDDFVEV	KVQDDFVEI	7.4313	23.3961	3.12642	0	1
11001	180019057FD	22	46345873	46345874	T	C	WNT7B	NM_058238.2	c.224A>G	p.Y75C | p.Tyr75Cys	HLA-B15:01	MGINECQCQF	MGINECQYQF	419.253	599.925	1.21274	0	1
10013	180019630FD	1	50610817	50610818	G	A	ELAVL4	NM_001144775.1	c.250G>A	p.G84R | p.Gly84Arg	HLA-B40:02	EEFRSLFRSI	EEFRSLFGSI	110.668	122.646	1.06892	0	1
10013	180019630FD	1	224377317	224377318	C	T	DEGS1	NM_003676.3	c.122C>T	p.P41L | p.Pro41Leu	HLA-A02:01	SLMKPDLNLI	SLMKPDPNLI	53.057	248.154	4.35315	0	1
10013	180019630FD	1	247048832	247048834	GT	AC	AHCTF1	NM_015446.4	c.2648_2649delACinsGT	p.N883S | p.Asn883Ser	HLA-A24:02	CYPSPHCFAF	DVILHLTVLL	13.0588	28026.3	228.185	0	1
10013	180019630FD	3	121305134	121305135	G	T	ARGFX	NM_001012659.1	c.636G>T	p.R212S | p.Arg212Ser	HLA-A02:01	SLVASVPAL	RLVASVPAL	15.8659	16.7499	1.05046	0	1
10013	180019630FD	4	55144678	55144679	G	A	PDGFRA	NM_006206.4	c.2153G>A	p.R718Q | p.Arg718Gln	HLA-B40:02	ADESTQSYVI	ADESTRSYVI	329.642	609.649	1.56355	0	1
10013	180019630FD	5	39202785	39202786	C	T	FYB	NM_001243093.1	c.307G>A	p.G103R | p.Gly103Arg	HLA-C07:02	QRFRTPASL	QRFGTPASL	194.424	231.908	1.11523	0	1
10013	180019630FD	8	37555953	37555962	CCGCCGCCT	.	ZNF703	NM_025069.1	c.1537_1545delGCCGCCTCC	p.A513_S515del | p.Ala513_Ser515del	HLA-C03:03	AAAAAACHL	AAAAAAAAS	34.1032	3756.71	51.7978	0	1
10013	180019630FD	10	68280443	68280444	T	C	CTNNA3	NM_013266.2	c.1462A>G	p.N488D | p.Asn488Asp	HLA-A02:01	RTWEDHIHV	RTWENHIHV	54.763	58.4361	1.0487	0	1
10013	180019630FD	11	67192058	67192059	C	A	CARNS1	NM_001166222.1	c.2840C>A	p.S947Y | p.Ser947Tyr	HLA-A24:02	SYPVAHFLYHF	SYPVAHFLSHF	13.7168	18.3634	1.33144	0	0
10013	180019630FD	15	72645455	72645456	C	.	HEXA	NM_000520.4	c.522G[2>1] (std: c.522G[1] alt: c.523delG )	p.D175Ifs*24 | p.Asp175Ilefs*24	HLA-A02:01	SLASWTLWM		40.9877			0	1
10013	180019630FD	15	72645455	72645456	C	.	HEXA	NM_000520.4	c.522G[2>1] (std: c.522G[1] alt: c.523delG )	p.D175Ifs*24 | p.Asp175Ilefs*24	HLA-A02:01	SLASWTLWMS		208.252			0	1
10013	180019630FD	15	72645455	72645456	C	.	HEXA	NM_000520.4	c.522G[2>1] (std: c.522G[1] alt: c.523delG )	p.D175Ifs*24 | p.Asp175Ilefs*24	HLA-A02:01	GLLLIHLAI		230.789			0.999941	1
10013	180019630FD	15	72645455	72645456	C	.	HEXA	NM_000520.4	c.522G[2>1] (std: c.522G[1] alt: c.523delG )	p.D175Ifs*24 | p.Asp175Ilefs*24	HLA-A24:02	RFPHRGLLLI		242.566			0	1
10013	180019630FD	15	72645455	72645456	C	.	HEXA	NM_000520.4	c.522G[2>1] (std: c.522G[1] alt: c.523delG )	p.D175Ifs*24 | p.Asp175Ilefs*24	HLA-C03:03	FPHRGLLLI		281.872			0	1
10013	180019630FD	15	72645455	72645456	C	.	HEXA	NM_000520.4	c.522G[2>1] (std: c.522G[1] alt: c.523delG )	p.D175Ifs*24 | p.Asp175Ilefs*24	HLA-A02:01	HLAITCHSL		296.68			0	1
10013	180019630FD	15	72645455	72645456	C	.	HEXA	NM_000520.4	c.522G[2>1] (std: c.522G[1] alt: c.523delG )	p.D175Ifs*24 | p.Asp175Ilefs*24	HLA-A02:01	TLWMSWRTI		419.684			0	1
10013	180019630FD	17	7578460	7578461	C	A	TP53	NM_000546.5	c.469G>T	p.V157F | p.Val157Phe	HLA-C07:02	TRFRAMAIY	TRVRAMAIY	315.351	1008.41	2.45521	0	1
10013	180019630FD	19	19258540	19258541	C	A	MEF2B	NM_001145785.1	c.359G>T	p.G120V | p.Gly120Val	HLA-B40:02	GEVGDPAL	GEGGDPAL	335.271	1671.25	3.32048	0	1
10013	180019630FD	19	53958809	53958810	G	T	ZNF761	NM_001008401.3	c.1049G>T	p.G350V | p.Gly350Val	HLA-C07:02	TRHHRLHTV	TRHHRLHTG	209.241	11492.7	12.3518	0	0
10013	180019630FD	22	44324751	44324752	C	T	PNPLA3	NM_025225.2	c.469C>T	p.P157S | p.Pro157Ser	HLA-A02:01	GLIPSSFRGV	GLIPPSFRGV	17.7373	31.8188	1.77695	0	1
10014	180019631FD	1	212964885	212964912	GCAGAGCGGGCTCCCGAATCTCCTCCG	.	NSL1	NM_015471.3	c.194_220delCGGAGGAGATTCGGGAGCCCGCTCTGC	p.P65_L73del | p.Pro65_Leu73del	HLA-A33:03	FVQKLGDALR	FVQKLGDALP	91.6505	37026.5	33.3754	0	1
10014	180019631FD	1	222801760	222801780	CGATGGATTTAGAGAGCTCT	.	MIA3	NM_198551.2	c.1199_1218delCGATGGATTTAGAGAGCTCT	p.T400Kfs*9 | p.Thr400Lysfs*9	HLA-A33:03	ETRDKFRGR		26.1192			0	1
10014	180019631FD	1	222801760	222801780	CGATGGATTTAGAGAGCTCT	.	MIA3	NM_198551.2	c.1199_1218delCGATGGATTTAGAGAGCTCT	p.T400Kfs*9 | p.Thr400Lysfs*9	HLA-A33:03	EETRDKFRGR		277.992			0	1
10014	180019631FD	1	247875564	247875565	C	A	OR6F1	NM_001005286.1	c.493G>T	p.G165C | p.Gly165Cys	HLA-A33:03	ISCLSFCGPR	ISGLSFCGPR	154.332	281.281	1.68078	0.999971	1
10014	180019631FD	3	148552387	148552388	A	G	CPB1	NM_001871.2	c.251A>G	p.K84R | p.Lys84Arg	HLA-A33:03	DTVTVENVLR	DTVTVENVLK	113.083	2211.58	11.7582	0	1
10014	180019631FD	5	5239955	5239956	C	A	ADAMTS16	NM_139056.2	c.2441C>A	p.T814N | p.Thr814Asn	HLA-A33:03	FSGNTFDYR	FSGTTFDYR	108.233	121.51	1.08321	0	1
10014	180019631FD	5	52356847	52356848	C	T	ITGA2	NM_002203.3	c.1430C>T	p.T477M | p.Thr477Met	HLA-A33:03	NIMVIQAHR	NITVIQAHR	13.6786	30.5004	2.2096	0	1
10014	180019631FD	6	18258584	18258596	AACCTCTCTACT	.	DEK	NM_003472.3	c.186_197delAGTAGAGAGGTT	p.V63_L66del | p.Val63_Leu66del	HLA-A33:03	KTMQVSSLQR	KVERLTMQVS	265.921	38759.6	11.5456	0	1
10014	180019631FD	6	105291132	105291133	C	G	HACE1	NM_020771.3	c.367G>C	p.D123H | p.Asp123His	HLA-A02:07	KLLEYSAHV	KLLEYSADV	79.0984	518.967	5.67739	0	1
10014	180019631FD	7	134215513	134215514	G	T	AKR1B10	NM_020299.4	c.186G>T	p.K62N | p.Lys62Asn	HLA-A33:03	NIQEKAVKR	KIQEKAVKR	148.165	865.074	4.63585	0	1
10014	180019631FD	8	69243475	69243476	G	T	C8orf34	NM_052958.2	c.229G>T	p.A77S | p.Ala77Ser	HLA-A33:03	RVLPSLSSR	RVLPALSSR	244.996	247.166	0.939235	0	1
10014	180019631FD	8	103341599	103341600	C	A	UBR5	NM_015902.5	c.1126G>T	p.A376S | p.Ala376Ser	HLA-A02:07	SLYSELLAV	ALYSELLAV	253.679	279.57	1.01681	0	1
10014	180019631FD	8	133142182	133142183	G	A	KCNQ3	NM_004519.3	c.1945C>T	p.R649W | p.Arg649Trp	HLA-B13:02	MQHMEWLQV	MQHMERLQV	326.709	1497.74	3.16338	0	1
10014	180019631FD	9	111668630	111668652	GTCAAATGGTGAATGACAGACC	.	IKBKAP	NM_003640.3	c.1574_1595delGGTCTGTCATTCACCATTTGAC	p.R525Lfs*26 | p.Arg525Leufs*26	HLA-A33:03	SSMSVHLQR		17.8123			0	1
10014	180019631FD	9	111668630	111668652	GTCAAATGGTGAATGACAGACC	.	IKBKAP	NM_003640.3	c.1574_1595delGGTCTGTCATTCACCATTTGAC	p.R525Lfs*26 | p.Arg525Leufs*26	HLA-A33:03	DSSMSVHLQR		46.7088			0	1
10014	180019631FD	9	111668630	111668652	GTCAAATGGTGAATGACAGACC	.	IKBKAP	NM_003640.3	c.1574_1595delGGTCTGTCATTCACCATTTGAC	p.R525Lfs*26 | p.Arg525Leufs*26	HLA-A33:03	EFSPLQLLLR		51.3197			0	1
10014	180019631FD	9	111668630	111668652	GTCAAATGGTGAATGACAGACC	.	IKBKAP	NM_003640.3	c.1574_1595delGGTCTGTCATTCACCATTTGAC	p.R525Lfs*26 | p.Arg525Leufs*26	HLA-A33:03	MDSSMSVHLQR		57.2502			0	1
10014	180019631FD	9	111668630	111668652	GTCAAATGGTGAATGACAGACC	.	IKBKAP	NM_003640.3	c.1574_1595delGGTCTGTCATTCACCATTTGAC	p.R525Lfs*26 | p.Arg525Leufs*26	HLA-B13:02	SEFSPLQLLL		368.423			0	1
10014	180019631FD	9	111668630	111668652	GTCAAATGGTGAATGACAGACC	.	IKBKAP	NM_003640.3	c.1574_1595delGGTCTGTCATTCACCATTTGAC	p.R525Lfs*26 | p.Arg525Leufs*26	HLA-A33:03	SMSVHLQR		488.721			0	1
10014	180019631FD	9	139091592	139091593	C	T	LHX3	NM_014564.3	c.400G>A	p.D134N | p.Asp134Asn	HLA-A33:03	NEFYLMEDSR	DEFYLMEDSR	263.416	331.656	1.14515	0	1
10014	180019631FD	10	5242178	5242179	A	T	AKR1C4	NM_001818.3	c.120A>T	p.L40F | p.Leu40Phe	HLA-A33:03	TKFAIEAGFR	TKLAIEAGFR	203.441	1739.27	5.6185	0	1
10014	180019631FD	11	6561163	6561164	G	A	DNHD1	NM_144666.2	c.3479G>A	p.R1160Q | p.Arg1160Gln	HLA-A33:03	QYWEARQLR	RYWEARQLR	27.8581	102.485	3.56914	0	1
10014	180019631FD	11	56949785	56949786	A	G	LRRC55	NM_001005210.2	c.419A>G	p.H140R | p.His140Arg	HLA-C06:02	LRNNSLMEL	LHNNSLMEL	47.042	1491.37	21.9053	0	0
10014	180019631FD	11	63258483	63258484	T	A	HRASLS5	NM_054108.3	c.23A>T	p.E8V | p.Glu8Val	HLA-A33:03	GAVGEYALR	GAEGEYALR	473.808	2173.58	2.77712	0	1
10014	180019631FD	14	73141015	73141016	C	T	DPF3	NM_012074.3	c.803G>A	p.G268D | p.Gly268Asp	HLA-A33:03	DSNMNKKSGR	GSNMNKKSGR	488.684	2801.5	3.11529	0	1
10014	180019631FD	17	7578460	7578461	C	A	TP53	NM_000546.5	c.469G>T	p.V157F | p.Val157Phe	HLA-C06:02	TRFRAMAIY	TRVRAMAIY	380.257	1426.61	2.62751	0	1
10014	180019631FD	17	42432261	42432262	C	.	FAM171A2	NM_198475.2	c.1318G[3>2] (std: c.1318G[2] alt: c.1320delG )	p.L441Sfs*17 | p.Leu441Serfs*17	HLA-A33:03	ESAGSRALAR		64.8358			0	1
10014	180019631FD	17	42432261	42432262	C	.	FAM171A2	NM_198475.2	c.1318G[3>2] (std: c.1318G[2] alt: c.1320delG )	p.L441Sfs*17 | p.Leu441Serfs*17	HLA-A33:03	SAGSRALAR		408.984			0	1
10014	180019631FD	18	59770091	59770092	C	T	PIGN	NM_176787.4	c.1903G>A	p.V635I | p.Val635Ile	HLA-A33:03	CVITSLMKR	CVVTSLMKR	50.0199	84.6424	1.65029	1	1
10014	180019631FD	19	46002594	46002595	G	A	PPM1N	NM_001080401.1	c.865G>A	p.V289M | p.Val289Met	HLA-A33:03	ALAGLMASR	ALAGLVASR	272.307	405.292	1.32706	0	1
10014	180019631FD	21	43802191	43802192	C	T	TMPRSS3	NM_024022.2	c.934G>A	p.G312R | p.Gly312Arg	HLA-A33:03	DIALMKLAR	DIALMKLAG	76.0602	36437.9	40.1629	0	0
10014	180019631FD	X	3030508	3030509	T	C	ARSF	NM_001201539.1	c.1685T>C	p.L562P | p.Leu562Pro	HLA-A33:03	LNQGRTWPK	LNQGRTWLK	456.814	863.308	1.50117	0	1
10014	180019631FD	X	36329031	36329032	C	T	CXorf30	NM_001098843.4	c.610C>T	p.L204F | p.Leu204Phe	HLA-C06:02	TRIGFQSTI	TRIGLQSTI	143.244	324.268	2.06311	0	1
1016	180019632FD	1	19062150	19062151	G	T	PAX7	NM_002584.2	c.1181G>T	p.S394I | p.Ser394Ile	HLA-A02:06	SILGNPIAV	SILGNPSAV	28.9935	109.511	3.65698	5.89525e-05	1
1016	180019632FD	1	180945769	180945770	C	A	STX6	NM_005819.4	c.704G>T	p.W235L | p.Trp235Leu	HLA-A02:06	RQLCAIAIL	RQWCAIAIL	17.6218	18.2221	1.02846	0	1
1016	180019632FD	2	30863185	30863186	C	T	LCLAT1	NM_182551.3	c.946C>T	p.R316C | p.Arg316Cys	HLA-A11:01	RLCSFYQGEK	RLRSFYQGEK	171.975	401.469	2.08359	0	1
1016	180019632FD	2	70315910	70315911	A	T	PCBP1	NM_006196.3	c.1036A>T	p.R346W | p.Arg346Trp	HLA-A02:06	YLINAWLSS	YLINARLSS	64.688	1230.06	13.8908	0	1
1016	180019632FD	3	15269418	15269419	C	T	CAPN7	NM_014296.2	c.799C>T	p.L267F | p.Leu267Phe	HLA-A02:06	FTNNPTMIYTV	LTNNPTMIYTV	110.971	1130.91	7.60999	0	1
1016	180019632FD	3	33216435	33216436	G	.	SUSD5	NM_015551.1	c.540delC	p.F180Lfs*81 | p.Phe180Leufs*81	HLA-A02:06	ALPCYVTAV		8.8934			0	1
1016	180019632FD	3	33216435	33216436	G	.	SUSD5	NM_015551.1	c.540delC	p.F180Lfs*81 | p.Phe180Leufs*81	HLA-A11:01	GTAWCRPVGK		21.6048			0	1
1016	180019632FD	3	33216435	33216436	G	.	SUSD5	NM_015551.1	c.540delC	p.F180Lfs*81 | p.Phe180Leufs*81	HLA-A11:01	TVWSPFLWGEK		35.3398			0	1
1016	180019632FD	3	33216435	33216436	G	.	SUSD5	NM_015551.1	c.540delC	p.F180Lfs*81 | p.Phe180Leufs*81	HLA-A11:01	TAWCRPVGK		56.9795			0	1
1016	180019632FD	3	33216435	33216436	G	.	SUSD5	NM_015551.1	c.540delC	p.F180Lfs*81 | p.Phe180Leufs*81	HLA-A02:06	TALPCYVTAV		88.7166			0	1
1016	180019632FD	3	33216435	33216436	G	.	SUSD5	NM_015551.1	c.540delC	p.F180Lfs*81 | p.Phe180Leufs*81	HLA-A02:06	SLMTDLCHS		168.745			0	1
1016	180019632FD	3	33216435	33216436	G	.	SUSD5	NM_015551.1	c.540delC	p.F180Lfs*81 | p.Phe180Leufs*81	HLA-A02:06	LTMKITSLM		206.6			0	1
1016	180019632FD	3	33216435	33216436	G	.	SUSD5	NM_015551.1	c.540delC	p.F180Lfs*81 | p.Phe180Leufs*81	HLA-A11:01	RLRHTLTMK		244.527			0	1
1016	180019632FD	3	33216435	33216436	G	.	SUSD5	NM_015551.1	c.540delC	p.F180Lfs*81 | p.Phe180Leufs*81	HLA-B40:06	RETALPCYV		258.17			0	1
1016	180019632FD	3	33216435	33216436	G	.	SUSD5	NM_015551.1	c.540delC	p.F180Lfs*81 | p.Phe180Leufs*81	HLA-A11:01	SSWRIPGQR		322.327			0	1
1016	180019632FD	3	33216435	33216436	G	.	SUSD5	NM_015551.1	c.540delC	p.F180Lfs*81 | p.Phe180Leufs*81	HLA-B40:06	RETALPCYVTA		339.142			0	1
1016	180019632FD	3	33216435	33216436	G	.	SUSD5	NM_015551.1	c.540delC	p.F180Lfs*81 | p.Phe180Leufs*81	HLA-B40:06	RETALPCYVT		471.533			0	1
1016	180019632FD	3	33216435	33216436	G	.	SUSD5	NM_015551.1	c.540delC	p.F180Lfs*81 | p.Phe180Leufs*81	HLA-A11:01	SGTAWCRPVGK		481.55			0	1
1016	180019632FD	3	33216435	33216436	G	.	SUSD5	NM_015551.1	c.540delC	p.F180Lfs*81 | p.Phe180Leufs*81	HLA-A02:06	TALPCYVTA		498.758			0	1
1016	180019632FD	3	40523834	40523835	C	G	ZNF619	NM_001145082.2	c.293C>G	p.P98R | p.Pro98Arg	HLA-A11:01	RMSAFPFPK	PMSAFPFPK	4.534	48.9841	10.6474	0	1
1016	180019632FD	3	52964345	52964346	T	G	SFMBT1	NM_016329.3	c.896A>C	p.K299T | p.Lys299Thr	HLA-A11:01	ATVVTVFDEK	ATVVKVFDEK	15.3568	20.6861	1.33875	0	1
1016	180019632FD	3	147113935	147113936	T	C	ZIC4	NM_001168378.1	c.541A>G	p.K181E | p.Lys181Glu	HLA-B40:06	QELICEWLAA	QELICKWLAA	242.695	295.92	1.11992	0	1
1016	180019632FD	3	150398305	150398306	C	T	FAM194A	NM_152394.3	c.1060G>A	p.A354T | p.Ala354Thr	HLA-A11:01	MTRHFAIISR	MARHFAIISR	159.916	714.735	3.6805	0	1
1016	180019632FD	5	128430647	128430648	C	A	ISOC1	NM_016048.2	c.189C>A	p.D63E | p.Asp63Glu	HLA-A02:06	SLYGDQIEM	SLYGDQIDM	163.995	1025.92	4.78388	0	1
1016	180019632FD	7	82585989	82585990	G	T	PCLO	NM_033026.5	c.4279C>A	p.L1427I | p.Leu1427Ile	HLA-A11:01	STIADEKSEK	STLADEKSEK	94.9779	103.872	1.0606	0	1
1016	180019632FD	8	120602813	120602814	C	T	ENPP2	NM_006209.4	c.1294G>A	p.V432M | p.Val432Met	HLA-A02:06	YLTNMDDITLV	YLTNVDDITLV	6.4708	26.3406	4.03883	0	1
1016	180019632FD	8	122626660	122626662	GG	TT	HAS2	NM_005328.2	c.1346_1347delCCinsAA	p.P449Q | p.Pro449Gln	HLA-A11:01	SVLYMSSLLR	SVLYMSSLLP	25.1149	15907.4	109.757	0	1
1016	180019632FD	12	2229588	2229589	C	T	CACNA1C	NM_199460.2	c.470C>T	p.S157F | p.Ser157Phe	HLA-A02:06	FNLERVEYL	SNLERVEYL	123.102	1174.56	7.05582	0	1
1016	180019632FD	12	10854619	10854620	C	T	CSDA	NM_003651.4	c.992G>A	p.R331H | p.Arg331His	HLA-A11:01	RGYRHPYNYR	RGYRRPYNYR	345.688	674.792	1.62347	0	1
1016	180019632FD	12	48723254	48723255	T	A	H1FNT	NM_181788.1	c.181T>A	p.S61T | p.Ser61Thr	HLA-A02:06	SVLRVTQLV	SVLRVSQLV	73.5967	120.117	1.57535	0	1
1016	180019632FD	12	85531639	85531641	GG	CC	LRRIQ1	NM_001079910.1	c.4222_4223delGGinsCC	p.G1408P | p.Gly1408Pro	HLA-A11:01	AVWKLYFAK	AVWKGFILR	10.7947	49.4747	4.51626	0.999941	1
1016	180019632FD	12	113730806	113730807	C	G	TPCN1	NM_001143819.1	c.2398C>G	p.R800G | p.Arg800Gly	HLA-A02:06	AVLELYGEA	AVLELYREA	151.935	195.035	1.21274	0	1
1016	180019632FD	13	103474470	103474471	A	G	BIVM	NM_017693.3	c.863A>G	p.Y288C | p.Tyr288Cys	HLA-A11:01	YVLCKPHGK	YVLYKPHGK	79.5232	92.0271	1.12616	0	1
1016	180019632FD	13	109475516	109475517	G	A	MYO16	NM_001198950.1	c.988G>A	p.E330K | p.Glu330Lys	HLA-A11:01	KIAWEEKMK	EIAWEEKMK	486.031	9787.69	5.1171	0	1
1016	180019632FD	14	75746814	75746815	G	.	FOS	NM_005252.3	c.377G[4>3] (std: c.377G[3] alt: c.380delG )	p.G127Afs*35 | p.Gly127Alafs*35	HLA-A11:01	RARWNSYLQK		52.0658			4.5268e-07	1
1016	180019632FD	15	91303999	91304000	G	T	BLM	NM_000057.2	c.1397G>T	p.G466V | p.Gly466Val	HLA-A02:06	SVSPVDCLL	SVSPGDCLL	351.401	1055.1	2.28082	0	1
1016	180019632FD	17	7574027	7574031	ACGG	.	TP53	NM_000546.5	c.996_999delCCGT	p.I332Mfs*12 | p.Ile332Metfs*12	HLA-A02:06	FTLQMGVSA		114.205			0	1
1016	180019632FD	17	7574027	7574031	ACGG	.	TP53	NM_000546.5	c.996_999delCCGT	p.I332Mfs*12 | p.Ile332Metfs*12	HLA-B40:06	GEYFTLQMGV		191.135			0	1
1016	180019632FD	17	15983285	15983286	T	C	NCOR1	NM_006311.3	c.3493A>G	p.I1165V | p.Ile1165Val	HLA-A02:06	SVTQGTPAL	SITQGTPAL	412.017	447.736	0.958047	0	1
1016	180019632FD	18	29435741	29435742	T	C	TRAPPC8	NM_014939.3	c.3217A>G	p.I1073V | p.Ile1073Val	HLA-A02:06	RILRHTAIV	RILRHTAII	208.888	962.643	3.576	0	1
1016	180019632FD	18	43456298	43456299	T	A	EPG5	NM_020964.2	c.5951A>T	p.Q1984L | p.Gln1984Leu	HLA-A02:06	SQLRHYPWL	SQQRHYPWL	33.7296	337.608	9.08898	0	1
1016	180019632FD	1	27022905	27022905	.	G	ARID1A	NM_006015.4	c.12G[2>3] (std: c.13dupG alt: c.13_14insG )	p.V5Gfs*106 | p.Val5Glyfs*106	HLA-A11:01	RGAAAAAGK		265.295			0	1
1016	180019632FD	3	47098645	47098646	C	T	SETD2	NM_014159.6	c.6628G>A	p.V2210M | p.Val2210Met	HLA-A02:06	LMGHSTEPL	LVGHSTEPL	260.015	1027.51	3.02084	0	1
3003	180019633FD	1	167873185	167873186	C	A	ADCY10	NM_018417.4	c.192G>T	p.M64I | p.Met64Ile	HLA-B58:01	MTEKFSSAMYI	MTEKFSSAMYM	299.512	311.978	0.952503	0	1
3003	180019633FD	2	15768613	15768614	G	A	DDX1	NM_004939.2	c.1732G>A	p.G578R | p.Gly578Arg	HLA-A30:01	AARRIDIHGV	AARGIDIHGV	427.758	799.947	1.50825	0	1
3003	180019633FD	2	24974855	24974856	G	T	NCOA1	NM_003743.4	c.3712G>T	p.V1238F | p.Val1238Phe	HLA-C03:02	FQYPGAGMF	FQYPGAGMV	9.5849	59.5769	6.10662	0	1
3003	180019633FD	3	93615461	93615462	C	A	PROS1	NM_000313.3	c.923G>T	p.G308V | p.Gly308Val	HLA-C03:02	YLAEQFAVV	YLAEQFAGV	109.364	429.724	3.48072	0	1
3003	180019633FD	3	97887970	97887971	G	T	OR5H15	NM_001005515.1	c.428G>T	p.R143L | p.Arg143Leu	HLA-B58:01	MTNGLCILLL	MTNGLCIRLL	148.072	459.292	2.72628	0	1
3003	180019633FD	3	130119905	130119906	C	A	COL6A5	NM_153264.5	c.4023C>A	p.N1341K | p.Asn1341Lys	HLA-A30:01	KTTAHHEFS	NTTAHHEFS	171.401	6991.96	13.172	0	1
3003	180019633FD	3	183960621	183960622	C	A	ALG3	NM_005787.5	c.1133G>T	p.R378L | p.Arg378Leu	HLA-B58:01	LLWAMPALW	LLWAMPARW	16.5358	25.8614	1.55195	0	1
3003	180019633FD	6	72892612	72892613	C	T	RIMS1	NM_014989.5	c.1439C>T	p.S480L | p.Ser480Leu	HLA-A30:01	KQSRLDPSLA	KQSRLDPSSA	127.15	160.535	1.20457	0	0
3003	180019633FD	6	75899478	75899479	C	A	COL12A1	NM_004370.5	c.447G>T	p.W149C | p.Trp149Cys	HLA-C03:02	FLVDGSCSV	FLVDGSWSV	48.724	70.2062	1.41119	1	1
3003	180019633FD	7	8791048	8791049	A	T	NXPH1	NM_152745.2	c.466A>T	p.N156Y | p.Asn156Tyr	HLA-A30:01	SVYFRHYST	SVYFRHNST	283.539	419.194	1.31332	0	1
3003	180019633FD	7	50070849	50070850	A	T	ZPBP	NM_007009.2	c.544T>A	p.C182S | p.Cys182Ser	HLA-C03:02	HAAPSNSIY	HAAPCNSIY	15.3765	20.6948	1.33759	0	1
3003	180019633FD	7	71743681	71743682	T	C	CALN1	NM_031468.3	c.233A>G	p.E78G | p.Glu78Gly	HLA-C03:02	LANISVGEL	LANISVEEL	34.3086	52.9549	1.51937	0	1
3003	180019633FD	9	27949951	27949952	T	A	LINGO2	NM_152570.2	c.718A>T	p.M240L | p.Met240Leu	HLA-A24:02	IDYWPLLDLM	IDYWPLLDMM	428.99	984.063	1.77118	0	1
3003	180019633FD	10	127422029	127422030	A	T	C10orf137	NM_001202438.1	c.1186A>T	p.T396S | p.Thr396Ser	HLA-A30:01	SNFSSKVIK	SNFSTKVIK	325.502	418.99	1.14352	0	1
3003	180019633FD	11	12280023	12280024	A	.	MICAL2	NM_014632.2	c.3152delA	p.Y1051Sfs*22 | p.Tyr1051Serfs*22	HLA-A30:01	ASLTSFTVK		23.3749			0	1
3003	180019633FD	11	12280023	12280024	A	.	MICAL2	NM_014632.2	c.3152delA	p.Y1051Sfs*22 | p.Tyr1051Serfs*22	HLA-A24:02	KFSASLTSF		116.465			0	1
3003	180019633FD	11	12280023	12280024	A	.	MICAL2	NM_014632.2	c.3152delA	p.Y1051Sfs*22 | p.Tyr1051Serfs*22	HLA-C03:02	FSASLTSF		129.683			0	1
3003	180019633FD	11	12280023	12280024	A	.	MICAL2	NM_014632.2	c.3152delA	p.Y1051Sfs*22 | p.Tyr1051Serfs*22	HLA-A30:01	SASLTSFTVK		163.248			0	1
3003	180019633FD	11	12280023	12280024	A	.	MICAL2	NM_014632.2	c.3152delA	p.Y1051Sfs*22 | p.Tyr1051Serfs*22	HLA-C03:02	SASLTSFTV		239.72			0	1
3003	180019633FD	11	12280023	12280024	A	.	MICAL2	NM_014632.2	c.3152delA	p.Y1051Sfs*22 | p.Tyr1051Serfs*22	HLA-B58:01	FSASLTSFTV		321.251			0	1
3003	180019633FD	11	12280023	12280024	A	.	MICAL2	NM_014632.2	c.3152delA	p.Y1051Sfs*22 | p.Tyr1051Serfs*22	HLA-A30:01	TSFTVKPIA		485.769			0	1
3003	180019633FD	11	113235729	113235730	G	A	TTC12	NM_017868.3	c.1990G>A	p.V664M | p.Val664Met	HLA-C03:02	MQVNAGIAL	VQVNAGIAL	24.7786	112.761	4.40188	0	1
3003	180019633FD	12	416776	416777	T	C	KDM5A	NM_001042603.1	c.3773A>G	p.D1258G | p.Asp1258Gly	HLA-A30:01	QGRARQALA	QDRARQALA	104.751	4913.48	18.9628	0	0
3003	180019633FD	13	75936613	75936614	C	T	TBC1D4	NM_014832.2	c.628G>A	p.V210M | p.Val210Met	HLA-A30:01	CGKMTVTHK	CGKVTVTHK	167.391	225.049	1.25945	0.99238	1
3003	180019633FD	15	33991956	33991957	G	T	RYR3	NM_001036.3	c.6302G>T	p.C2101F | p.Cys2101Phe	HLA-A24:02	RFLCYFFRI	RFLCYFCRI	48.0398	192.347	3.78553	0	1
3003	180019633FD	15	41797964	41797965	T	A	LTK	NM_002344.5	c.1643A>T	p.E548V | p.Glu548Val	HLA-C03:02	VAIKTLPVL	VAIKTLPEL	18.1923	20.0768	1.097	0	1
3003	180019633FD	16	2110682	2110683	C	T	TSC2	NM_000548.3	c.988C>T	p.P330S | p.Pro330Ser	HLA-B58:01	CSNEVVSYEI	CPNEVVSYEI	213.04	11093.3	12.0341	0	0
3003	180019633FD	16	2134578	2134603	GCCCAGTGGCCTCCGGCCCCGAGGT	.	TSC2	NM_000548.3	c.4356_4380delGCCCAGTGGCCTCCGGCCCCGAGGT	p.P1453Tfs*15 | p.Pro1453Thrfs*15	HLA-A30:01	SPTRPHHAGA		44.025			0	1
3003	180019633FD	16	2134578	2134603	GCCCAGTGGCCTCCGGCCCCGAGGT	.	TSC2	NM_000548.3	c.4356_4380delGCCCAGTGGCCTCCGGCCCCGAGGT	p.P1453Tfs*15 | p.Pro1453Thrfs*15	HLA-A30:01	PTRPHHAGA		252.106			0	1
3003	180019633FD	16	31201407	31201408	C	T	FUS	NM_004960.3	c.1114C>T	p.R372W | p.Arg372Trp	HLA-A30:01	KVSFATRWA	KVSFATRRA	37.095	56.8329	1.50642	0.5	1
3003	180019633FD	19	53086194	53086195	G	A	ZNF701	NM_001172655.1	c.1081G>A	p.E361K | p.Glu361Lys	HLA-A30:01	AIHTGKKPYK	AIHTGEKPYK	122.155	134.566	1.05887	0	1
3003	180019633FD	19	58966852	58966853	A	T	ZNF324B	NM_207395.2	c.542A>T	p.E181V | p.Glu181Val	HLA-A30:01	KTFTVYRVPG	KTFTEYRVPG	89.1024	135.501	1.46135	0	1
3003	180019633FD	22	37771129	37771130	C	T	ELFN2	NM_052906.3	c.445G>A	p.E149K | p.Glu149Lys	HLA-C03:02	TAFSKCPSL	TAFSECPSL	110.411	155.176	1.34294	0	1
11006	180019634FD	1	1718868	1718869	C	A	GNB1	NM_002074.3	c.924G>T	p.L308F | p.Leu308Phe	HLA-A11:01	GVFAGHDNR	GVLAGHDNR	106.023	473.819	3.91296	0	1
11006	180019634FD	1	46726258	46726259	G	C	RAD54L	NM_003579.3	c.453G>C	p.K151N | p.Lys151Asn	HLA-A33:03	LSNVLRPHQR	LSKVLRPHQR	330.502	415.586	1.11808	0	1
11006	180019634FD	1	150772165	150772166	T	A	CTSK	NM_000396.3	c.638A>T	p.N213I | p.Asn213Ile	HLA-A33:03	MYIPTGKAAK	MYNPTGKAAK	290.184	420.744	1.28746	0	1
11006	180019634FD	1	158585162	158585163	G	A	SPTA1	NM_003126.2	c.6631C>T	p.R2211C | p.Arg2211Cys	HLA-A11:01	QAMKCQLTK	QAMKRQLTK	39.5804	73.1973	1.80961	0	1
11006	180019634FD	2	15417160	15417161	C	A	NBAS	NM_015909.3	c.5203G>T	p.D1735Y | p.Asp1735Tyr	HLA-C03:02	HLFETLKTY	HLFETLKTD	86.8457	23618.5	33.6441	0	0
11006	180019634FD	2	112839068	112839069	A	.	TMEM87B	NM_032824.2	c.812A[4>3] (std: c.812A[3] alt: c.815delA )	p.N272Tfs*13 | p.Asn272Thrfs*13	HLA-C03:02	YSEYQTSATL		37.0432			1	1
11006	180019634FD	2	112839068	112839069	A	.	TMEM87B	NM_032824.2	c.812A[4>3] (std: c.812A[3] alt: c.815delA )	p.N272Tfs*13 | p.Asn272Thrfs*13	HLA-A11:01	TSATLDCQPK		92.8332			0	1
11006	180019634FD	2	112839068	112839069	A	.	TMEM87B	NM_032824.2	c.812A[4>3] (std: c.812A[3] alt: c.815delA )	p.N272Tfs*13 | p.Asn272Thrfs*13	HLA-A11:01	QTSATLDCQPK		280.124			0	1
11006	180019634FD	2	112839068	112839069	A	.	TMEM87B	NM_032824.2	c.812A[4>3] (std: c.812A[3] alt: c.815delA )	p.N272Tfs*13 | p.Asn272Thrfs*13	HLA-A11:01	ATLDCQPK		398.147			0	1
11006	180019634FD	2	207436537	207436538	C	G	ADAM23	NM_003812.2	c.1654C>G	p.L552V | p.Leu552Val	HLA-A33:03	NTSCVFQPR	NTSCLFQPR	10.3809	14.5978	1.40012	0	1
11006	180019634FD	3	122146548	122146549	A	C	KPNA1	NM_002264.3	c.1265T>G	p.L422R | p.Leu422Arg	HLA-A33:03	EQIKYLVER	EQIKYLVEL	58.8351	17040	47.3979	0	1
11006	180019634FD	3	171323097	171323098	A	C	PLD1	NM_002662.4	c.2991T>G	p.I997M | p.Ile997Met	HLA-A11:01	ATMYDKVFR	ATIYDKVFR	16.5992	36.5025	2.17526	0	1
11006	180019634FD	4	17493864	17493865	C	A	QDPR	NM_000320.2	c.535G>T	p.A179S | p.Ala179Ser	HLA-C03:02	AAAISVLPV	AAAIAVLPV	78.9795	88.1321	1.08715	0	1
[truncated: 780 more rows]

## Sheet: Table S6
Table S6. Quality control information of 107 liver blood samples sequenced by 1021 targeted panel.
[truncated: 108 more rows]

## Sheet: Table S7
Table S7. Genomic characteristics of ctDNA from 107 baseline blood samples.
[truncated: 637 more rows]

[truncated: 3 more sheets: Table S8, Table S9, Table S10]
